# Supplementary material for: Protein disulfide isomerase PDI8 is indispensable for parasite growth and associated with secretory protein processing in Toxoplasma gondii
Source: mBio. 2024 Aug 20;15(9):e02051-24. doi: 10.1128/mbio.02051-24 (PMC11389393; doi:10.1128/mbio.02051-24)
Supplement: Table S1 — Oligonucleotides, plasmids, and strains used for this study. [file mbio.02051-24-s0002.xlsx]

## Sheet: oligonucleotides
Table S1: Oligonucleotides, plasmids and strains used for this study.
primer name	sequences (5'-3')	usage
SgPDI8(3'UTR)-Rv	TTCTAGCTCTAAAAC ATGACATGCATGTATCGAAAC AACTTGACATCCC	Primer was used to construct CRISPR/Cas9 plasmid for targeting the 3'UTR region of TgPDI8
TagPDI8-Fw	GGTTCCAAGCCGCTCAAGAAGGACGACAAGGGTGAAGAACTG GCTAGCAAGGGCTCGGG	Primers containing 42 bp homology arms were used to amplify the donor DNA for the C-terminal epitope tagging of TgPDI8 with AID-3HA, 3FLAG, 6Ty-4U1, TurboID-3HA and TurboID-4Ty
TagPDI8-Rv	GCGTGCCGAGAGCAATACCGGTTACTTGTGATAAGATTGAGC ATACGACTCACTATAGG
SgPDI6(3'UTR)-Rv	TTCTAGCTCTAAAAC CAAAGACACGCGATTAGTAC AACTTGACATCCC	Primer was used to construct CRISPR/Cas9 plasmid for targeting the 3'UTR region of TgPDI6
TagPDI6-Fw	GCGAGTGTGAGCGGGTTGTTTGATGTTACTCGGGATGAACTG gctagcAAGGGCTCGGG	Primers containing 42 bp homology arms were used to amplify the donor DNA for the C-terminal epitope of TgPDI6 with 6Ty-4U1 and TurboID-4Ty
TagPDI6-Rv	AACTGAAGTTCTTGCTTTTGAAAGGTGACTGAATCATTCTGA GCCGCTCTAGACTGCAG
KOPDI6-Fw	TTGTCGTCGGGAACACTTTCGACAGCATCGTCTTCGACAAGGgagactcactatagggc	Primers containing 42 bp homology arms were used to amplify the donor DNA for the knockout of TgPDI6
KOPDI6-Rv	ggctcaactgaagttcttgcttttgaaaggtgactgaatcatccgcggtggcggccgct
KOPDI6_PCR1-Fw	atcgtgttaagaagcgagct	Primers were used to identify homologous recombination of TgPDI6 knockout (PCR1)
KOPDI6_PCR1-Rv	TCCCATGACAACGGCGTT
KOPDI6_PCR2-Fw	TGTTGGCGTGGATGGACGAA	Primers were used to identify homologous recombination of TgPDI6 knockout (PCR2)
KOPDI6_PCR2-Rv	tgataccgtcgtcagcctcg
KOPDI6_PCR3-Fw	CTCGTAGTTGCAAAGATGGA	Primers were used to identify homologous recombination of TgPDI6 knockout (PCR3)
KOPDI6_PCR3-Rv	ACGTCGATCTTCGACGTGGC
SgPDI8(5'UTR)-Rv	TTCTAGCTCTAAAACCTGCTGGCCCGAGTCAGAACAACTTGACATCCC	Primer was used to construct CRISPR/Cas9 plasmid for targeting the 5'UTR region of TgPDI8
TATiPDI8-Fw	TTGCCACAACGGCTATCACACCTCCACTGTTTCCGGAACACT catgtttgcggatccgg	Primers containing 42 bp homology arms were used to amplify the donor DNA for replacing the promoter of TgPDI8
TATiPDI8-Rv	CAAAAGGCCGACTGCCAACAGAGCAAACGAAAACCCGGCTCG CATtttgatatccctag
PDI8-CDS-Fw	attcgctaacaaaACTAGTATGCGAGCCGGGTTTTCGTTTGC	Primers were used to amplify the whole coding sequence of TgPDI8
PDI8-CDS-Rv	CGAGCCCGAGCCCTTgctagcCAGTTCTTCACCCTTGTCGTC
ComPDI8_PCR1-Fw	ACACTCGGAAATGTTCTTTGAACG	Primers were used to identify homologous recombination of the TgPDI8 complemented strain (PCR1)
ComPDI8_PCR1-Rv	AAAGGCCCTTTGTTGGAGACA
ComPDI8_PCR2-Fw	TCGTACCATTTCGCTTGTCA	Primers were used to identify homologous recombination of the TgPDI8 complemented strain (PCR2)
ComPDI8_PCR2-Rv	CTTGGTCATGTGCCTTTCGT
ComPDI8_PCR3-Fw	AATGAAAGTTCTCGGCCTGTAC	Primers were used to identify homologous recombination of the TgPDI8 complemented strain (PCR3)
ComPDI8_PCR3-Rv	TCGCACAGAAACATCCACCACT
SgPDH-E2(3'UTR)-Rv	TTCTAGCTCTAAAACCCTGCAGAGACGTGCATAGATAACTTGACATCCC	Primer was used to construct CRISPR/Cas9 plasmid for targeting the 3'UTR region of TgPDH-E2
TagPDH-E2-Fw	TTTGCCTCGCTTCTAGAAACTCGCCCGTCTGCTTTGCTCATCgctagcAAGGGCTCGGG	Primers containing 42 bp homology arms were used to amplify the donor DNA for the C-terminal epitope tagging of TgPDH-E2 with 6HA
TagPDH-E2-Rv	AACACTTCGACGTTTACAATCTCTGAAATTTTGTGTATCTCT GCCGCTCTAGACTGCAG
SgPDI11(3'UTR)-Rv	TTCTAGCTCTAAAACCACTTCTTCCTCTTGGTTGGTAACTTGACATCCC	Primer was used to construct CRISPR/Cas9 plasmid for targeting the 3'UTR region of TgPDI11
TagPDI11-Fw	GAGGAGTCGCGTGCGTGGGATGGCAAAGATGAAGAACTTCCG gctagcAAGGGCTCGGG	Primers containing 42 bp homology arms were used to amplify the donor DNA for the C-terminal epitope tagging of TgPDI11 with 6HA
TagPDI11-Rv	AGAGTGAAGCTGAAAAACAAGAAGACTTCTTGAAAGGGGTCA GCCGCTCTAGACTGCAG
SgTgf2(3'UTR)-Rv	TTCTAGCTCTAAAACCTGACAGGATGGACCCGAACAACTTGACATCCC	Primer was used to construct CRISPR/Cas9 plasmid for targeting the 3'UTR region of Tgf2
TagTgf2-Fw	TTTCCGCAGCTGGTGGGGAAGCAAAGGACGAAGACCTCAGGGgctagcAAGGGCTCGGG	Primers containing 42 bp homology arms were used to amplify the donor DNA for the C-terminal epitope tagging of Tgf2 with 6HA
TagTgf2-Rv	CTACCAGCTTTGGTGCTCCTGATCATGTGGAAGGTTTCAAAGGCCGCTCTAGACTGCAG

## Sheet: plasmids
Table S1: Oligonucleotides, plasmids and strains used for this study.
Plasmid name	Description	Source
pU6_Cas9	Template for gRNA replacement in genome editing	(Shen et al. 2014)
plinker_AID-3HA-DHFR	Template for generation of -AID-3HA strains	(Long et al. 2017)
plinker_6Ty-4U1-HX	Template for generation of -6Ty-4U1 strains	this study
plinker_6Ty-GEEL-4U1-HX	Template for generation of -6Ty-GEEL-4U1 strains	this study
plinker_3FLAG-GEEL-CAT	Template for generation of -3FLAG-GEEL strains	this study
p-T8-TATi-1-HX-TetO7SAG1-Myc	Template for generation of Tet-inducible knockdown strains	(Salamun et al. 2014)
pUPRT::PDI8-PDI8-6Ty	Template for expression of the second copy of wild-type TgPDI8 in the UPRT locus, driven by pPDI8	this study
plinker_TurboID-4TY-DHFR	Template for generation of -TurboID-4Ty strains	(Long et al. 2023)
plinker_TurboID-4TY-GEEL-DHFR	Template for generation of -TurboID-4Ty-GEEL strains	this study
plinker_TurboID-3HA-GEEL-DHFR	Template for generation of -TurboID-3HA-GEEL strains	this study
plinker_6HA-DHFR	Template for generation of -6HA strains	this study
plinker_6HA-KDEL-DHFR	Template for generation of -6HA-KDEL strains	this study
plinker_6HA-HDEL-DHFR	Template for generation of -6HA-HDEL strains	this study

## Sheet: strains
Table S1: Oligonucleotides, plasmids and strains used for this study.
Extended name	Short name	Description/Details	Source	Identifier
RH/ΔHX/ΔKU80	RH	Parental line for almost all strains generated in this study	ATCC	CAT# 50174
DiCre/ΔHX/ΔKU80	DiCre	Parental line established for conditional knockdown of genes of interest using the DiCre-mediated U1 system	(Hunt et al. 2017)	N/A
TIR1/ΔHX/ΔKU80	TIR1	Parental line established for conditional knockdown of genes of interest using the auxin-inducible degron (AID) system	(Long et al. 2017)	N/A
PDI8-3FLAG-GEEL-CAT	PDI8-3FLAG	Localization and protein interaction analysis	This study	N/A
PDI8-6Ty-4U1-HX	PDI8-6Ty-4U1	Localization, phenotype and protein interaction analysis. Parental line for subsequent strains generation	This study	N/A
PDI8-6Ty-GEEL-4U1-HX	PDI8-6Ty-GEEL-4U1	Localization analysis	This study	N/A
PDI6-6Ty-4U1-HX	PDI6-6Ty-4U1	Localization and phenotype analysis	This study	N/A
	ΔPDI6	Phenotype analysis	This study	N/A
T8-TATi-1-HX-TetO7S1-PDI8-3FLAG-GEEL-CAT	PDI8-3FLAG iKD	Phenotype analysis. Parental line for subsequent strains generation	This study	N/A
T8-TATi-1-HX-TetO7S1-PDI8-3FLAG-GEEL/pPDI8-PDI8-6Ty	[PDI8-6Ty]	Expression of the second copy of wild-type TgPDI8 at the UPRT locus in the PDI8-3FLAG iKD background, driven by the native promoter	This study	N/A
T8-TATi-1-HX-TetO7S1-PDI8-3FLAG-GEEL/pPDI8-PDI8	[PDI8]	Expression of the second copy of wild-type TgPDI8 (tag-free) at the UPRT locus in the PDI8-3FLAG iKD background, driven by the native promoter	This study	N/A
T8-TATi-1-HX-TetO7S1-PDI8-3FLAG-GEEL/pPDI8-PDI8[G56A/G59A]	[PDI8 G56A/G59A]	Expression of the second copy of mutant TgPDI8 (a variant with the first of CGHC catalytic site mutated, tag-free) at the UPRT locus in the PDI8-3FLAG iKD background, driven by the native promoter	This study	N/A
T8-TATi-1-HX-TetO7S1-PDI8-3FLAG-GEEL/pPDI8-PDI8[G380A/G383A]	[PDI8 G380A/G383A]	Expression of the second copy of mutant TgPDI8 (a variant with the second of CGYC catalytic site mutated, tag-free) at the UPRT locus in the PDI8-3FLAG iKD background, driven by the native promoter	This study	N/A
T8-TATi-1-HX-TetO7S1-PDI8-3FLAG-GEEL/pPDI8-PDI8[G56A/G59A/G380A/G383A]	[PDI8 G56A/G59A/G380A/G383A]	Expression of the second copy of mutant TgPDI8 (a variant with both of CGHC and CGYC catalytic sites mutated, tag-free) at the UPRT locus in the PDI8-3FLAG iKD background, driven by the native promoter	This study	N/A
PDI8-3FLAG-GEEL-CAT/PDH-E2-6HA-DHFR	PDH-E2-6HA	Tagging of PDH-E2 in the PDI8-3FLAG background	This study	N/A
PDI8-3FLAG-GEEL-CAT/PDI11-6HA-KDEL-DHFR	PDI11-6HA	Tagging of PDI11 in the PDI8-3FLAG background	This study	N/A
PDI8-3FLAG-GEEL-CAT/f2-6HA-HDEL-DHFR	f2-6HA	Tagging of J2 in the PDI8-3FLAG background	This study	N/A
PDI6-TurboID-4Ty-DHFR	PDI6-TurboID-4Ty	Identification of proximal/interacting proteins of PDI6	This study	N/A
PDI8-TurboID-4Ty-GEEL-DHFR	PDI8-TurboID-4Ty-GEEL	Localization analysis	This study	N/A
PDI8-TurboID-3HA-GEEL-DHFR	PDI8-TurboID-3HA-GEEL	Localization analysis	This study	N/A
