# Supplementary material for: Protein disulfide isomerase PDI8 is indispensable for parasite growth and associated with secretory protein processing in Toxoplasma gondii
Source: mBio. 2024 Aug 20;15(9):e02051-24. doi: 10.1128/mbio.02051-24 (PMC11389393; doi:10.1128/mbio.02051-24)
Supplement: Table S2 — Analysis of neighboring proteins of TgPDI6 using a proximity-dependent biotinylation approach. [file mbio.02051-24-s0003.xlsx]

## Sheet: Summary
				Table S2：Analysis of neighboring proteins of TgPDI6 using a proximity-dependent biotinylation approach.
				Description: We successfully tagged TgPDI6 with biotin ligase (TurboID), enabling the analysis of neighboring proteins. This dataset includes raw data and significantly enriched proteins using TgPDI6 as bait. Quantitative analysis followed established procedures (for details, see J. Mayoral et al., mBio 2022, 13(4):e0144222). We conducted an exhaustive analysis of the biotinylated proteins of TgP…
										hyperLOPIT (number of proteins)	TurboID (number of proteins)
									ER1	248	63
									ER2	17	11
									micronemes	56	21
									dense granules	194	41
									apicoplast	168	39
									rhoptries 1	71	27
									rhoptries 2	52	8
									Fitness socre	Number of proteins	Percentage (%)
									<-4	82	26
									[-2,-4]	60	19.1
									>-2	173	54.9

## Sheet: PDI6_TurboID_R1
Proteins	Protein Log2FoldChange	p-Value	Product Description	Fitness score	hyperLOPIT
TGGT1_292220	3.19863	0.128753	PCI domain-containing protein	-4.39	19S proteasome
TGGT1_313410	4.70793	0.161349	proteasome 26S regulatory subunit	-4.77	19S proteasome
TGGT1_261210	2.46762	0.167429	putative 26s proteasome subunit p55	-4.01	19S proteasome
TGGT1_277500	2.56497	0.264244	putative 26S proteasome regulatory subunit 7	-3.35	19S proteasome
TGGT1_263060	2.04655	0.443767	Proteasome/cyclosome repeat-containing protein	-3.81	19S proteasome
TGGT1_267080	2.20556	0.557869	putative 26S protease regulatory subunit 4	-4.66	19S proteasome
TGGT1_229950	2.187	0.560512	putative 26S proteasome regulatory subunit 6b	-5.53	19S proteasome
TGGT1_269250	1.88714	0.605816	Mov34/MPN/PAD-1 family protein	-4.99	19S proteasome
TGGT1_269840	1.61484	0.651371	proteasome regulatory subunit	-4.73	19S proteasome
TGGT1_228210	0.965844	0.698788	26S proteasome regulatory subunit	-4.96	19S proteasome
TGGT1_227960	0.830515	0.806515	PCI domain-containing protein	-3.33	19S proteasome
TGGT1_207770	4.24821	#DIV/0!	PCI domain-containing protein	-5.75	19S proteasome
TGGT1_238180	3.17172	#DIV/0!	putative 26s proteasome regulatory complex subunit	-4.95	19S proteasome
TGGT1_250830	-3.34483	#DIV/0!	SAC3/GANP family protein	-5.91	19S proteasome
TGGT1_300310	5.03375	#DIV/0!	26S proteasome regulatory subunit, S6a family AAA ATpase	-4.65	19S proteasome
TGGT1_242290	4.69425	0.326964	putative proteasome subunit alpha1	-4.48	20S proteasome
TGGT1_258150	2.51087	0.516914	putative proteasome subunit alpha type 7	-4.46	20S proteasome
TGGT1_254900	-1.26206	0.618463	putative proteasome subunit beta type 2	-5.07	20S proteasome
TGGT1_223590	1.24144	0.623808	proteasome subunit	-1.57	20S proteasome
TGGT1_278050	0.755522	0.82306	putative proteasome subunit alpha type 1	-4.82	20S proteasome
TGGT1_239500	-0.541219	0.825702	putative proteasome subunit alpha type	-4.94	20S proteasome
TGGT1_249590	4.51104	#DIV/0!	putative proteasome subunit alpha type 5-2	-4.64	20S proteasome
TGGT1_280710	5.41813	#DIV/0!	putative 20S proteasome subunit beta 7	-4.46	20S proteasome
TGGT1_290005	-1.17856	#DIV/0!	putative proteasome subunit beta type 1	-3.7	20S proteasome
TGGT1_226970	6.87451	0.000257802	ribosomal protein RPS11	-3.75	40S ribosome
TGGT1_207440	5.4327	0.000386685	ribosomal protein RPS4	-3.44	40S ribosome
TGGT1_232710	3.79774	0.00223025	ribosomal protein RPS3A	-4.09	40S ribosome
TGGT1_305520	5.09469	0.00352717	ribosomal protein RPS2	-4.24	40S ribosome
TGGT1_232300	3.18097	0.0342643	ribosomal protein RPS3	-4.37	40S ribosome
TGGT1_248480	2.96994	0.0445974	ribosomal protein RPS9	-4.26	40S ribosome
TGGT1_234450	4.4958	0.0549706	ribosomal protein RPS15A	-4.6	40S ribosome
TGGT1_213350	5.14424	0.0708959	ribosomal protein RPS15	-5.34	40S ribosome
TGGT1_270380	3.43483	0.074581	ribosomal protein RPS13	-4.6	40S ribosome
TGGT1_210690	2.73128	0.101887	ribosomal protein RPS6	-4.58	40S ribosome
TGGT1_239100	2.08157	0.112655	ribosomal protein RPS7	-5.53	40S ribosome
TGGT1_242330	2.88983	0.117322	ribosomal protein RPS5	-4.92	40S ribosome
TGGT1_263040	2.8431	0.122019	ribosomal protein RPS16	-3.98	40S ribosome
TGGT1_229670	3.69177	0.143212	ribosomal protein RPS23	-3.75	40S ribosome
TGGT1_225080	2.3227	0.151902	ribosomal protein RPS18	-4.15	40S ribosome
TGGT1_215460	2.54589	0.203098	ribosomal protein RPS24	-3.44	40S ribosome
TGGT1_263700	2.98061	0.209652	ribosomal protein RPS14	-4.59	40S ribosome
TGGT1_245460	-1.42801	0.351957	ribosomal protein RPS8	-4.68	40S ribosome
TGGT1_207840	1.5206	0.476183	ribosomal protein RPS17	-3.75	40S ribosome
TGGT1_309820	1.84546	0.483262	ribosomal protein RPL11	-4.13	40S ribosome
TGGT1_212290	-1.21803	0.561735	ribosomal protein RPS19	-4.49	40S ribosome
TGGT1_243570	2.16191	0.564114	ribosomal protein RPS26	-5.14	40S ribosome
TGGT1_205340	3.79321	#DIV/0!	ribosomal protein RPS12	-4.83	40S ribosome
TGGT1_245620	5.54922	#DIV/0!	ribosomal-ubiquitin protein RPS27A	-4.61	40S ribosome
TGGT1_309810	4.39362	#DIV/0!	ribosomal protein RPP2	-5	40S ribosome
TGGT1_261570	3.6189	0.00313525	ribosomal protein RPL7A	-4.03	60S ribosome
TGGT1_309120	3.0196	0.00325601	ribosomal protein RPL4	-5.62	60S ribosome
TGGT1_227360	3.6869	0.00399799	ribosomal protein RPL3	-5.9	60S ribosome
TGGT1_299050	5.38194	0.00894243	ribosomal protein RPL17	-5.22	60S ribosome
TGGT1_204020	5.36946	0.0170606	ribosomal protein RPL8	-4.99	60S ribosome
TGGT1_313390	2.91087	0.0275081	ribosomal protein RPL6	-3.92	60S ribosome
TGGT1_218410	4.04114	0.0289862	ribosomal protein RPP0	-3.16	60S ribosome
TGGT1_284560	4.12148	0.0429949	ribosomal protein RPL9	-5.37	60S ribosome
TGGT1_300000	3.90689	0.0800009	ribosomal protein RPL18	-5.59	60S ribosome
TGGT1_248390	4.41663	0.0995069	ribosomal protein RPL26	-3.23	60S ribosome
TGGT1_238010	4.27456	0.106647	ribosomal protein RPL23A	-4.8	60S ribosome
TGGT1_215470	3.89868	0.128733	ribosomal protein RPL10A	-4.94	60S ribosome
TGGT1_289530	4.49054	0.173419	ribosomal protein RPL19	-4.38	60S ribosome
TGGT1_288720	2.38791	0.179058	ribosomal protein RPL10	-5.3	60S ribosome
TGGT1_263050	2.14629	0.180209	ribosomal protein RPL13	-3.53	60S ribosome
TGGT1_266070	4.12417	0.196691	ribosomal protein RPL31	-3.75	60S ribosome
TGGT1_245680	2.47401	0.213663	ribosomal protein RPL21	-3.65	60S ribosome
TGGT1_262670	1.57782	0.241809	ribosomal protein RPL18A	-4.54	60S ribosome
TGGT1_310490	2.64151	0.253129	ribosomal protein RPL27A	-5.95	60S ribosome
TGGT1_292130	1.63189	0.292782	ribosomal protein RPL13A	-2.39	60S ribosome
TGGT1_314810	-1.43458	0.439947	ribosomal protein RPL7	-3.44	60S ribosome
TGGT1_312090	1.54383	0.470086	ribosomal protein RPL23	-4.32	60S ribosome
TGGT1_239330	2.07946	0.576192	ribosomal protein RPL37	-4.25	60S ribosome
TGGT1_239760	1.24489	0.62291	ribosomal protein RPL22	-4.32	60S ribosome
TGGT1_249250	1.21192	0.631528	ribosomal protein RPL35A	-5.08	60S ribosome
TGGT1_228470	-0.898913	0.663996	ribosomal protein RPL15	-4.94	60S ribosome
TGGT1_254440	-1.04463	0.676698	ribosomal protein RPL12	-5.1	60S ribosome
TGGT1_267060	0.785122	0.751292	ribosomal protein RPL14	-3.07	60S ribosome
TGGT1_300190	-1.07464	0.754565	ribosomal protein RPL37A	-4.82	60S ribosome
TGGT1_232230	-0.942811	0.782241	ribosomal protein RPL30	-4.23	60S ribosome
TGGT1_267400	0.405763	0.868447	ribosomal protein RPL32	-2.81	60S ribosome
TGGT1_227600	4.82644	#DIV/0!	ribosomal protein RPL34	-5.27	60S ribosome
TGGT1_231080	5.53495	#DIV/0!	ribosomal protein RPL38	-5.77	60S ribosome
TGGT1_264450	3.15354	#DIV/0!	putative DNA topoisomerase III beta-1	-0.02	60S ribosome
TGGT1_308860	4.70335	0.161591	hypothetical protein	-0.37	apical 1
TGGT1_266080	4.08262	0.19959	hypothetical protein	1.77	apical 1
TGGT1_292950	-3.18136	0.279009	hypothetical protein	-2.58	apical 1
TGGT1_250820	2.40178	0.289712	hypothetical protein	0.5	apical 1
TGGT1_230340	-0.22379	0.946324	hypothetical protein	-1.14	apical 1
TGGT1_214880	-6.02498	#DIV/0!	hypothetical protein	0.01	apical 1
TGGT1_260820	6.70841	#DIV/0!	IMC sub-compartment protein ISP1	0.36	apical 1
TGGT1_243250	2.66807	#DIV/0!	myosin H	-3.94	apical 2
TGGT1_269190	6.91089	1.13584e-11	glyceraldehyde-3-phosphate dehydrogenase GAPDH2	-4.4	apicoplast
TGGT1_228130	7.41357	2.29962e-11	hypothetical protein	-3.5	apicoplast
TGGT1_221320	2.01673	2.77447e-10	acetyl-CoA carboxylase ACC1	-3.6	apicoplast
TGGT1_261850	4.79288	8.54404e-09	putative helicase	-5.28	apicoplast
TGGT1_204480	7.70808	1.08485e-07	thioredoxin domain-containing protein	-3.49	apicoplast
TGGT1_312110	5.43734	1.68297e-07	apicoplast-associated thioredoxin family protein Atrx1	-4.16	apicoplast
TGGT1_321640	5.39831	1.89855e-07	cell division protein CDC48AP	-4.08	apicoplast
TGGT1_259260	4.95474	2.68025e-07	membrane protein FtsH1	-4.16	apicoplast
TGGT1_240430	5.87257	5.86422e-07	glyoxalase family protein	-3.97	apicoplast
TGGT1_253900	6.56432	9.71433e-07	parasite porphobilinogen synthase PBGS	-4.41	apicoplast
TGGT1_209950	5.14939	2.16111e-06	putative thioredoxin	-5.2	apicoplast
TGGT1_286630	8.68275	6.28921e-06	redoxin domain-containing protein	1.57	apicoplast
TGGT1_228630	6.98133	2.12846e-05	hypothetical protein	-4.48	apicoplast
TGGT1_286740	7.15295	8.51354e-05	microneme-like protein	-1.49	apicoplast
TGGT1_293590	6.00952	8.65969e-05	putative 3-oxoacyl-acyl-carrier protein synthase I/II	-1.21	apicoplast
TGGT1_245670	7.08567	9.19534e-05	pyruvate dehydrogenase complex subunit PDH-E1Alpha	0.15	apicoplast
TGGT1_249270	6.10218	0.000149969	putative protein disulfide isomerase-related protein (provisional)	-4.56	apicoplast
TGGT1_208560	5.25489	0.000280044	carrier superfamily protein	-3.49	apicoplast
TGGT1_258390	6.69682	0.000311567	putative DnaJ protein	-3.22	apicoplast
TGGT1_256840	5.85103	0.000411852	hypothetical protein	-4.22	apicoplast
TGGT1_219130	4.98876	0.000431132	NADPH-glutathione reductase	-3.53	apicoplast
TGGT1_222140	4.10569	0.000814057	DEAD/DEAH box helicase domain-containing protein	-5.27	apicoplast
TGGT1_286620	4.35276	0.00125195	S1 RNA binding domain-containing protein	-4.31	apicoplast
TGGT1_226400	5.45778	0.00127445	lipoic acid synthase LIPA	-0.97	apicoplast
TGGT1_217740	4.59293	0.00136879	3-ketoacyl-(acyl-carrier-protein) reductase	-1.89	apicoplast
TGGT1_206610	4.40966	0.00474324	pyruvate dehydrogenase complex subunit PDH-E2	-2.97	apicoplast
TGGT1_273960	5.33164	0.005015	chaperonin GroS protein	-4.02	apicoplast
TGGT1_240600	3.92394	0.00596803	putative chaperonin cpn60	-3.32	apicoplast
TGGT1_313690	4.70153	0.00933062	Sel1 repeat-containing protein	-4.61	apicoplast
TGGT1_272290	4.04311	0.0118956	pyruvate dehydrogenase complex subunit PD-HE1Beta	-0.18	apicoplast
TGGT1_268690	4.28886	0.0142656	hypothetical protein	-2.47	apicoplast
TGGT1_258560	4.80345	0.0146087	hypothetical protein	-4.22	apicoplast
TGGT1_249820	4.3489	0.02187	ATP-binding cassette sub-family B member 5	-2.13	apicoplast
TGGT1_295990	4.31544	0.022543	putative ubiquitin conjugating enzyme E2	-3.11	apicoplast
TGGT1_251930	4.88213	0.024172	enoyl-acyl carrier reductase ENR	-1.32	apicoplast
TGGT1_253650	3.72075	0.0261357	DnaJ C terminal region domain-containing protein	0.44	apicoplast
TGGT1_313640	5.2027	0.0359899	hypothetical protein	-2.49	apicoplast
TGGT1_260450	5.0377	0.0396251	DEAD/DEAH box helicase domain-containing protein	-1.29	apicoplast
TGGT1_236010	3.63644	0.0423806	prenylcysteine oxidase	1.71	apicoplast
TGGT1_289760	3.16622	0.0666225	hypothetical protein	-1.81	apicoplast
TGGT1_318275	4.48175	0.0964288	peptidyl-prolyl cis-trans isomerase, FKBP-type domain-containing protein	0.46	apicoplast
TGGT1_227420	2.51762	0.0989795	4-hydroxy-3-methylbut-2-enyl diphosphate reductase	-6.01	apicoplast
TGGT1_292360	3.39423	0.112629	hypothetical protein	-3.55	apicoplast
TGGT1_213010	3.37278	0.114285	hypothetical protein	-4.45	apicoplast
TGGT1_240520	4.09524	0.116563	hypothetical protein	-1.21	apicoplast
TGGT1_253890	5.59293	0.122561	peptidase M16 inactive domain-containing protein	-5.93	apicoplast
TGGT1_271420	3.95358	0.125187	porphobilinogen deaminase	-3.93	apicoplast
TGGT1_259950	2.28309	0.128291	carbonate dehydratase, eukaryotic-type domain-containing protein	1.34	apicoplast
TGGT1_276970	3.86722	0.130818	hypothetical protein	-2.92	apicoplast
TGGT1_289000	5.19758	0.138081	hypothetical protein	-3.93	apicoplast
TGGT1_231890	3.72376	0.140852	putative beta-ketoacyl-acyl carrier protein synthase III	-1.91	apicoplast
TGGT1_264200	2.5364	0.157996	hypothetical protein	-4.88	apicoplast
TGGT1_275690	1.28169	0.177344	putative ClpB	-4.75	apicoplast
TGGT1_222300	3.58571	0.239083	hypothetical protein	-1.86	apicoplast
TGGT1_294890	3.33909	0.262491	hypothetical protein	-3.32	apicoplast
TGGT1_289940	5.99653	0.264727	uroporphyrinogen decarboxylase	-4.6	apicoplast
TGGT1_262430	2.33015	0.30169	4-hydroxy-3-methylbut-2-en-1-yl diphosphate synthase	-4.41	apicoplast
TGGT1_321570	4.7663	0.322831	beta-hydroxyacyl-acyl carrier protein dehydratase (FABZ)	0.67	apicoplast
TGGT1_289360	4.71489	0.32577	hypothetical protein	1.09	apicoplast
TGGT1_239680	4.66519	0.328659	hypothetical protein	-3.24	apicoplast
TGGT1_211890	1.84768	0.331817	RAP domain-containing protein	0.28	apicoplast
TGGT1_271470	4.39759	0.345042	hypothetical protein	-5.01	apicoplast
TGGT1_297940	2.58874	0.353834	single-strand binding protein	-0.61	apicoplast
TGGT1_249560	4.23687	0.355607	DNA-directed RNA polymerase alpha chain rpoA	-4.38	apicoplast
TGGT1_216630	4.1083	0.364482	putative trigger factor protein	-5.84	apicoplast
TGGT1_231370	4.04668	0.368877	phospholipase, patatin family protein	-4.05	apicoplast
TGGT1_305980	1.63235	0.384901	pyruvate dehydrogenase complex subunit PDH-E3I	-1.38	apicoplast
TGGT1_211440	3.77654	0.389297	hypothetical protein	-5.67	apicoplast
TGGT1_287270	2.32996	0.393898	hypothetical protein	-3.7	apicoplast
TGGT1_273730	3.47529	0.414503	phospholipase, patatin family protein	-3.17	apicoplast
TGGT1_216170	-3.28494	0.431911	SufS subfamily cysteine desulfurase	-3.95	apicoplast
TGGT1_201270	3.22951	0.437214	hypothetical protein	-3.41	apicoplast
TGGT1_315310	1.82291	0.487913	hypothetical protein	-1.18	apicoplast
TGGT1_215070	1.12559	0.74412	ferodoxin FD	-4.35	apicoplast
TGGT1_258590	0.637688	0.755879	hypothetical protein	-4.23	apicoplast
TGGT1_202440	4.15187	#DIV/0!	hypothetical protein	-2.71	apicoplast
TGGT1_204350	3.61285	#DIV/0!	hypothetical protein	-1.17	apicoplast
TGGT1_208842	2.4933	#DIV/0!	DEAD/DEAH box helicase domain-containing protein	-0.78	apicoplast
TGGT1_214850	2.9144	#DIV/0!	putative 1-deoxy-D-xylulose 5-phosphate reductoisomerase	-3.98	apicoplast
TGGT1_215690	3.41696	#DIV/0!	hypothetical protein	-3.62	apicoplast
TGGT1_227115	1.73905	#DIV/0!	hypothetical protein	-4.04	apicoplast
TGGT1_227970	3.74077	#DIV/0!	histone family DNA-binding protein	-2.15	apicoplast
TGGT1_233500	3.53117	#DIV/0!	triose-phosphate isomerase TPI-II	-4.22	apicoplast
TGGT1_253350	2.8735	#DIV/0!	hypothetical protein	-2	apicoplast
TGGT1_254540	-7.10551	#DIV/0!	CDP-alcohol phosphatidyltransferase superfamily protein	-0.81	apicoplast
TGGT1_257980	2.69544	#DIV/0!	ribosome recycling factor protein	-3.59	apicoplast
TGGT1_258640	4.40318	#DIV/0!	adenylate kinase superfamily protein	-2.05	apicoplast
TGGT1_272390	5.80709	#DIV/0!	hypothetical protein	-3.41	apicoplast
TGGT1_273760	3.4992	1.31448e-05	heat shock protein HSP70	-4.97	cytosol
TGGT1_255890	5.91384	1.38196e-05	pyridine nucleotide-disulfide oxidoreductase domain-containing protein	0.57	cytosol
TGGT1_209030	4.99933	8.25338e-05	actin ACT1	-4.5	cytosol
TGGT1_205470	3.255	0.000295833	putative translation elongation factor 2 family protein	-4.31	cytosol
TGGT1_250770	3.91725	0.000797947	putative eukaryotic initiation factor-4A	-4.13	cytosol
TGGT1_219850	2.99918	0.0026082	prolyl-tRNA synthetase (ProRS)	-4.45	cytosol
TGGT1_215260	3.15565	0.00312786	carbamoylphosphate synthetase	-0.19	cytosol
TGGT1_232250	5.55117	0.00407195	catalase	2.08	cytosol
TGGT1_251690	3.66052	0.00418923	putative seryl-tRNA synthetase, cytoplasmic	-4.13	cytosol
TGGT1_287500	3.30457	0.00572775	putative T complex chaperonin	-4.89	cytosol
TGGT1_247510	3.64922	0.00618948	fructose-bisphospatase II	-4.77	cytosol
TGGT1_270510	2.51024	0.00739758	asparaginyl-tRNA synthetase (NOB+tRNA synthase)	-3.93	cytosol
TGGT1_240650	3.23136	0.00900046	putative coatomer protein complex, subunit alpha	-4.62	cytosol
TGGT1_235020	4.61172	0.0102217	putative COPI protein	-4.46	cytosol
TGGT1_232350	2.9363	0.0116272	lactate dehydrogenase LDH1	0.78	cytosol
TGGT1_290950	1.92807	0.0166406	putative clathrin heavy chain	-4.77	cytosol
TGGT1_205440	3.75185	0.0169252	CCT chaperonin gamma subunit	-4.52	cytosol
TGGT1_266640	3.05436	0.0221174	putative Acetyl-coenzyme A synthetase 2	0.59	cytosol
TGGT1_226960	2.36847	0.0231003	phosphofructokinase PFKII	-5.19	cytosol
TGGT1_249390	2.03016	0.0254722	glutamate/leucine/phenylalanine/valine dehydrogenase family protein	1	cytosol
TGGT1_288380	1.86171	0.0261669	heat shock protein HSP90	-4.32	cytosol
TGGT1_256760	4.70051	0.0276378	pyruvate kinase PyK1	-4.03	cytosol
TGGT1_252290	5.5589	0.0293978	putative importin alpha	-5.32	cytosol
TGGT1_288360	2.69099	0.0300734	tryptophanyl-tRNA synthetase (TrpRS2)	-4.56	cytosol
TGGT1_216860	3.2794	0.030311	DEAD (Asp-Glu-Ala-Asp) box polypeptide DDX39	-5.17	cytosol
TGGT1_216880	2.63091	0.0420429	guanine nucleotide-binding protein	-5.07	cytosol
TGGT1_292080	2.02482	0.0471154	leucyl-tRNA synthetase	-3.73	cytosol
TGGT1_268950	3.3795	0.0541981	hypothetical protein	-2.62	cytosol
TGGT1_273090	2.61656	0.0544853	cell division protein CDC48CY	-6.01	cytosol
TGGT1_202370	2.77066	0.0572168	putative T-complex protein 1, epsilon subunit (TCP-1-epsilon)	-6.05	cytosol
TGGT1_289690	2.42303	0.0574519	glyceraldehyde-3-phosphate dehydrogenase GAPDH1	1.38	cytosol
TGGT1_232340	1.96997	0.0609726	protein phosphatase 2C domain-containing protein	-0.25	cytosol
TGGT1_272910	1.90653	0.0687244	T-complex protein 1 delta subunit	-4.41	cytosol
TGGT1_311240	2.89926	0.0864365	putative DnaJ family chaperone	-3.96	cytosol
TGGT1_229180	3.11382	0.0972679	HEAT repeat-containing protein	-5.05	cytosol
TGGT1_263090	2.51348	0.0994365	14-3-3 protein	-5.79	cytosol
TGGT1_293180	3.07647	0.100346	NADP-specific glutamate dehydrogenase	1.34	cytosol
TGGT1_247470	2.72713	0.102303	putative nucleolar protein	-3.33	cytosol
TGGT1_217460	2.13057	0.105531	glutaminyl-tRNA synthetase (GlnRS)	-3.72	cytosol
TGGT1_290290	3.44955	0.10848	ubiquitin-activating enzyme E1 family protein	-4.25	cytosol
TGGT1_299810	2.97826	0.108935	cysteine-tRNA synthetase (CysRS)	-3.87	cytosol
TGGT1_275802	2.94802	0.11173	SRP72 RNA-binding domain-containing protein	-4.17	cytosol
TGGT1_280600	2.22767	0.112158	putative histidyl-tRNA synthetase (HisRS)	-4.23	cytosol
TGGT1_222380	2.92253	0.114145	importin-beta N-terminal domain-containing protein	-3.51	cytosol
TGGT1_229990	3.32586	0.118	putative T-complex protein 1 subunit alpha	-4.96	cytosol
TGGT1_286120	4.03303	0.12026	prolyl endopeptidase	1.15	cytosol
TGGT1_225050	2.83802	0.122542	putative adenosylhomocysteinase	-1.58	cytosol
TGGT1_297500	2.5154	0.125868	T-complex protein 1 eta subunit	-5.99	cytosol
TGGT1_262040	5.48252	0.126639	SAC3/GANP family protein	-0.03	cytosol
TGGT1_216260	5.33754	0.132288	putative eukaryotic initiation factor-2B, gamma subunit	-4.15	cytosol
TGGT1_263070	1.90853	0.141496	CMGC kinase, CK2 family	-2.65	cytosol
TGGT1_320570	3.70628	0.142136	putative elongation factor Tu	-4.9	cytosol
TGGT1_231850	3.6903	0.143321	serine-threonine phosophatase 2C (PP2C)	-4.39	cytosol
TGGT1_231600	3.58713	0.151261	HEAT repeat-containing protein	-2.41	cytosol
TGGT1_279380	4.88592	0.152307	hypothetical protein	1.96	cytosol
TGGT1_256990	2.27597	0.158958	glycyl-tRNA synthetase	-4.28	cytosol
TGGT1_273370	2.84536	0.164546	putative coatomer gamma 2-subunit protein	-3.26	cytosol
TGGT1_290670	1.68708	0.165995	leucyl aminopeptidase LAP	-1.33	cytosol
TGGT1_297720	3.3749	0.169264	trehalose-phosphatase	-2.89	cytosol
TGGT1_236040	1.75479	0.172528	fructose-1,6-bisphosphate aldolase	-3.46	cytosol
TGGT1_289650	1.85332	0.175916	PEP-carboxykinase I	1.9	cytosol
TGGT1_283850	3.27011	0.17906	peptidyl-prolyl cis-trans isomerase	-1.59	cytosol
TGGT1_235490	3.24224	0.181773	hypothetical protein	-1.28	cytosol
TGGT1_251810	-4.30776	0.184537	putative translation initiation factor eIF-5A	-4.32	cytosol
TGGT1_289330	1.91959	0.190377	ubiquitin carboxyl-terminal hydrolase family 2 protein	-4.51	cytosol
TGGT1_235970	1.64537	0.198112	putative eukaryotic initiation factor-2 gamma	-5.01	cytosol
TGGT1_286750	2.00349	0.206673	MA3 domain-containing protein	0.51	cytosol
TGGT1_219540	1.4408	0.209543	cytosolic tRNA-Ala synthetase	-4.53	cytosol
TGGT1_313230	1.82846	0.209748	eukaryotic initiation factor-2, alpha subunit	-4.65	cytosol
TGGT1_205700	3.91167	0.212134	cyclophilin precursor	0.08	cytosol
TGGT1_263850	3.89017	0.213784	hypothetical protein	1.12	cytosol
TGGT1_205710	2.15718	0.217321	lysine-tRNA ligase	-5.22	cytosol
TGGT1_318230	1.94725	0.218043	phosphoglycerate kinase PGKI	-4.52	cytosol
TGGT1_312630	1.4804	0.21912	putative anonymous antigen-1	-3.53	cytosol
TGGT1_253290	2.88711	0.220756	valyl-tRNA synthetase	-3.82	cytosol
TGGT1_220400	3.63481	0.234748	actin depolymerizing factor ADF	-4.23	cytosol
TGGT1_244110	3.62753	0.235384	nucleosome assembly protein (nap) protein	-0.88	cytosol
TGGT1_236570	2.03081	0.241457	lysine decarboxylase family protein	-3.75	cytosol
TGGT1_205558	6.37121	0.250761	NAC domain-containing protein	-3.68	cytosol
TGGT1_257380	3.43763	0.252799	hypothetical protein	0.56	cytosol
TGGT1_268870	3.43672	0.252887	tetratricopeptide repeat-containing protein	-1.66	cytosol
TGGT1_306960	2.18276	0.26241	phenylalanine--tRNA ligase, beta subunit protein	-3.92	cytosol
TGGT1_218780	3.24137	0.272574	putative phosphoserine aminotransferase	0.69	cytosol
TGGT1_224220	5.75398	0.274575	serine/threonine-protein phosphatase PP2A catalytic subunit	-1.5	cytosol
TGGT1_205320	2.11217	0.275778	hypothetical protein	0.85	cytosol
TGGT1_274190	3.20953	0.275965	putative eukaryotic initiation factor 2B epsilon subunit	-5.07	cytosol
TGGT1_202380	3.15604	0.281782	putative rab GDI alpha	-5.31	cytosol
TGGT1_223960	5.51073	0.285164	ubiquitin interaction motif family protein	-5.08	cytosol
TGGT1_235540	3.10134	0.28789	putative eukaryotic initiation factor-2 beta	-5.6	cytosol
TGGT1_223540	3.0189	0.297411	importin-beta N-terminal domain-containing protein	-2.34	cytosol
TGGT1_320050	1.29137	0.303829	ribosomal protein RPL5	-3.66	cytosol
TGGT1_300140	1.9593	0.306982	putative elongation factor 1-gamma	-3.02	cytosol
TGGT1_318410	1.9414	0.310846	putative TCP-1 chaperonin	-5.15	cytosol
TGGT1_311090	2.26454	0.313112	ubiquitin carboxyl-terminal hydrolase	-1.12	cytosol
TGGT1_300260	1.43753	0.313553	threonyl-tRNA synthetase family protein	-4.32	cytosol
TGGT1_305510	4.82651	0.31945	hypothetical protein	-1.29	cytosol
TGGT1_263500	1.68763	0.319912	putative vacuolar protein sorting-associated protein 26	-4.09	cytosol
TGGT1_249780	4.49437	0.33895	hypothetical protein	1.62	cytosol
TGGT1_310640	1.58488	0.347397	phosphorylase family protein	1.76	cytosol
TGGT1_289300	1.40956	0.357763	methionyl-tRNA synthetase	-5.07	cytosol
TGGT1_225310	4.12344	0.363417	putative ARF1-directed GTPase-activating protein	0.89	cytosol
TGGT1_253730	4.03783	0.369516	importin-beta N-terminal domain-containing protein	-4.51	cytosol
TGGT1_256060	3.96503	0.374846	nucleosome assembly protein (nap) protein	1.5	cytosol
TGGT1_216810	2.41867	0.379602	5'-nucleotidase, C-terminal domain-containing protein	0.89	cytosol
TGGT1_237220	2.40701	0.381447	putative DNA replication licensing factor Mcm7	-4.39	cytosol
TGGT1_255250	3.84869	0.383651	putative tRNA (cytosine(34)-C(5))-methyltransferase	-0.92	cytosol
TGGT1_321680	1.86557	0.392512	hypothetical protein	-0.07	cytosol
TGGT1_263870	1.18572	0.400229	glutamate-tRNA ligase	-4.2	cytosol
TGGT1_207640	1.78757	0.410163	isoleucyl-tRNA synthetase family protein	-4.61	cytosol
TGGT1_228290	3.48031	0.41406	phospholipase/carboxylesterase	0.93	cytosol
TGGT1_214270	2.18316	0.41891	putative translation initiation factor IF-2	-5.99	cytosol
TGGT1_230450	3.38232	0.422853	bifunctional GMP synthase/glutamine amidotransferase protein	-4.16	cytosol
TGGT1_300120	-3.35727	0.425153	aminotransferase, class V superfamily protein	1.03	cytosol
TGGT1_229650	2.1268	0.428977	josephin protein	0.33	cytosol
TGGT1_257990	3.29439	0.431018	putative heat shock protein 101	0.05	cytosol
TGGT1_270550	-1.96892	0.458597	putative gamma-glutamyl phosphate reductase	-0.69	cytosol
TGGT1_268850	1.10972	0.462838	enolase 2	-3.38	cytosol
TGGT1_276170	2.94634	0.466077	phosphatidylinositol 3- and 4-kinase	-3.91	cytosol
TGGT1_209600	1.27426	0.489112	hypothetical protein	1.9	cytosol
TGGT1_291930	2.73209	0.490046	RNA recognition motif-containing protein	-4.82	cytosol
TGGT1_229000	2.67312	0.49699	kelch repeat-containing protein	0.84	cytosol
TGGT1_219310	1.1849	0.518285	DnaK family protein	-2.04	cytosol
TGGT1_259880	2.39146	0.532376	hypothetical protein	1.34	cytosol
TGGT1_318310	2.34284	0.538873	transketolase	-1.14	cytosol
TGGT1_201380	1.27225	0.545567	putative chorismate synthase	-2.84	cytosol
TGGT1_309210	1.07131	0.557172	putative peroxiredoxin 6	1	cytosol
TGGT1_214210	2.14674	0.56631	rRNA pseudouridine synthase	-4.3	cytosol
TGGT1_263130	-2.09924	0.573261	putative citrate synthase	1.86	cytosol
TGGT1_312480	2.0564	0.579635	putative uracil phosphoribosyltransferase FUR1	0.43	cytosol
TGGT1_221670	1.4118	0.580796	transcriptional elongation factor FACT140	-4.55	cytosol
TGGT1_310080	1.37601	0.589614	AMP-binding enzyme domain-containing protein	-2.53	cytosol
TGGT1_247460	1.36371	0.59267	proliferating cell nuclear antigen PCNA1	-4.69	cytosol
TGGT1_253430	0.61016	0.600751	putative asparagine synthetase	-0.53	cytosol
TGGT1_202530	0.708114	0.609324	aspartate-tRNA ligase	-5.13	cytosol
TGGT1_294898	1.68949	0.638453	tetratricopeptide repeat-containing protein	-0.32	cytosol
TGGT1_311890	1.65638	0.644141	hypothetical protein	0.62	cytosol
TGGT1_266060	0.676691	0.649505	ribosomal protein RPSA	-5.48	cytosol
TGGT1_210840	1.08388	0.665886	arginyl-tRNA synthetase family protein	-4.95	cytosol
TGGT1_297060	0.869278	0.674077	phosphoglycerate mutase PGMII	-4.54	cytosol
TGGT1_267050	0.83166	0.687006	hydrolase, alpha/beta fold family protein	0.73	cytosol
TGGT1_226410	-0.976397	0.6958	EF-1 guanine nucleotide exchange domain-containing protein	2.47	cytosol
TGGT1_257740	0.968956	0.697906	UMP-CMP kinase	-3.2	cytosol
TGGT1_249530	0.670747	0.709249	putative exportin 1	-3.78	cytosol
TGGT1_214260	-0.915862	0.71306	putative alpha-glucan water dikinase 1	0.35	cytosol
TGGT1_243800	-0.909692	0.714835	putative long-chain fatty acid CoA ligase	0.25	cytosol
TGGT1_221470	-0.7485	0.716097	hypothetical protein	-1.49	cytosol
TGGT1_259660	0.705868	0.73127	orotate phosphoribosyltransferase	-1.16	cytosol
TGGT1_231190	1.17956	0.73321	arsenite-activated ATPase family protein	-3.59	cytosol
TGGT1_205510	0.441555	0.748521	putative nucleolar protein 5	-4.28	cytosol
TGGT1_244650	-1.07055	0.755411	putative eukaryotic initiation factor-5	-4.08	cytosol
TGGT1_265450	0.497169	0.758196	hexokinase	-1.37	cytosol
TGGT1_318430	-0.591967	0.772605	malate dehydrogenase MDH	1.63	cytosol
TGGT1_234190	0.699177	0.777086	putative serine hydroxymethyltransferase 2	-4.23	cytosol
TGGT1_314070	0.872237	0.797424	hypothetical protein	1.83	cytosol
TGGT1_219520	0.400333	0.803875	histone arginine methyltransferase PRMT1	-0.04	cytosol
TGGT1_214350	0.492899	0.809406	putative GTP-binding protein	0.6	cytosol
TGGT1_223140	-0.568236	0.817285	tRNA binding domain-containing protein	0.21	cytosol
TGGT1_259550	0.315821	0.830835	dihydropteroate synthase	-3.55	cytosol
TGGT1_246100	0.698712	0.83576	putative phosducin	-4.97	cytosol
TGGT1_234505	0.376803	0.853382	putative phenylalanyl-tRNA synthetase alpha chain A	-4.4	cytosol
TGGT1_231920	-0.606371	0.856688	oxidoreductase, short chain dehydrogenase/reductase family protein	0.4	cytosol
TGGT1_225930	0.578149	0.86315	triose-phosphate isomerase TPI-I	-5.1	cytosol
TGGT1_233680	0.561863	0.866892	nuclear movement family protein	-3.2	cytosol
TGGT1_258070	0.234325	0.884176	hypothetical protein	-5.24	cytosol
TGGT1_310670	0.330367	0.892578	putative glycogen phosphorylase 1	1.01	cytosol
TGGT1_311310	-0.446167	0.893731	protein phosphatase 2B catalytic subunit, calcineurin family phosphatse superfamily protein	-3.24	cytosol
TGGT1_213870	0.391447	0.906566	UBA/TS-N domain-containing protein	-4.83	cytosol
TGGT1_314100	0.188516	0.915798	tetratricopeptide repeat-containing protein	-1.97	cytosol
TGGT1_310030	0.278706	0.93324	putative cyclase-associated protein	1.17	cytosol
TGGT1_219700	-0.14091	0.966155	putative DNA replication licensing factor MCM4	-5.43	cytosol
TGGT1_299210	-0.0488072	0.971623	CTP synthase	-5.67	cytosol
TGGT1_243710	-0.0299877	0.982562	t-complex protein beta subunit	-4.79	cytosol
TGGT1_202300	-2.36882	#DIV/0!	putative inosine triphosphate pyrophosphatase	0.42	cytosol
TGGT1_203450	4.47577	#DIV/0!	DUF3228 domain-containing protein	-3	cytosol
TGGT1_209290	-3.44689	#DIV/0!	ribosomal protein RPS28	-4.07	cytosol
TGGT1_210800	2.10628	#DIV/0!	putative activator of hsp90 ATPase	-2.78	cytosol
TGGT1_211030	5.13161	#DIV/0!	hypothetical protein	1.01	cytosol
TGGT1_212820	1.67253	#DIV/0!	ubiquitin family protein	-3.09	cytosol
TGGT1_215380	1.03663	#DIV/0!	hypothetical protein	1.92	cytosol
TGGT1_216050	5.1451	#DIV/0!	tetratricopeptide repeat-containing protein	0.25	cytosol
TGGT1_218250	0.00462327	#DIV/0!	TAP42 family protein	-3.32	cytosol
TGGT1_219280	3.22036	#DIV/0!	actin like protein ALP1	-2.53	cytosol
TGGT1_219590	0.138254	#DIV/0!	RuvB family 1 protein	-4.12	cytosol
TGGT1_221690	1.50661	#DIV/0!	hypothetical protein	-1.99	cytosol
TGGT1_222160	-2.31079	#DIV/0!	aldehyde dehydrogenase	-0.64	cytosol
TGGT1_225540	2.26386	#DIV/0!	hypothetical protein	2.2	cytosol
TGGT1_226720	1.83777	#DIV/0!	translin family protein	0.29	cytosol
TGGT1_228490	4.9388	#DIV/0!	hypothetical protein	-3.71	cytosol
TGGT1_231480	3.0229	#DIV/0!	putative GCN1	-1.55	cytosol
TGGT1_233110	3.78624	#DIV/0!	IMP dehydrogenasa	-1.21	cytosol
TGGT1_235740	8.82164	#DIV/0!	hypothetical protein	-2.11	cytosol
TGGT1_237000	2.44292	#DIV/0!	putative polyphosphoinositide binding protein	0.66	cytosol
TGGT1_238070	-7.58141	#DIV/0!	glutaredoxin domain-containing protein	-0.65	cytosol
TGGT1_239530	7.62831	#DIV/0!	alanine-glyoxylate aminotransferase	0.72	cytosol
TGGT1_241840	4.65024	#DIV/0!	hypothetical protein	0.4	cytosol
TGGT1_244690	2.83833	#DIV/0!	hypothetical protein	0.68	cytosol
TGGT1_246080	0.33482	#DIV/0!	NAD dependent epimerase/dehydratase family protein	0.16	cytosol
TGGT1_248630	4.85717	#DIV/0!	actin-related protein ARP1	-1.82	cytosol
TGGT1_251760	-0.0698481	#DIV/0!	putative subunit of proteaseome activator complex	0.2	cytosol
TGGT1_251850	-1.44158	#DIV/0!	serine/threonine protein phosphatase	0.05	cytosol
TGGT1_253820	3.0652	#DIV/0!	hypothetical protein	1.11	cytosol
TGGT1_254870	3.41533	#DIV/0!	hypothetical protein	0.64	cytosol
TGGT1_260440	3.36693	#DIV/0!	nuclear factor NF3	0.03	cytosol
TGGT1_261450	4.07152	#DIV/0!	hypothetical protein	-0.43	cytosol
TGGT1_262720	-6.01032	#DIV/0!	putative eukaryotic initiation factor-1A	-4.59	cytosol
TGGT1_263430	7.1509	#DIV/0!	3-hydroxyisobutyrate dehydrogenase	0.99	cytosol
TGGT1_265520	4.40421	#DIV/0!	hypothetical protein	0.85	cytosol
TGGT1_274070	1.41239	#DIV/0!	ThiF family protein	-2.29	cytosol
TGGT1_283780	-4.16136	#DIV/0!	glucose-6-phosphate isomerase GPI	-2.52	cytosol
TGGT1_288210	1.85402	#DIV/0!	PUL domain-containing protein	-2.14	cytosol
TGGT1_288630	-0.689563	#DIV/0!	putative nucleosome assembly protein (NAP)	1.92	cytosol
TGGT1_288740	3.29476	#DIV/0!	putative L-asparaginase	0.26	cytosol
TGGT1_288800	3.71045	#DIV/0!	endonuclease/exonuclease/phosphatase family protein	0.51	cytosol
TGGT1_289510	6.73645	#DIV/0!	hypothetical protein	-3.97	cytosol
TGGT1_291640	3.69539	#DIV/0!	aspartate carbamoyltransferase	-1.47	cytosol
TGGT1_294010	-1.94673	#DIV/0!	yrdC domain-containing protein	-4.28	cytosol
TGGT1_305820	-1.89074	#DIV/0!	SGS domain-containing protein	0.44	cytosol
TGGT1_307850	3.445	#DIV/0!	6-phosphogluconate dehydrogenase	-1.88	cytosol
TGGT1_312600	3.24515	#DIV/0!	heat shock protein HSP21	0.55	cytosol
TGGT1_313280	1.66948	#DIV/0!	WD domain, G-beta repeat-containing protein	-3.95	cytosol
TGGT1_315270	3.26227	#DIV/0!	hypothetical protein	-4.64	cytosol
TGGT1_316520	3.09518	#DIV/0!	1,4-alpha-glucan-branching enzyme	0.2	cytosol
TGGT1_318580	3.58723	#DIV/0!	glucosephosphate-mutase GPM2	0.25	cytosol
TGGT1_320640	3.63139	#DIV/0!	peptidylprolyl isomerase domain-containing protein	-4.78	cytosol
TGGT1_264660	7.19691	3.73343e-33	SAG-related sequence SRS44	0.85	dense granules
TGGT1_217680	6.6783	2.02502e-26	hypothetical protein	0.99	dense granules
TGGT1_239752	8.39906	2.67688e-23	hypothetical protein	-1.36	dense granules
TGGT1_228170	5.59845	1.66879e-08	inner membrane complex protein IMC2A	-3.28	dense granules
TGGT1_294200	6.41601	3.7765e-08	glucose-6-phosphate 1-dehydrogenase	1.49	dense granules
TGGT1_309600	5.35027	3.92053e-07	hypothetical protein	1.5	dense granules
TGGT1_211460	5.82868	6.54461e-07	hypothetical protein	0.25	dense granules
TGGT1_288650	6.30504	1.64625e-06	dense granule protein GRA12	1.75	dense granules
TGGT1_263560	7.25953	2.84396e-06	hypothetical protein	0.47	dense granules
TGGT1_244180	8.50031	2.97578e-06	microneme-like protein	-1.34	dense granules
TGGT1_297900	6.25823	3.6332e-06	hypothetical protein	0.94	dense granules
TGGT1_262400	5.22832	5.37169e-06	lipase	1.24	dense granules
TGGT1_215220	6.85637	5.41219e-06	hypothetical protein	1.04	dense granules
TGGT1_204340	5.30169	4.50621e-05	hypothetical protein	1.54	dense granules
TGGT1_280380	5.9078	5.21154e-05	poly(ADP-ribose) glycohydrolase	2.1	dense granules
TGGT1_240060	6.24786	6.07021e-05	hypothetical protein	1.44	dense granules
TGGT1_215910	2.62933	8.87573e-05	hypothetical protein	-0.79	dense granules
TGGT1_254470	5.33391	0.000136745	hypothetical protein	0.88	dense granules
TGGT1_247220	5.30445	0.000258683	nudix -type motif 9 isoform a family protein	1.77	dense granules
TGGT1_277270	5.96274	0.000357139	NTPase II	N/A	dense granules
TGGT1_231960	7.16777	0.000432853	putative omega secalin	1.48	dense granules
TGGT1_228360	6.21235	0.00053051	putative peptidyl-prolyl isomerase FKBP12	1.23	dense granules
TGGT1_289380	5.34362	0.000800952	hypothetical protein	-4.8	dense granules
TGGT1_224460	5.71699	0.000936898	putative aminopeptidase n	0.3	dense granules
TGGT1_248990	5.44237	0.00129827	hypothetical protein	1.7	dense granules
TGGT1_312420	4.05119	0.00138207	hypothetical protein	-1.15	dense granules
TGGT1_212300	3.91812	0.0017756	hypothetical protein	0.69	dense granules
TGGT1_294940	4.57834	0.00230546	hypothetical protein	-2.92	dense granules
TGGT1_230180	6.65871	0.00331074	hypothetical protein	2.86	dense granules
TGGT1_270250	6.44397	0.00388047	dense granule protein GRA1	-5.27	dense granules
TGGT1_232270	4.49299	0.00425578	histidine acid phosphatase superfamily protein	2.46	dense granules
TGGT1_249990	5.33597	0.00499428	hypothetical protein	1.91	dense granules
TGGT1_269950	3.62309	0.00646016	hypothetical protein	0.44	dense granules
TGGT1_203600	5.64083	0.007239	hypothetical protein	2.29	dense granules
TGGT1_266410	4.91945	0.00749891	hypothetical protein	-2.47	dense granules
TGGT1_315910	5.40373	0.00878299	hypothetical protein	-0.32	dense granules
TGGT1_227620	7.81658	0.0095368	dense granule protein GRA2	2.47	dense granules
TGGT1_220240	3.79128	0.0242145	hypothetical protein	0.9	dense granules
TGGT1_299780	4.82868	0.0251384	hypothetical protein	1.13	dense granules
TGGT1_203310	3.26773	0.0307544	dense granule protein GRA7	1.9	dense granules
TGGT1_251540	4.42269	0.034071	dense granule protein GRA9	1.52	dense granules
TGGT1_286450	4.5055	0.0546411	dense granule protein GRA5	2.58	dense granules
TGGT1_208830	5.67555	0.0562586	hypothetical protein	2.28	dense granules
TGGT1_234980	5.45909	0.0617173	hypothetical protein	-1.33	dense granules
TGGT1_297880	7.40866	0.075629	dense granule protein DG32	1.88	dense granules
TGGT1_270240	4.89281	0.0794702	MAG1 protein	1.25	dense granules
TGGT1_275860	3.89326	0.0807174	hypothetical protein	2.13	dense granules
TGGT1_232000	4.64515	0.0892019	hypothetical protein	2.29	dense granules
TGGT1_309760	3.19669	0.0907874	hypothetical protein	2.18	dense granules
TGGT1_208740	4.14663	0.113612	putative microneme protein	2.46	dense granules
TGGT1_290700	4.09621	0.116506	hypothetical protein	1.31	dense granules
TGGT1_234950	5.54051	0.124474	protein kinase (incomplete catalytic triad)	1.72	dense granules
TGGT1_273400	5.23771	0.136384	hypothetical protein	-3.77	dense granules
TGGT1_202780	4.64927	0.16449	rhoptry kinase family protein ROP25	-1.58	dense granules
TGGT1_308950	3.0651	0.200154	histidine acid phosphatase superfamily protein	0.77	dense granules
TGGT1_269340	3.04674	0.202176	hypothetical protein	-3.34	dense granules
TGGT1_239010	5.89269	0.268861	hypothetical protein	1.46	dense granules
TGGT1_246130	5.47316	0.286868	serpin (serine proteinase inhibitor) superfamily protein	1.24	dense granules
TGGT1_208450	4.27892	0.352787	protease inhibitor PI2	2.04	dense granules
TGGT1_275440	4.12636	0.363212	dense granule protein GRA6	1.84	dense granules
TGGT1_217530	4.10842	0.364474	hypothetical protein	2.13	dense granules
TGGT1_200360	3.99872	0.372362	hypothetical protein	2.63	dense granules
TGGT1_310780	3.76703	0.390051	dense granule protein GRA4	2.36	dense granules
TGGT1_220950	3.52133	0.410471	hypothetical protein	2.13	dense granules
TGGT1_254000	3.49814	0.412493	hypothetical protein	-3.49	dense granules
TGGT1_282170	3.4436	0.417317	hypothetical protein	-5	dense granules
TGGT1_308970	1.77486	0.497976	hypothetical protein	2.51	dense granules
TGGT1_233010	2.51352	0.516579	putative cell-cycle-assocaited protein kinase ERK7	-1.53	dense granules
TGGT1_208430	-2.4776	0.521152	putative serine proteinase inhibitor PI-2	1.42	dense granules
TGGT1_273560	1.07578	0.754331	putative kinesin heavy chain	-0.94	dense granules
TGGT1_202610	5.23404	#DIV/0!	protein phosphatase 2C domain-containing protein	0.96	dense granules
TGGT1_215360	3.43644	#DIV/0!	hypothetical protein	2.23	dense granules
TGGT1_222170	7.34746	#DIV/0!	dense-granule antigen DG32	-2.93	dense granules
TGGT1_225160	1.42123	#DIV/0!	hypothetical protein	2.07	dense granules
TGGT1_226420	5.38572	#DIV/0!	peptidase family M3 protein	1.15	dense granules
TGGT1_240090	3.63872	#DIV/0!	putative rhoptry kinase family protein ROP34	0.5	dense granules
TGGT1_240510	1.22112	#DIV/0!	hypothetical protein	-4.06	dense granules
TGGT1_243200	5.69484	#DIV/0!	hypothetical protein	-3.95	dense granules
TGGT1_247440	2.1207	#DIV/0!	hypothetical protein	1.72	dense granules
TGGT1_247530	5.0799	#DIV/0!	hypothetical protein	1.77	dense granules
TGGT1_259830	1.9912	#DIV/0!	diacylglycerol kinase catalytic domain-containing protein	0.05	dense granules
TGGT1_306890	4.55092	#DIV/0!	hypothetical protein	1.78	dense granules
TGGT1_310240	4.48581	#DIV/0!	hypothetical protein	-1.48	dense granules
TGGT1_319340	6.01055	#DIV/0!	hypothetical protein	-3.96	dense granules
TGGT1_320630	2.27533	#DIV/0!	phosphotransferase enzyme family protein	0.01	dense granules
TGGT1_249670	6.22701	1.54764e-05	cathepsin B	0.95	endomembrane vesicles
TGGT1_226072	6.16779	1.71357e-05	Ser/Thr phosphatase family protein	-0.32	endomembrane vesicles
TGGT1_243350	5.77752	0.000872808	gamma-glutamyl hydrolase	0.45	endomembrane vesicles
TGGT1_272420	5.20372	0.00173476	putative phosphatidylcholine-sterol O-acyltransferase	0.57	endomembrane vesicles
TGGT1_263270	2.99273	0.02429	glycerophosphodiester phosphodiesterase family protein	0.72	endomembrane vesicles
TGGT1_201840	5.57624	0.123165	aspartyl protease ASP1	-0.36	endomembrane vesicles
TGGT1_309930	4.16294	0.360663	melibiase subfamily protein	-1.13	endomembrane vesicles
TGGT1_321530	1.62688	0.530275	cathepsin CPL	0.68	endomembrane vesicles
TGGT1_202390	1.03394	0.619284	S15 sporozoite-expressed protein	0.8	endomembrane vesicles
TGGT1_267810	0.655961	0.845407	Rab 5	-4.48	endomembrane vesicles
TGGT1_204080	4.03587	#DIV/0!	histidine acid phosphatase superfamily protein	-1.99	endomembrane vesicles
TGGT1_258130	-1.61182	#DIV/0!	Rab1 protein	-3.58	endomembrane vesicles
TGGT1_291600	1.16693	#DIV/0!	gamma interferon inducible lysosomal thiol reductase (GILT) protein	0.6	endomembrane vesicles
TGGT1_297420	3.46887	#DIV/0!	putative beta-tubulin cofactor D	-4.45	endomembrane vesicles
TGGT1_238040	9.98774	3.43666e-34	protein disulfide-isomerase domain-containing protein	-0.53	ER 1
TGGT1_221870	9.10864	2.99873e-23	hypothetical protein	-4.35	ER 1
TGGT1_205040	7.29473	7.50244e-20	PGAP1 family protein	-2.04	ER 1
TGGT1_272695	9.8291	1.50668e-16	hypothetical protein	0.43	ER 1
TGGT1_233810	5.61783	7.53436e-16	Sel1 repeat-containing protein	-0.78	ER 1
TGGT1_207120	5.43725	8.29955e-16	Sad1/UNC family protein	-3.86	ER 1
TGGT1_304990	6.66067	3.98666e-14	guanylate-binding protein, N-terminal domain-containing protein	-5.5	ER 1
TGGT1_313080	8.32991	1.01877e-13	hypothetical protein	-4.43	ER 1
TGGT1_318460	6.61903	2.04426e-13	P-type ATPase of unknown pump specificity (type V) protein	-0.19	ER 1
TGGT1_311210	5.74669	5.01998e-13	hypothetical protein	-4.68	ER 1
TGGT1_205740	7.12774	1.16411e-11	hypothetical protein	-5.03	ER 1
TGGT1_310320	7.75857	5.76954e-10	calreticulin family protein	-0.08	ER 1
TGGT1_281980	6.87601	2.53933e-09	phosphatidate cytidylyltransferase	-4.06	ER 1
TGGT1_254690	6.94592	4.51022e-09	phospholipase/carboxylesterase	0.16	ER 1
TGGT1_225850	6.30975	2.49585e-08	peptidase, M28 family protein	-5.02	ER 1
TGGT1_277910	5.31298	2.47418e-07	thrombospondin type 1 domain-containing protein	-2.95	ER 1
TGGT1_205240	7.21051	2.74207e-07	cleft lip and palate transmembrane protein 1 (clptm1) protein	-1.26	ER 1
TGGT1_229490	6.96834	4.36907e-07	tetratricopeptide repeat-containing protein	-4.07	ER 1
TGGT1_210778	5.31073	7.8167e-07	hemimethylated DNA binding domain-containing protein	-2.78	ER 1
TGGT1_258826	5.47788	1.59591e-06	hypothetical protein	-3.88	ER 1
TGGT1_230510	8.19711	1.7272e-06	hypothetical protein	0.27	ER 1
TGGT1_271760	5.21643	1.79593e-06	seryl-tRNA synthetase (SerRS2)	-2.84	ER 1
TGGT1_242020	5.36096	2.15968e-06	mannosyl-oligosaccharide glucosidase	-2.55	ER 1
TGGT1_314850	4.28668	2.81503e-06	hypothetical protein	-1.31	ER 1
TGGT1_250010	5.94577	3.48599e-06	Sad1 / UNC family protein	-4.52	ER 1
TGGT1_289150	5.51305	8.86702e-06	hypothetical protein	-1.54	ER 1
TGGT1_246580	6.15595	3.48324e-05	hypothetical protein	-3.92	ER 1
TGGT1_240440	6.42793	4.66371e-05	hypothetical protein	-3.08	ER 1
TGGT1_231130	6.98361	4.67634e-05	hypothetical protein	0.08	ER 1
TGGT1_232730	7.34557	6.84573e-05	acyl-CoA:diacylglycerol acyltransferase 1-related enzyme	-0.76	ER 1
TGGT1_270220	4.35749	0.000125096	hypothetical protein	-3.05	ER 1
TGGT1_300380	5.31504	0.000141261	putative endoplasmic reticulum oxidoreductin	0.82	ER 1
TGGT1_264440	5.51135	0.000186375	signal recognition particle receptor beta subunit protein	-4.66	ER 1
TGGT1_294250	5.83377	0.000217814	WD domain, G-beta repeat-containing protein	-5.29	ER 1
TGGT1_203970	5.79576	0.000229797	dolichyl-diphosphooligosaccharide--protein glycosyltransferase	-4.25	ER 1
TGGT1_293570	6.96249	0.000234986	putative translocation protein sec62	-4.25	ER 1
TGGT1_218540	5.6629	0.000277487	putative peptidase S15	0.53	ER 1
TGGT1_307860	2.81818	0.000364809	hypothetical protein	-1.53	ER 1
TGGT1_217780	5.515	0.00223201	Sec20 protein	-5.36	ER 1
TGGT1_295090	5.11109	0.00346369	hypothetical protein	-3.43	ER 1
TGGT1_252380	4.60711	0.00367236	hypothetical protein	-1.01	ER 1
TGGT1_300060	10.1069	0.0038006	signal peptidase subunit protein	-5	ER 1
TGGT1_290678	4.19344	0.00401489	hypothetical protein	-0.6	ER 1
TGGT1_321660	4.96706	0.00406638	putative mannosyltransferase	-3.27	ER 1
TGGT1_226580	4.07287	0.00479036	hypothetical protein	-4.07	ER 1
TGGT1_294050	5.06439	0.00649885	hypothetical protein	-3.14	ER 1
TGGT1_308000	5.71566	0.0068166	Gpi16 subunit, GPI transamidase component protein	-5.22	ER 1
TGGT1_258730	8.52416	0.00703193	hypothetical protein	1.28	ER 1
TGGT1_267590	4.95791	0.00721821	hypothetical protein	-3.06	ER 1
TGGT1_230420	3.09495	0.00857182	sarco/endoplasmic reticulum Ca2+-ATPase	-5.43	ER 1
TGGT1_313540	4.24906	0.00930557	hypothetical protein	-3.47	ER 1
TGGT1_265170	6.14119	0.0101509	hypothetical protein	-1.54	ER 1
TGGT1_243390	7.58157	0.010601	hypothetical protein	-1.71	ER 1
TGGT1_232050	4.49925	0.0114695	DnaJ domain-containing protein	-4.16	ER 1
TGGT1_289580	3.71527	0.011979	strictosidine synthase subfamily protein	1.18	ER 1
TGGT1_313030	4.39047	0.0128333	hypothetical protein	-0.44	ER 1
TGGT1_280740	5.29466	0.017979	signal peptidase	-3.54	ER 1
TGGT1_299110	4.50768	0.0189618	cleft lip and palate transmembrane protein 1 (clptm1) protein	-1.99	ER 1
TGGT1_237150	6.11489	0.0217466	putative minor histocompatibility antigen h13	-3.96	ER 1
TGGT1_260630	5.39528	0.0322314	DnaJ family Sec63 protein	-3.8	ER 1
TGGT1_250040	6.72833	0.0369332	hypothetical protein	-0.36	ER 1
TGGT1_225350	6.36801	0.0424301	hypothetical protein	-0.64	ER 1
TGGT1_238950	3.98718	0.0477827	putative fatty acyl-CoA desaturase	-3.7	ER 1
TGGT1_254490	2.84894	0.0518825	Sel1 repeat-containing protein	-3.29	ER 1
TGGT1_247350	5.51098	0.0603504	thioredoxin domain-containing protein	0.8	ER 1
TGGT1_244370	5.01198	0.0752549	putative TDC1	-3.06	ER 1
TGGT1_226068	4.90935	0.0788681	DnaJ domain-containing protein	-4.72	ER 1
TGGT1_267840	3.81079	0.0852106	tetratricopeptide repeat-containing protein	-4.08	ER 1
TGGT1_259980	6.03409	0.107984	DnaJ domain-containing protein	-2.71	ER 1
TGGT1_269980	3.39251	0.112761	putative preprotein translocase Sec61	-5.15	ER 1
TGGT1_223600	4.10302	0.116111	hypothetical protein	-2.78	ER 1
TGGT1_203240	3.95429	0.125142	hypothetical protein	-0.49	ER 1
TGGT1_211040	5.50383	0.125838	Sec61beta family protein	-4.37	ER 1
TGGT1_232180	3.18963	0.129553	UBA/TS-N domain-containing protein	-1.57	ER 1
TGGT1_214920	3.86726	0.130816	putative GPI-anchored wall transfer protein GWT1	-2.96	ER 1
TGGT1_254270	5.33211	0.132507	hypothetical protein	-0.63	ER 1
TGGT1_280610	5.09287	0.142647	signal recognition particle receptor alpha subunit	-6.1	ER 1
TGGT1_202572	4.92215	0.150551	ribophorin i protein	-3.09	ER 1
TGGT1_259000	4.9063	0.151316	hypothetical protein	-4.77	ER 1
TGGT1_223800	4.85544	0.153805	hypothetical protein	-0.39	ER 1
TGGT1_314970	1.56409	0.157945	root hair defective 3 gtp-binding protein (rhd3) protein	-4.38	ER 1
TGGT1_240860	4.71162	0.161154	acyltransferase domain-containing protein	-2.54	ER 1
TGGT1_318160	2.51509	0.207559	MSP (Major sperm protein) domain-containing protein	-3.54	ER 1
TGGT1_226430	3.73321	0.226364	reticulon protein	2.39	ER 1
TGGT1_273540	6.40833	0.249453	putative phosphatidylserine synthase	-1.63	ER 1
TGGT1_269450	6.09356	0.260971	hypothetical protein	-3.66	ER 1
TGGT1_253880	3.28208	0.268315	GNS1/SUR4 family protein	-0.02	ER 1
TGGT1_256000	2.46222	0.27999	endoplasmic reticulum retention receptor	-4.76	ER 1
TGGT1_290970	5.2157	0.299072	8-amino-7-oxononanoate synthase	-0.05	ER 1
TGGT1_311290	5.2128	0.299215	protein tyrosine phosphatase family protein, ptpla protein	-3.86	ER 1
TGGT1_270270	4.94776	0.312834	hypothetical protein	0.07	ER 1
TGGT1_243290	2.61398	0.350187	hypothetical protein	-3.84	ER 1
TGGT1_229030	4.2462	0.354978	hypothetical protein	-3.87	ER 1
TGGT1_207710	4.20364	0.357863	putative phosphatidylinositol synthase	-3.57	ER 1
TGGT1_306030	4.13863	0.362354	glutathione s-transferase, n-terminal domain containing protein	0.8	ER 1
TGGT1_206320	2.45709	0.373596	hypothetical protein	-0.84	ER 1
TGGT1_309265	3.59408	0.404236	oxidoreductase, short chain dehydrogenase/reductase family protein	-3.48	ER 1
TGGT1_256980	3.56636	0.406592	glycerol-3-phosphate-acyltransferase	-2.36	ER 1
TGGT1_226710	3.54698	0.408254	hypothetical protein	0.4	ER 1
TGGT1_205350	3.10617	0.449412	putative integral membrane protein, GNS1/SUR4 family protein	0.24	ER 1
TGGT1_265830	3.04669	0.455498	phosphodiesterase/alkaline phosphatase D family protein	-1.08	ER 1
TGGT1_271888	1.1538	0.484434	putative 3-ketoacyl-CoA reductase	-4.5	ER 1
TGGT1_310370	1.76199	0.500706	hypothetical protein	-1.87	ER 1
TGGT1_278960	1.30539	0.535861	hypothetical protein	-2.1	ER 1
TGGT1_224920	2.26251	0.549871	hypothetical protein	-4.56	ER 1
TGGT1_253420	2.01359	0.586106	PQ loop repeat-containing protein	-2.27	ER 1
TGGT1_307605	-0.687306	0.838327	hypothetical protein	0.13	ER 1
TGGT1_250330	0.596177	0.859019	hypothetical protein	-2.6	ER 1
TGGT1_205100	1.44721	#DIV/0!	hypothetical protein	0.63	ER 1
TGGT1_208360	4.5055	#DIV/0!	hypothetical protein	1.35	ER 1
TGGT1_213910	1.31971	#DIV/0!	hypothetical protein	-3.24	ER 1
TGGT1_216180	-0.104809	#DIV/0!	hypothetical protein	2.17	ER 1
TGGT1_230380	3.48538	#DIV/0!	protein translocation complex, SEC61 gamma subunit	-4.61	ER 1
TGGT1_244550	2.19558	#DIV/0!	hypothetical protein	-0.35	ER 1
TGGT1_246982	0.286496	#DIV/0!	hypothetical protein	-2.7	ER 1
TGGT1_254580	4.99665	#DIV/0!	UDP-galactose transporter family protein	-4.9	ER 1
TGGT1_255980	-8.11217	#DIV/0!	hypothetical protein	-0.05	ER 1
TGGT1_257040	6.20503	#DIV/0!	TB2/DP1, HVA22 family protein	1.65	ER 1
TGGT1_262930	7.06454	#DIV/0!	hypothetical protein	-3.47	ER 1
TGGT1_267510	-4.39988	#DIV/0!	hypothetical protein	-5.38	ER 1
TGGT1_276190	4.60925	#DIV/0!	hypothetical protein	-3.94	ER 1
TGGT1_285240	6.26334	#DIV/0!	3-oxo-5-alpha-steroid 4-dehydrogenase	-3.49	ER 1
TGGT1_295080	3.66377	#DIV/0!	hypothetical protein	-0.68	ER 1
TGGT1_305450	1.38976	#DIV/0!	acetyltransferase, GNAT family protein	-1.32	ER 1
TGGT1_321400	4.48114	#DIV/0!	microsomal signal peptidase (spc12) domain-containing protein	-4.62	ER 1
TGGT1_226830	6.91389	1.16082e-12	DnaK family protein	-5.4	ER 2
TGGT1_244560	5.65254	1.52206e-12	putative heat shock protein 90	-4.39	ER 2
TGGT1_232600	10.3332	1.98023e-12	phospholipase, patatin family protein	0.44	ER 2
TGGT1_311720	5.68836	1.44839e-11	chaperonin protein BiP	-5.5	ER 2
TGGT1_211680	4.08076	1.34093e-05	protein disulfide isomerase	-5.65	ER 2
TGGT1_300350	5.29882	1.42473e-05	cysteine desulfurase/selenocysteine lyase family PLP dependent transferase superfamily protein	0.45	ER 2
TGGT1_310790	8.54385	5.00236e-05	hypothetical protein	-3.1	ER 2
TGGT1_213520	6.88701	5.29007e-05	peptidase M20D, amidohydrolase	1.43	ER 2
TGGT1_272660	6.59737	0.00159562	hypothetical protein	-0.33	ER 2
TGGT1_290730	5.19764	0.0360954	CS domain-containing protein	0.5	ER 2
TGGT1_261690	4.64843	0.0500408	hypothetical protein	-1.77	ER 2
TGGT1_229480	5.73389	0.0548922	putative calcium binding protein precursor	0.11	ER 2
TGGT1_242270	5.25291	0.29725	hypothetical protein	-0.24	ER 2
TGGT1_273550	1.75887	0.352867	hypothetical protein	-0.34	ER 2
TGGT1_221210	2.40856	0.381201	cyclophilin	-1.6	ER 2
TGGT1_246220	7.95787	1.89442e-12	hypothetical protein	0.29	Golgi
TGGT1_204310	5.60769	1.16618e-11	hypothetical protein	-3.52	Golgi
TGGT1_216060	7.65284	2.5827e-11	hypothetical protein	0.12	Golgi
TGGT1_314500	6.49173	7.42082e-09	subtilisin SUB2	0.3	Golgi
TGGT1_224060	6.34956	1.1132e-08	putative thioredoxin	-1.29	Golgi
TGGT1_310750	7.62576	2.94575e-07	emp24/gp25L/p24 family protein	-6.01	Golgi
TGGT1_258950	7.01786	8.67751e-07	lectin family protein	1.16	Golgi
TGGT1_290160	5.85216	1.55262e-05	putative sortilin	-3.67	Golgi
TGGT1_262880	4.13305	1.70975e-05	hypothetical protein	-2.82	Golgi
TGGT1_301450	4.72125	3.21819e-05	FG-GAP repeat-containing protein	-4.83	Golgi
TGGT1_227410	5.252	8.84066e-05	hypothetical protein	-0.78	Golgi
TGGT1_238100	7.38494	0.000355217	transmembrane protein	-4.44	Golgi
TGGT1_261650	5.94026	0.000367488	hypothetical protein	1.61	Golgi
TGGT1_314020	3.23753	0.000569594	hypothetical protein	-1.12	Golgi
TGGT1_230840	5.2091	0.00172335	hypothetical protein	-0.27	Golgi
TGGT1_321690	5.54139	0.00410955	hypothetical protein	-2.84	Golgi
TGGT1_262560	6.182	0.00473092	hypothetical protein	-3.88	Golgi
TGGT1_240280	4.94044	0.00734422	S1/P1nuclease	-2	Golgi
TGGT1_221230	4.40373	0.00775595	hypothetical protein	0.16	Golgi
TGGT1_294220	3.23556	0.00893324	hypothetical protein	0.25	Golgi
TGGT1_258770	4.15497	0.0104061	putative polypeptide n-acetylgalactosaminyltransferase 12	-0.07	Golgi
TGGT1_202250	3.56208	0.0213594	hypothetical protein	-0.27	Golgi
TGGT1_311220	3.89951	0.0215507	hypothetical protein	-1.04	Golgi
TGGT1_262060	2.54565	0.0478055	hypothetical protein	-0.13	Golgi
TGGT1_234220	5.50677	0.0604598	hypothetical protein	-0.19	Golgi
TGGT1_249340	4.95717	0.0771585	hypothetical protein	1.32	Golgi
TGGT1_208730	2.7368	0.0775488	putative microneme protein	1.09	Golgi
TGGT1_220430	4.28602	0.106048	hypothetical protein	-1.63	Golgi
TGGT1_306020	9.37724	0.175208	hypothetical protein	-3.25	Golgi
TGGT1_297650	3.87994	0.214576	Ser/Thr phosphatase family protein	1.52	Golgi
TGGT1_310150	2.38156	0.293042	AMP-binding enzyme domain-containing protein	0.26	Golgi
TGGT1_310140	5.13623	0.303035	hypothetical protein	-3.14	Golgi
TGGT1_282130	5.03252	0.308356	hypothetical protein	0.45	Golgi
TGGT1_266310	4.55508	0.335226	Alpha-1,3-mannosyl-glycoprotein 2-beta-N-acetylglucosaminyltransferase	-1.89	Golgi
TGGT1_310000	4.02576	0.37039	putative membrane protein	0.68	Golgi
TGGT1_219250	1.6757	0.373649	acetyltransferase, GNAT family protein	-0.09	Golgi
TGGT1_237250	2.43885	0.376434	hypothetical protein	-3.51	Golgi
TGGT1_253170	2.06867	0.439638	putative zinc carboxypeptidase	-4.73	Golgi
TGGT1_242720	2.87751	0.473569	aspartyl protease ASP5	-1.45	Golgi
TGGT1_251630	2.50692	0.517414	slc30a2 protein	-3.06	Golgi
TGGT1_214770	1.68234	0.639677	putative small GTP binding protein rab1a	-5.27	Golgi
TGGT1_289800	-1.07458	0.668435	hypothetical protein	-3.23	Golgi
TGGT1_204060	0.718446	#DIV/0!	SNARE domain-containing protein	-0.97	Golgi
TGGT1_230570	9.83912	#DIV/0!	transporter, major facilitator family protein	-0.05	Golgi
TGGT1_243760	0.996736	#DIV/0!	hypothetical protein	0.88	Golgi
TGGT1_262710	5.30751	#DIV/0!	Ctr copper transporter family protein	-2.62	Golgi
TGGT1_266120	1.19048	#DIV/0!	thioredoxin-dependent peroxidase TPX1/2	-0.62	Golgi
TGGT1_291300	-1.25106	#DIV/0!	putative RER1 protein	-5.12	Golgi
TGGT1_294040	4.88898	#DIV/0!	putative KDEL endoplasmic reticulum proteinretention receptor 2 (KDELR2)	-2.72	Golgi
TGGT1_298630	5.63952	#DIV/0!	vacuolar transporter chaperone VTC2	-3.3	Golgi
TGGT1_304900	4.57778	#DIV/0!	hypothetical protein	0.8	Golgi
TGGT1_312860	1.79769	#DIV/0!	hypothetical protein	0.09	Golgi
TGGT1_218240	3.79143	0.0108024	hypothetical protein	-2.87	IMC
TGGT1_219320	3.29438	0.0110978	acid phosphatase GAP50	-3.74	IMC
TGGT1_231640	2.73673	0.0133558	alveolin domain containing intermediate filament IMC1	-4	IMC
TGGT1_220270	3.50394	0.0229471	alveolin domain containing intermediate filament IMC6	-3.19	IMC
TGGT1_286580	3.13324	0.0498601	hypothetical protein	1.38	IMC
TGGT1_266090	4.57727	0.0921209	hypothetical protein	0.91	IMC
TGGT1_255190	2.18406	0.143009	myosin C	2.25	IMC
TGGT1_230850	3.03235	0.144436	hypothetical protein	-0.38	IMC
TGGT1_223940	2.26833	0.197997	GAP45 protein	-4.14	IMC
TGGT1_313380	2.02442	0.202582	hypothetical protein	-4.7	IMC
TGGT1_231630	1.88782	0.230672	alveolin domain containing intermediate filament IMC4	-4.52	IMC
TGGT1_220930	2.31305	0.239374	hypothetical protein	-2.62	IMC
TGGT1_219270	6.03694	0.263151	multi-pass transmembrane protein	-3.53	IMC
TGGT1_226030	5.29283	0.295316	AGC kinase	-3.04	IMC
TGGT1_258470	4.94333	0.313071	hypothetical protein	2.12	IMC
TGGT1_230160	1.9204	0.380536	hypothetical protein	2.11	IMC
TGGT1_271970	3.70313	0.39519	glideosome-associated protein with multiple-membrane spans GAPM3	-2.6	IMC
TGGT1_316540	3.04934	0.455224	IMC sub-compartment protein ISP3	-0.63	IMC
TGGT1_324600	0.962636	0.490774	heat shock protein	2.64	IMC
TGGT1_311230	1.08917	0.508052	hypothetical protein	0.74	IMC
TGGT1_230210	1.07573	0.513062	alveolin domain containing intermediate filament IMC10	-4.7	IMC
TGGT1_239400	1.37888	0.51483	hypothetical protein	-0.91	IMC
TGGT1_237820	2.4952	0.518903	IMC sub-compartment protein ISP2	-2.04	IMC
TGGT1_232260	2.18592	0.560666	hypothetical protein	-2.47	IMC
TGGT1_242070	-0.778428	0.666242	cAMP-dependent protein kinase regulatory subunit	-5.46	IMC
TGGT1_255420	0.883232	0.722483	hypothetical protein	1.74	IMC
TGGT1_283510	1.14829	0.739511	hypothetical protein	1.51	IMC
TGGT1_295360	0.7661	0.820711	hypothetical protein	1.13	IMC
TGGT1_271930	-0.563426	0.866533	hypothetical protein	2.09	IMC
TGGT1_235470	0.100439	0.905784	myosin A	-3.09	IMC
TGGT1_216000	0.238181	0.922338	alveolin domain containing intermediate filament IMC3	-4.22	IMC
TGGT1_202550	2.65346	#DIV/0!	NLI interacting factor family phosphatase	-0.39	IMC
TGGT1_206690	6.25148	#DIV/0!	glideosome-associated protein with multiple-membrane spans GAPM2B	0.44	IMC
TGGT1_217510	2.49853	#DIV/0!	hypothetical protein	2.07	IMC
TGGT1_222220	4.14382	#DIV/0!	alveolin domain containing intermediate filament IMC7	-0.64	IMC
TGGT1_231160	-1.04139	#DIV/0!	hypothetical protein	-1.6	IMC
TGGT1_235340	-4.8125	#DIV/0!	hypothetical protein	0.29	IMC
TGGT1_236950	3.51122	#DIV/0!	hypothetical protein	0.96	IMC
TGGT1_248700	4.65662	#DIV/0!	alveolin domain containing intermediate filament IMC12	-0.17	IMC
TGGT1_257680	-0.242103	#DIV/0!	myosin light chain MLC1	-2.7	IMC
TGGT1_267620	2.85786	#DIV/0!	multi-pass transmembrane protein	-4.9	IMC
TGGT1_293730	2.78341	#DIV/0!	DHHC zinc finger domain-containing protein	-3.21	IMC
TGGT1_312100	1.38893	#DIV/0!	plasma membrane-type Ca(2+)-ATPase A1 PMCAA1	-0.42	IMC
TGGT1_312622	1.50244	#DIV/0!	DUF803 domain-containing protein	-4.13	IMC
TGGT1_292020	7.31413	4.41539e-60	GCC2 and GCC3 domain-containing protein	-3.64	micronemes
TGGT1_204130	7.7378	7.89226e-16	perforin-like protein PLP1	1.13	micronemes
TGGT1_201780	8.55534	8.25405e-13	microneme protein MIC2	-1.17	micronemes
TGGT1_204050	7.47609	8.36877e-12	subtilisin SUB1	1.21	micronemes
TGGT1_261080	5.10975	8.15367e-11	kringle domain-containing protein	-3.95	micronemes
TGGT1_319560	9.86113	3.55708e-10	microneme protein MIC3	2.36	micronemes
TGGT1_245490	7.94616	3.66046e-10	microneme protein MIC8	-1.71	micronemes
TGGT1_206510	4.47425	3.65961e-08	toxolysin TLN4	0.51	micronemes
TGGT1_261780	8.95968	6.39544e-07	microneme protein MIC7	-3.8	micronemes
TGGT1_208030	6.44552	5.19239e-06	microneme protein MIC4	0.83	micronemes
TGGT1_291890	7.20393	1.56909e-05	microneme protein MIC1	-0.76	micronemes
TGGT1_255260	5.43741	1.8993e-05	apical membrane antigen AMA1	-2.86	micronemes
TGGT1_267680	5.40905	3.6471e-05	microneme protein MIC12	0.5	micronemes
TGGT1_214940	7.97348	0.000211903	MIC2-associated protein M2AP	1.59	micronemes
TGGT1_218520	5.45002	0.00128639	microneme protein MIC6	1.05	micronemes
TGGT1_243930	4.90309	0.00146065	hypothetical protein	0.25	micronemes
TGGT1_289620	4.63936	0.00352328	cathepsin CPC1	0.95	micronemes
TGGT1_234380	4.00423	0.00810937	hypothetical protein	2.66	micronemes
TGGT1_293900	4.3493	0.0133942	sporozoite protein with an altered thrombospondin repeat SPATR	0.1	micronemes
TGGT1_294330	3.77919	0.0370238	EGF family domain-containing protein	0.49	micronemes
TGGT1_204530	6.40815	0.0974735	microneme protein MIC11	1.77	micronemes
TGGT1_283540	5.92033	0.111499	hypothetical protein	1.74	micronemes
TGGT1_221180	5.59729	0.122404	hypothetical protein	0.93	micronemes
TGGT1_293770	4.93909	0.149741	chitinase-like protein CLP1	0.7	micronemes
TGGT1_212270	3.64868	0.233542	hypothetical protein	-3.05	micronemes
TGGT1_267450	5.62187	0.280233	alpha-tubulin suppressor protein	0.77	micronemes
TGGT1_272380	4.9019	0.315306	hypothetical protein	1.71	micronemes
TGGT1_200250	3.71355	0.394344	microneme protein MIC17A	N/A	micronemes
TGGT1_200240	2.89219	#DIV/0!	microneme protein MIC17B	N/A	micronemes
TGGT1_249970	2.69047	#DIV/0!	hypothetical protein	-5.53	micronemes
TGGT1_287040	4.63568	#DIV/0!	hypothetical protein	-1.1	micronemes
TGGT1_289630	5.53711	#DIV/0!	microneme protein MIC16	1.98	micronemes
TGGT1_204400	2.40699	0.0389438	putative ATPase synthase subunit alpha	-3.84	mitochondrion - membranes
TGGT1_288830	2.14739	0.0724674	NADH dehydrogenase (NDH2-II)	-0.88	mitochondrion - membranes
TGGT1_278990	2.76652	0.0750206	putative phosphate carrier	-2.72	mitochondrion - membranes
TGGT1_249900	1.80154	0.0835446	putative adenine nucleotide translocator	-3.78	mitochondrion - membranes
TGGT1_208790	3.233	0.0880926	putative MC family transporter	0.59	mitochondrion - membranes
TGGT1_274060	3.31373	0.118982	2-oxoglutarate/malate translocase OMT	0.58	mitochondrion - membranes
TGGT1_263300	2.16964	0.14528	eukaryotic porin protein	-3.67	mitochondrion - membranes
TGGT1_231410	3.5996	0.150274	hypothetical protein	-5.37	mitochondrion - membranes
TGGT1_273640	3.90782	0.212428	hypothetical protein	0.22	mitochondrion - membranes
TGGT1_262640	3.49514	0.247355	Cg8 family protein	-3.49	mitochondrion - membranes
TGGT1_320220	1.99485	0.299442	putative ubiquinol cytochrome c oxidoreductase	-5.76	mitochondrion - membranes
TGGT1_313070	4.61426	0.331667	hypothetical protein	-0.27	mitochondrion - membranes
TGGT1_233100	2.09221	0.345247	SPFH domain / Band 7 family protein	-4.52	mitochondrion - membranes
TGGT1_239610	4.0124	0.371363	hypothetical protein	-2.3	mitochondrion - membranes
TGGT1_215430	2.34139	0.392022	hypothetical protein	-5.1	mitochondrion - membranes
TGGT1_264040	1.64828	0.44351	hypothetical protein	-2.54	mitochondrion - membranes
TGGT1_209150	-2.27985	0.547468	non-proton pumping type-II NADH dehydrogenase I	-0.19	mitochondrion - membranes
TGGT1_228770	-2.2641	0.54965	hypothetical protein	0.24	mitochondrion - membranes
TGGT1_219630	1.08491	0.55241	flavodoxin domain-containing protein	-2.78	mitochondrion - membranes
TGGT1_229920	-1.50943	0.557338	hypothetical protein	-3.84	mitochondrion - membranes
TGGT1_231910	1.22193	0.724762	ATP synthase F1 gamma subunit	-3.94	mitochondrion - membranes
TGGT1_315770	0.58089	0.746177	cytochrome p450 superfamily protein	0.8	mitochondrion - membranes
TGGT1_243950	-0.763643	0.757691	putative prohibitin	-5.18	mitochondrion - membranes
TGGT1_202680	0.474045	0.791176	putative peptidase M16, alpha subunit	-4.3	mitochondrion - membranes
TGGT1_236210	0.455269	0.799193	putative peptidase M16 family potein	-4.74	mitochondrion - membranes
TGGT1_319920	-0.137004	0.93873	2-oxo acid dehydrogenases acyltransferase (catalytic domain) domain-containing protein	-1.92	mitochondrion - membranes
TGGT1_261950	0.0242563	0.9825	ATP synthase beta subunit ATP-B	-4.84	mitochondrion - membranes
TGGT1_206480	3.80566	#DIV/0!	hypothetical protein	-1.8	mitochondrion - membranes
TGGT1_209260	3.39127	#DIV/0!	putative cytochrome c oxidase subunit	-3.07	mitochondrion - membranes
TGGT1_209720	0.582951	#DIV/0!	hypothetical protein	-1.64	mitochondrion - membranes
TGGT1_210790	3.0635	#DIV/0!	putative dihydroorotate dehydrogenase reveal	-2.84	mitochondrion - membranes
TGGT1_215280	3.69745	#DIV/0!	succinate dehydrogenase [ubiquinone] iron-sulfur protein	-2	mitochondrion - membranes
TGGT1_218280	-0.308254	#DIV/0!	putative eukaryotic porin	-2.81	mitochondrion - membranes
TGGT1_218940	0.0796142	#DIV/0!	hypothetical protein	-3.92	mitochondrion - membranes
TGGT1_223040	4.23513	#DIV/0!	hypothetical protein	-4.49	mitochondrion - membranes
TGGT1_225730	-1.917	#DIV/0!	putative membrane protein	-3.65	mitochondrion - membranes
TGGT1_226590	4.47286	#DIV/0!	putative cytochrome C oxidase subunit IIa	-3.8	mitochondrion - membranes
TGGT1_260180	-1.31132	#DIV/0!	hypothetical protein	-4.07	mitochondrion - membranes
TGGT1_263730	2.24746	#DIV/0!	FAD-dependent glycerol-3-phosphate dehydrogenase	0.99	mitochondrion - membranes
TGGT1_282180	3.7913	#DIV/0!	hypothetical protein	-2.46	mitochondrion - membranes
TGGT1_286530	1.09861	#DIV/0!	hypothetical protein	-2.82	mitochondrion - membranes
TGGT1_288750	-1.07879	#DIV/0!	ubiquinol-cytochrome c reductase	-4.04	mitochondrion - membranes
TGGT1_290030	3.42179	#DIV/0!	hypothetical protein	-3.88	mitochondrion - membranes
TGGT1_306650	2.22148	#DIV/0!	hypothetical protein	-1.8	mitochondrion - membranes
TGGT1_306670	5.02982	#DIV/0!	hypothetical protein	-3.68	mitochondrion - membranes
TGGT1_315930	0.378671	#DIV/0!	putative integral membrane protein, DUF56 family protein	-3.84	mitochondrion - membranes
TGGT1_316140	-3.98104	#DIV/0!	hypothetical protein	-3.23	mitochondrion - membranes
TGGT1_297745	5.00772	3.54885e-12	hypothetical protein	-5.34	mitochondrion - soluble
TGGT1_284190	2.29677	1.87134e-05	pyruvate carboxylase	-0.61	mitochondrion - soluble
TGGT1_299070	3.79786	0.024043	pyruvate kinase PyKII	-2.76	mitochondrion - soluble
TGGT1_283830	4.46993	0.0558604	type I inorganic pyrophosphatase PPase	-4.64	mitochondrion - soluble
TGGT1_268880	4.41355	0.177989	hypothetical protein	-0.12	mitochondrion - soluble
TGGT1_309752	1.51333	0.18911	putative succinate-Coenzyme A ligase, beta subunit	-3.19	mitochondrion - soluble
TGGT1_265360	4.08646	0.19932	hypothetical protein	1.25	mitochondrion - soluble
TGGT1_247550	1.91547	0.224717	heat shock protein HSP60	-5.1	mitochondrion - soluble
TGGT1_244200	-3.72186	0.227311	putative 2-oxoglutarate dehydrogenase e1 component, mitochondrial precursor	-4.8	mitochondrion - soluble
TGGT1_220100	3.49179	0.247667	phosphoribosylpyrophosphate synthetase	-4.54	mitochondrion - soluble
TGGT1_237010	-2.13947	0.270531	hypothetical protein	-4.09	mitochondrion - soluble
TGGT1_268890	-3.22942	0.27384	citrate synthase I	-2.4	mitochondrion - soluble
TGGT1_209190	4.86922	0.31709	ABC transporter transmembrane region domain-containing protein	0.82	mitochondrion - soluble
TGGT1_313140	1.2561	0.408994	isocitrate dehydrogenase	-3.04	mitochondrion - soluble
TGGT1_288500	0.899874	0.422874	FAD Malate-dehydrogenase (MDH-FAD)	-0.79	mitochondrion - soluble
TGGT1_207620	-1.20636	0.426747	pyridine nucleotide-disulfide oxidoreductase domain-containing protein	-1.15	mitochondrion - soluble
TGGT1_224900	-1.98665	0.59023	putative adenylate kinase	-4.02	mitochondrion - soluble
TGGT1_292920	0.680388	0.600568	putative heat shock protein 75	-2.89	mitochondrion - soluble
TGGT1_230410	1.30894	0.606453	peroxiredoxin PRX3	0.4	mitochondrion - soluble
TGGT1_239490	1.27873	0.614171	dehydrogenase E1 component family protein	-1.89	mitochondrion - soluble
TGGT1_290600	-1.24324	0.720552	succinyl-CoA-synthetase alpha SCSA	-2.03	mitochondrion - soluble
TGGT1_288510	0.794182	0.748602	ubiquitin carboxyl-terminal hydrolase	0.48	mitochondrion - soluble
TGGT1_226730	0.502706	0.805731	aconitate hydratase ACN/IRP	-4.73	mitochondrion - soluble
TGGT1_314400	0.511851	0.878441	putative pyruvate dehydrogenase E1 component, beta subunit	-1.6	mitochondrion - soluble
TGGT1_251780	0.143925	0.892085	heat shock protein	-5.09	mitochondrion - soluble
TGGT1_215020	5.56704	#DIV/0!	hypothetical protein	-5.45	mitochondrion - soluble
TGGT1_215590	-5.76276	#DIV/0!	flavoprotein subunit of succinate dehydrogenase	-3.96	mitochondrion - soluble
TGGT1_218840	1.65945	#DIV/0!	mutS domain protein	-1.51	mitochondrion - soluble
TGGT1_224090	1.76056	#DIV/0!	enoyl-CoA hydratase/isomerase family protein	-1.24	mitochondrion - soluble
TGGT1_229420	-0.82997	#DIV/0!	putative cytochrome c	0.61	mitochondrion - soluble
TGGT1_246060	7.37713	#DIV/0!	DNA-dependent RNA polymerase	-5.97	mitochondrion - soluble
TGGT1_248600	-1.54233	#DIV/0!	aspartate aminotransferase	0.34	mitochondrion - soluble
TGGT1_251890	4.9254	#DIV/0!	hypothetical protein	-4.34	mitochondrion - soluble
TGGT1_261510	-2.52639	#DIV/0!	hypothetical protein	-5.21	mitochondrion - soluble
TGGT1_265180	-0.614178	#DIV/0!	hypothetical protein	-1.61	mitochondrion - soluble
TGGT1_290840	2.37089	#DIV/0!	serine protease	-1.87	mitochondrion - soluble
TGGT1_301120	-1.32594	#DIV/0!	acetyl-CoA acetyltransferase	-3.63	mitochondrion - soluble
TGGT1_311430	-1.63755	0.446177	fibrillarin	-5.21	nucleolus
TGGT1_218610	3.56959	#DIV/0!	ATPase (DUF699) protein	-5.23	nucleolus
TGGT1_269770	-5.89263	#DIV/0!	WD domain, G-beta repeat-containing protein	-4.26	nucleolus
TGGT1_229630	6.42943	9.55598e-13	eIF2 kinase IF2K-A (incomplete catalytic triad)	-3.35	nucleus - chromatin
TGGT1_278830	6.60622	6.93724e-11	glucose-6-phosphate 1-dehydrogenase	0.69	nucleus - chromatin
TGGT1_227948	4.8461	4.05165e-09	peptidase M16 inactive domain-containing protein	-0.23	nucleus - chromatin
TGGT1_253400	6.37144	2.10587e-08	hypothetical protein	0.37	nucleus - chromatin
TGGT1_209250	4.68896	2.12099e-05	hypothetical protein	-0.51	nucleus - chromatin
TGGT1_286680	8.02143	0.00020341	hypothetical protein	0.95	nucleus - chromatin
TGGT1_266990	3.48149	0.00575835	beta-COP	-4.77	nucleus - chromatin
TGGT1_223050	5.4407	0.00851979	ribosomal protein RPS20	-4.19	nucleus - chromatin
TGGT1_278870	1.89609	0.0141241	myosin F	-3.55	nucleus - chromatin
TGGT1_262380	3.05869	0.0163888	putative elongation factor Tu	-4.75	nucleus - chromatin
TGGT1_263220	6.10494	0.0218611	rhoptry kinase family protein ROP21	0.48	nucleus - chromatin
TGGT1_321620	2.73374	0.0218909	dynamin-related protein DRPB	-4.91	nucleus - chromatin
TGGT1_266760	3.48678	0.0234386	isocitrate dehydrogenase	0.35	nucleus - chromatin
TGGT1_230940	3.09043	0.0282842	hypothetical protein	-4.92	nucleus - chromatin
TGGT1_205380	3.03078	0.041331	fructose-bisphospatase I	-1.67	nucleus - chromatin
TGGT1_305340	3.84012	0.0537067	corepressor complex CRC230	-4.69	nucleus - chromatin
TGGT1_209500	4.3616	0.0597725	hypothetical protein	0.12	nucleus - chromatin
TGGT1_261500	4.92719	0.078225	hydrolase	-0.09	nucleus - chromatin
TGGT1_260600	4.3938	0.100614	Pumilio-family RNA binding repeat-containing protein	-0.34	nucleus - chromatin
TGGT1_300010	6.24618	0.101838	hypothetical protein	0.51	nucleus - chromatin
TGGT1_208590	2.74539	0.132476	putative vacuolar ATP synthase subunit 54kD	-4.78	nucleus - chromatin
TGGT1_296010	2.16227	0.146454	phosphatidylinositol 3- and 4-kinase	-3.6	nucleus - chromatin
TGGT1_213900	2.6894	0.183574	regulator of chromosome condensation RCC1	-5.48	nucleus - chromatin
TGGT1_277000	4.30659	0.184611	putative transport protein Sec24	-4.58	nucleus - chromatin
TGGT1_300200	4.12971	0.196309	histone H2AZ	-5.08	nucleus - chromatin
TGGT1_253750	8.18251	0.199247	PLU-1 family protein	-4.31	nucleus - chromatin
TGGT1_301440	2.18352	0.212585	calcium-dependent protein kinase CDPK1	-3.3	nucleus - chromatin
TGGT1_248340	1.41328	0.21776	GTP-binding nuclear protein ran/tc4	-4.59	nucleus - chromatin
TGGT1_221610	7.39614	0.218871	ubiquitin carboxyl-terminal hydrolase	-1.69	nucleus - chromatin
TGGT1_215150	3.66848	0.231834	AP2 domain transcription factor AP2X-9	-2.29	nucleus - chromatin
TGGT1_304710	2.04063	0.239495	putative eukaryotic peptide chain release factor	-3.05	nucleus - chromatin
TGGT1_318510	3.54737	0.24254	putative N-ethylmaleimide-sensitive fusion protein	-4.36	nucleus - chromatin
TGGT1_265330	2.01347	0.244958	putative cell-cycle-associated protein kinase GSK	-4.12	nucleus - chromatin
TGGT1_262390	2.65797	0.250806	TLD protein	-2.15	nucleus - chromatin
TGGT1_206300	6.15754	0.25855	hypothetical protein	0.22	nucleus - chromatin
TGGT1_220860	1.91341	0.266088	DEAD/DEAH box helicase	-5.2	nucleus - chromatin
TGGT1_315610	5.88644	0.269113	hypothetical protein	1.33	nucleus - chromatin
TGGT1_216070	2.12337	0.273614	hypothetical protein	-3.53	nucleus - chromatin
TGGT1_221522	3.21042	0.275869	adaptor complexes medium subunit family protein	-3.64	nucleus - chromatin
TGGT1_239260	2.10825	0.276538	histone H4	-4.81	nucleus - chromatin
TGGT1_259640	5.67553	0.277909	nucleoporin autopeptidase	-4.08	nucleus - chromatin
TGGT1_305290	3.13626	0.283972	putative vacuolar atp synthase subunit e	-1.4	nucleus - chromatin
TGGT1_214440	1.64351	0.289677	4'-phosphopantetheinyl transferase superfamily protein	2.14	nucleus - chromatin
TGGT1_286920	2.02258	0.293682	SWIRM domain-containing protein	-5.1	nucleus - chromatin
TGGT1_250700	2.37762	0.293696	hypothetical protein	-1.67	nucleus - chromatin
TGGT1_290640	5.07599	0.306105	putative DNA mismatch repair protein MSH6-1	-0.29	nucleus - chromatin
TGGT1_243440	4.95588	0.312399	histone lysine acetyltransferase GCN5-B	-2.96	nucleus - chromatin
TGGT1_216590	2.81923	0.322132	HEAT repeat-containing protein	-5.1	nucleus - chromatin
TGGT1_206590	1.66302	0.326321	calcium-dependent protein kinase CDPK2A	-2.05	nucleus - chromatin
TGGT1_313670	1.26219	0.341544	adaptin n terminal region domain-containing protein	-4.27	nucleus - chromatin
TGGT1_244700	2.61233	0.350424	NAD(+)/NADH kinase domain-containing protein	-1.33	nucleus - chromatin
TGGT1_205130	4.24954	0.354753	hypothetical protein	-0.51	nucleus - chromatin
TGGT1_313100	4.16596	0.360454	signal recognition particle SRP54 protein	-4.16	nucleus - chromatin
TGGT1_209910	-4.15767	0.361028	histone H2Bv	-4.05	nucleus - chromatin
TGGT1_289310	4.09536	0.365398	cullin family protein	-4.44	nucleus - chromatin
TGGT1_231210	2.49882	0.367195	sarcalumenin/eps15 family protein	-0.5	nucleus - chromatin
TGGT1_279320	4.05214	0.368484	hypothetical protein	-2.18	nucleus - chromatin
TGGT1_294770	3.86586	0.382329	Armadillo/beta-catenin family repeat-containing protein	-3.54	nucleus - chromatin
TGGT1_291140	-3.81043	0.386627	CCR4-Not complex component, Not1 protein	-4.57	nucleus - chromatin
TGGT1_318710	1.80886	0.405272	ATP-binding cassette sub-family F member 1	-2.91	nucleus - chromatin
TGGT1_262140	3.54526	0.408402	putative chain a, pp2a-specific methylesterase apo form (pme)	-0.53	nucleus - chromatin
TGGT1_209450	3.39173	0.421995	TLD protein	-1.31	nucleus - chromatin
TGGT1_306660	2.10457	0.43302	RNA pseudouridine synthase superfamily protein	-4.59	nucleus - chromatin
TGGT1_273950	3.26339	0.43396	putative replication factor C subunit 5	-4.8	nucleus - chromatin
TGGT1_268580	2.96283	0.464312	hypothetical protein	-0.98	nucleus - chromatin
TGGT1_273870	2.85747	0.475785	SWI2/SNF2 ISWI-like (AT hook)	-6.34	nucleus - chromatin
TGGT1_203390	2.81171	0.480912	CRAL/TRIO domain-containing protein	-0.37	nucleus - chromatin
TGGT1_275810	2.67263	0.497049	ribosomal protein RPS10	-5.12	nucleus - chromatin
TGGT1_227030	1.69964	0.514145	hypothetical protein	1.06	nucleus - chromatin
TGGT1_236970	2.49881	0.518444	SWI2/SNF2-containing PHD finger protein	-1.93	nucleus - chromatin
TGGT1_258050	2.37009	0.535217	actin like protein ALP2a	-4.44	nucleus - chromatin
TGGT1_264890	-2.19408	0.559501	hypothetical protein	-3.91	nucleus - chromatin
TGGT1_257350	-1.20698	0.565074	putative eukaryotic translation initiation factor	-4.05	nucleus - chromatin
TGGT1_245560	1.46712	0.567397	hypothetical protein	-0.29	nucleus - chromatin
TGGT1_264030	2.09697	0.573596	putative aminotransferase	1.31	nucleus - chromatin
TGGT1_235160	1.09372	0.600154	hypothetical protein	-1.04	nucleus - chromatin
TGGT1_276140	-1.90076	0.60365	ADP ribosylation factor ARF1	-1.44	nucleus - chromatin
TGGT1_227290	1.8191	0.616796	histone deacetylase HDAC3	-5.36	nucleus - chromatin
TGGT1_219710	1.02845	0.621062	hypothetical protein	-2.03	nucleus - chromatin
TGGT1_314430	1.19081	0.637094	serine/threonine specific protein phosphatase	0.97	nucleus - chromatin
TGGT1_275350	0.964364	0.642069	TBC domain-containing protein	-0.58	nucleus - chromatin
TGGT1_211690	-1.59555	0.654763	AAA family protein	-5.05	nucleus - chromatin
TGGT1_307570	1.32462	0.704709	putative glycerol-3-phosphate dehydrogenase (gpdh)	-3.03	nucleus - chromatin
TGGT1_219800	0.452386	0.742616	putative vacuolar ATP synthase subunit b	-5.49	nucleus - chromatin
TGGT1_289820	0.794721	0.748442	TBC domain-containing protein	-1.14	nucleus - chromatin
TGGT1_215060	-1.04693	0.760307	putative small GTP-binding protein sar1	-6.29	nucleus - chromatin
TGGT1_207060	-0.966261	0.777251	ribonucleoside-diphosphate reductase small subunit	-4.35	nucleus - chromatin
TGGT1_289970	-0.819139	0.809008	hypothetical protein	2.08	nucleus - chromatin
TGGT1_313270	0.414955	0.83884	hypothetical protein	-3.31	nucleus - chromatin
TGGT1_298020	0.22366	0.927046	DEAD-family helicase	-4.44	nucleus - chromatin
TGGT1_232440	0.264621	0.936591	Brf1p family coiled coil protein	0.34	nucleus - chromatin
TGGT1_247600	-0.11727	0.971825	hypothetical protein	-2	nucleus - chromatin
TGGT1_203780	0.038336	0.980964	hypothetical protein	-3.38	nucleus - chromatin
TGGT1_256970	0.0139234	0.994534	putative vacuolar ATP synthase subunit A	-3.61	nucleus - chromatin
TGGT1_203540	5.12394	#DIV/0!	putative RNA binding protein	0.86	nucleus - chromatin
TGGT1_203820	-0.0907162	#DIV/0!	hypothetical protein	1.39	nucleus - chromatin
TGGT1_203980	-3.53942	#DIV/0!	hypothetical protein	-4.55	nucleus - chromatin
TGGT1_205580	4.3095	#DIV/0!	nuclear factor NF4	-4.01	nucleus - chromatin
TGGT1_214180	-0.374736	#DIV/0!	ENTH domain-containing protein	-0.52	nucleus - chromatin
TGGT1_214840	4.85902	#DIV/0!	AP2 domain transcription factor AP2X-7	-3.39	nucleus - chromatin
TGGT1_214970	3.17868	#DIV/0!	putative DNA replication licensing factor	-4.96	nucleus - chromatin
TGGT1_218220	3.67417	#DIV/0!	putative cell-cycle-associated protein kinase CDK	-4.05	nucleus - chromatin
TGGT1_219440	7.45075	#DIV/0!	hypothetical protein	-5.07	nucleus - chromatin
TGGT1_223410	-6.56731	#DIV/0!	putative eukaryotic initiation factor-4E	-4.41	nucleus - chromatin
TGGT1_224260	0.0128243	#DIV/0!	PHD-finger domain-containing protein	-5.13	nucleus - chromatin
TGGT1_225060	-4.54262	#DIV/0!	nucleoredoxin family protein	-0.9	nucleus - chromatin
TGGT1_226340	-3.59013	#DIV/0!	hypothetical protein	-2.56	nucleus - chromatin
TGGT1_226680	0.921775	#DIV/0!	hypothetical protein	-0.24	nucleus - chromatin
TGGT1_227450	1.93027	#DIV/0!	hydrolase, NUDIX family protein	-1.71	nucleus - chromatin
TGGT1_227900	-1.25538	#DIV/0!	AP2 domain transcription factor AP2X-1	-2.94	nucleus - chromatin
TGGT1_229930	0.788757	#DIV/0!	p25-alpha family protein	1.91	nucleus - chromatin
TGGT1_230140	-0.123849	#DIV/0!	vacuolar sorting protein 9 (vps9) domain-containing protein	-3	nucleus - chromatin
TGGT1_230220	3.92157	#DIV/0!	hypothetical protein	-4.09	nucleus - chromatin
TGGT1_232150	4.22702	#DIV/0!	hypothetical protein	-4.32	nucleus - chromatin
TGGT1_232370	2.45293	#DIV/0!	CW-type Zinc Finger protein	-0.62	nucleus - chromatin
TGGT1_237110	-1.4425	#DIV/0!	putative replication factor C subunit 2	-4.12	nucleus - chromatin
TGGT1_237520	0.30065	#DIV/0!	hypothetical protein	-4.52	nucleus - chromatin
TGGT1_240640	0.0976258	#DIV/0!	casein kinase I	-4.35	nucleus - chromatin
TGGT1_240870	7.95507	#DIV/0!	putative beta adaptin protein	-2.83	nucleus - chromatin
TGGT1_244310	1.21472	#DIV/0!	GTP-binding protein	-3.71	nucleus - chromatin
TGGT1_246340	1.96326	#DIV/0!	DnaJ domain-containing protein	-1.72	nucleus - chromatin
TGGT1_253440	1.87211	#DIV/0!	putative cell-cycle-associated protein kinase SRPK	-3.09	nucleus - chromatin
TGGT1_253990	-1.75054	#DIV/0!	hypothetical protein	-2.44	nucleus - chromatin
TGGT1_257750	4.41002	#DIV/0!	homocysteine s-methyltransferase domain-containing protein	1.46	nucleus - chromatin
TGGT1_260240	3.75023	#DIV/0!	ccr4-associated factor family protein	-2.43	nucleus - chromatin
TGGT1_261580	-1.12314	#DIV/0!	histone H2AX	2.95	nucleus - chromatin
TGGT1_262960	-4.59885	#DIV/0!	putative U1 snRNP-associated protein Usp106	1.1	nucleus - chromatin
TGGT1_263580	2.75723	#DIV/0!	bromodomain-containing protein	-2.37	nucleus - chromatin
TGGT1_265250	3.71007	#DIV/0!	RNA recognition motif-containing protein	-0.79	nucleus - chromatin
TGGT1_266030	2.00104	#DIV/0!	putative pre-mRNA splicing factor	-6.21	nucleus - chromatin
TGGT1_269010	-0.12921	#DIV/0!	AP2 domain transcription factor AP2VIII-7	-1.01	nucleus - chromatin
TGGT1_270530	5.29714	#DIV/0!	ubiquitin fusion degradation protein UFD1CY	-2.94	nucleus - chromatin
TGGT1_271350	4.22302	#DIV/0!	bifunctional protein FolC subfamily protein	-5.14	nucleus - chromatin
TGGT1_272350	1.35474	#DIV/0!	mRNA export protein	-3.4	nucleus - chromatin
TGGT1_272640	1.19174	#DIV/0!	putative eukaryotic initiation factor-2B, epsilon subunit	0.23	nucleus - chromatin
TGGT1_273850	2.78087	#DIV/0!	hypothetical protein	-4.2	nucleus - chromatin
TGGT1_276930	-1.72203	#DIV/0!	hypothetical protein	0.66	nucleus - chromatin
TGGT1_278770	4.03933	#DIV/0!	hypothetical protein	1.33	nucleus - chromatin
TGGT1_285220	-1.44997	#DIV/0!	CAP-Gly domain-containing protein	-5.39	nucleus - chromatin
TGGT1_285720	0.191913	#DIV/0!	putative ATP binding protein	-4.14	nucleus - chromatin
TGGT1_289080	3.81569	#DIV/0!	HEAT repeat-containing protein	-4.36	nucleus - chromatin
TGGT1_291000	-1.74711	#DIV/0!	PHD-finger domain-containing protein	-1.34	nucleus - chromatin
TGGT1_293510	4.00276	#DIV/0!	poly(ADP-ribose) polymerase and DNA-Ligase Zn-finger region domain-containing protein	1.42	nucleus - chromatin
TGGT1_298610	1.38814	#DIV/0!	GYF domain-containing protein	-2.16	nucleus - chromatin
TGGT1_307810	2.21477	#DIV/0!	hypothetical protein	-1.35	nucleus - chromatin
TGGT1_313580	-0.363597	#DIV/0!	cytochrome b5 family heme/steroid binding domain-containing protein	-1.51	nucleus - chromatin
TGGT1_313790	-5.34847	#DIV/0!	hypothetical protein	0.54	nucleus - chromatin
TGGT1_316680	-1.27708	#DIV/0!	RNA pseudouridine synthase superfamily protein	-3.07	nucleus - chromatin
TGGT1_320690	-2.03854	#DIV/0!	putative gamma-soluble NSF attachment protein	0.23	nucleus - chromatin
TGGT1_244380	3.88818	8.22506e-07	cactin	-4.92	nucleus - non-chromatin
TGGT1_226250	3.19306	0.000270342	DEAD (Asp-Glu-Ala-Asp) box polypeptide DDX3X	-4.25	nucleus - non-chromatin
TGGT1_201680	3.86144	0.000609222	putative eukaryotic initiation factor-3 subunit 10	-4.55	nucleus - non-chromatin
TGGT1_294360	4.20318	0.00395824	putative ubiquitin specific protease 39 isoform 2	-4.82	nucleus - non-chromatin
TGGT1_236650	3.50726	0.0055	DEAD (Asp-Glu-Ala-Asp) box polypeptide 17	-5.58	nucleus - non-chromatin
TGGT1_201700	3.34461	0.0279516	WD domain, G-beta repeat-containing protein	-3.65	nucleus - non-chromatin
TGGT1_269180	4.58012	0.0302419	MIF4G domain-containing protein	-3.86	nucleus - non-chromatin
TGGT1_216670	1.93628	0.0424473	FUSE-binding protein 2 / KH-type splicing regulatory protein	-3.31	nucleus - non-chromatin
TGGT1_290200	2.5823	0.0452403	NAD/NADP octopine/nopaline dehydrogenase, alpha-helical domain-containing protein	-0.87	nucleus - non-chromatin
TGGT1_239820	2.10025	0.0559651	D-3-phosphoglycerate dehydrogenase	1.79	nucleus - non-chromatin
TGGT1_294620	2.58955	0.0565496	putative eukaryotic initiation factor-3, subunit 8	-4.89	nucleus - non-chromatin
TGGT1_224850	2.43017	0.0568423	putative polyadenylate binding protein	-4.12	nucleus - non-chromatin
TGGT1_223390	3.01133	0.0571015	putative activating signal cointegrator 1 complex subunit 3 family 1 ASCC3L1	-4.82	nucleus - non-chromatin
TGGT1_243540	4.25212	0.0640487	WD domain, G-beta repeat-containing protein	-4.68	nucleus - non-chromatin
TGGT1_216790	2.65052	0.0664757	putative ATP-binding cassette sub-family E member 1	-4.11	nucleus - non-chromatin
TGGT1_230960	2.47031	0.066609	putative splicing factor 3b, subunit 3	-4.69	nucleus - non-chromatin
TGGT1_243960	2.33032	0.0806229	nuclear transport factor 2 (ntf2) domain-containing protein	-2.28	nucleus - non-chromatin
TGGT1_249180	4.52984	0.0942297	bifunctional dihydrofolate reductase-thymidylate synthase	N/A	nucleus - non-chromatin
TGGT1_279390	2.53886	0.0966717	putative proliferation-associated protein 2G4	-0.88	nucleus - non-chromatin
TGGT1_273460	1.64031	0.100168	eukaryotic translation initiation factor 3 subunit 6 interacting protein	-2.27	nucleus - non-chromatin
TGGT1_291680	3.55203	0.101231	Sec23/Sec24 trunk domain-containing protein	-5.46	nucleus - non-chromatin
TGGT1_238050	1.47631	0.123598	nuclease and tudor domain-containing protein	-0.44	nucleus - non-chromatin
TGGT1_212250	2.8005	0.12647	XPG N-terminal domain-containing protein	-0.26	nucleus - non-chromatin
TGGT1_231970	3.89516	0.128964	pre-mRNA processing splicing factor PRP8	-3.84	nucleus - non-chromatin
TGGT1_320010	5.26581	0.135214	hypothetical protein	-0.47	nucleus - non-chromatin
TGGT1_222860	2.6069	0.148878	putative eukaryotic translation initiation factor	-4.47	nucleus - non-chromatin
TGGT1_275650	2.14417	0.149375	hypothetical protein	-1.38	nucleus - non-chromatin
TGGT1_321500	2.94507	0.153477	RNA recognition motif-containing protein	-5.18	nucleus - non-chromatin
TGGT1_280370	2.27204	0.159565	hypothetical protein	-2.14	nucleus - non-chromatin
TGGT1_268200	2.45668	0.168979	RNA recognition motif-containing protein	-3.27	nucleus - non-chromatin
TGGT1_233520	3.25005	0.181007	ATP-dependent RNA helicase	-5.53	nucleus - non-chromatin
TGGT1_311400	2.36473	0.182586	WD domain, G-beta repeat-containing protein	-5.53	nucleus - non-chromatin
TGGT1_251500	2.07471	0.232801	putative eukaryotic initiation factor-3, subunit 3	-3.35	nucleus - non-chromatin
TGGT1_256770	3.47399	0.24934	putative eukaryotic translation initiation factor 4A, isoform 3	-4.22	nucleus - non-chromatin
TGGT1_317720	2.5442	0.26735	putative eukaryotic translation initiation factor 3 subunit 7	-4.82	nucleus - non-chromatin
TGGT1_294670	3.06096	0.292505	translation initiation factor 3 subunit	-3.91	nucleus - non-chromatin
TGGT1_235930	5.29424	0.295248	domain K- type RNA binding proteins family protein	-4.28	nucleus - non-chromatin
TGGT1_209160	3.0189	0.297412	myristoyl CoA:protein N-myristoyltransferase	-4.96	nucleus - non-chromatin
TGGT1_258740	2.28874	0.308848	putative eukaryotic initiation factor-2A	-1.21	nucleus - non-chromatin
TGGT1_305240	4.88998	0.315954	XPA binding protein 2 family protein	-2.5	nucleus - non-chromatin
TGGT1_246500	4.85916	0.317643	surp module domain-containing protein	-5.56	nucleus - non-chromatin
TGGT1_273520	1.42418	0.317743	PCI domain-containing protein	-3.26	nucleus - non-chromatin
TGGT1_313910	2.80876	0.323497	RNA recognition motif 2 protein	-5.42	nucleus - non-chromatin
TGGT1_289830	4.67882	0.327862	putative eukaryotic initiation factor-3, delta subunit	-4.89	nucleus - non-chromatin
TGGT1_318140	2.77219	0.328316	SART-1 family protein	-3.58	nucleus - non-chromatin
TGGT1_313370	2.74236	0.332312	hypothetical protein	-0.86	nucleus - non-chromatin
TGGT1_306220	4.28326	0.352498	hypothetical protein	-0.08	nucleus - non-chromatin
TGGT1_291820	2.56484	0.357329	RNA helicase (UPF2 interacting domain) protein	-1.02	nucleus - non-chromatin
TGGT1_217540	4.20398	0.35784	RNA recognition motif-containing protein	1.98	nucleus - non-chromatin
TGGT1_233000	2.48601	0.369147	KOW motif domain-containing protein	-4.24	nucleus - non-chromatin
TGGT1_213770	3.87777	0.381417	putative Superkiller viralicidic activity 2 family 2	-5.24	nucleus - non-chromatin
TGGT1_218820	3.85469	0.383188	alba 2	0.68	nucleus - non-chromatin
TGGT1_269650	3.74289	0.391978	FFD and TFG box motifs protein	-1.68	nucleus - non-chromatin
TGGT1_221660	3.71261	0.39442	DEAD/DEAH box helicase domain-containing protein	-4.4	nucleus - non-chromatin
TGGT1_221380	2.30174	0.398574	alba 1	-0.16	nucleus - non-chromatin
TGGT1_233020	3.57889	0.405524	Not1 N-terminal domain, CCR4-Not complex component protein	-2.66	nucleus - non-chromatin
TGGT1_231440	1.78878	0.409882	LsmAD domain-containing protein	-1.65	nucleus - non-chromatin
TGGT1_236540	-1.7789	0.41217	RNA recognition motif-containing protein	-4.66	nucleus - non-chromatin
TGGT1_214090	1.33986	0.420911	signal peptidase	-0.3	nucleus - non-chromatin
TGGT1_229360	2.14858	0.425055	transaldolase	0.33	nucleus - non-chromatin
TGGT1_288860	2.11442	0.431223	RuvB family 2 protein	-4.09	nucleus - non-chromatin
TGGT1_292200	3.1689	0.443139	RNA recognition motif-containing protein	-3.38	nucleus - non-chromatin
TGGT1_294350	1.63884	0.445858	DEAD/DEAH box helicase domain-containing protein	-4.32	nucleus - non-chromatin
TGGT1_248810	1.14938	0.44777	nuclear factor NF7	-0.8	nucleus - non-chromatin
TGGT1_315700	3.10487	0.449544	hypothetical protein	-1.16	nucleus - non-chromatin
TGGT1_291950	2.95935	0.464684	RNA recognition motif-containing protein	-3.85	nucleus - non-chromatin
TGGT1_211670	-2.93642	0.467146	S1 RNA binding domain-containing protein	0.72	nucleus - non-chromatin
TGGT1_318440	2.86276	0.475199	helicase associated domain (ha2) protein	-0.24	nucleus - non-chromatin
TGGT1_262620	0.922829	0.480857	RNA recognition motif-containing protein	-2.1	nucleus - non-chromatin
TGGT1_233190	1.43963	0.497956	SKIP/SNW domain-containing protein	-4.4	nucleus - non-chromatin
TGGT1_314750	2.64495	0.500362	hypothetical protein	-5.6	nucleus - non-chromatin
TGGT1_320100	2.52236	0.515462	RNA recognition motif-containing protein	-0.82	nucleus - non-chromatin
TGGT1_209210	1.33518	0.527257	hypothetical protein	-3.36	nucleus - non-chromatin
TGGT1_202770	1.54444	0.549138	RNA recognition motif-containing protein	-3.03	nucleus - non-chromatin
TGGT1_312280	-2.13492	0.568029	putative pre-mRNA-splicing factor ATP-dependent RNA helicase	-4.56	nucleus - non-chromatin
TGGT1_242830	1.43196	0.575879	putative XRN 5'-3' exonuclease	-4.96	nucleus - non-chromatin
TGGT1_290660	-1.09507	0.599726	RNA recognition motif-containing protein	-3.91	nucleus - non-chromatin
TGGT1_310860	1.83048	0.614941	U5 snRNP-specific protein	-0.51	nucleus - non-chromatin
TGGT1_268570	1.02144	0.623338	zinc finger (CCCH type) motif-containing protein	-4.23	nucleus - non-chromatin
TGGT1_217820	1.18981	0.637358	PCI domain-containing protein	-3.09	nucleus - non-chromatin
TGGT1_228190	1.69482	0.637543	putative eukaryotic initiation factor-3, subunit 5	-5.13	nucleus - non-chromatin
TGGT1_207430	1.49615	0.672586	putative ATP-dependent RNA helicase DDX1	0.45	nucleus - non-chromatin
TGGT1_265530	-0.886294	0.721595	RNA recognition motif-containing protein	-5.33	nucleus - non-chromatin
TGGT1_238190	1.23559	0.72206	DNA-directed RNA polymerase II RPB3	-4.42	nucleus - non-chromatin
TGGT1_208530	1.10729	0.747856	nicotinate phosphoribosyltransferase	1.25	nucleus - non-chromatin
TGGT1_265410	1.00023	0.770075	G-protein beta WD-40 repeat containing protein	-5.01	nucleus - non-chromatin
TGGT1_265310	0.70663	0.774829	putative heat shock protein 40	-0.07	nucleus - non-chromatin
TGGT1_319850	0.574899	0.815215	splicing factor U2AF family SnRNP auxilary factor large subunit, RRM domain-containing protein	-3.52	nucleus - non-chromatin
TGGT1_244100	-0.716381	0.831795	snoRNA binding domain-containing protein	-4.36	nucleus - non-chromatin
TGGT1_229140	-0.714432	0.832232	MaoC family domain-containing protein	-0.04	nucleus - non-chromatin
TGGT1_313010	0.149007	0.902634	DEAD (Asp-Glu-Ala-Asp) box polypeptide DDX6	-0.38	nucleus - non-chromatin
TGGT1_270770	-0.37458	0.910538	PWI domain-containing protein	-3.73	nucleus - non-chromatin
TGGT1_320210	-0.180173	0.941176	WD domain, G-beta repeat domain containing protein	-5.76	nucleus - non-chromatin
TGGT1_305850	-0.0455815	0.97959	RNA recognition motif-containing protein	0.73	nucleus - non-chromatin
TGGT1_217890	-2.54838	#DIV/0!	putative alkyl hydroperoxide reductase/ Thiol specific antioxidant/ Mal allergen	0.23	nucleus - non-chromatin
TGGT1_227650	1.39586	#DIV/0!	putative microtubule-associated protein RP/EB family	-0.98	nucleus - non-chromatin
TGGT1_229210	2.81636	#DIV/0!	putative small nuclear ribonucleoprotein polypeptide A'	-1.7	nucleus - non-chromatin
TGGT1_236910	3.65596	#DIV/0!	putative U2 snRNP auxiliary factor	-3.26	nucleus - non-chromatin
TGGT1_243920	4.62461	#DIV/0!	putative DNA replication licensing factor MCM5	-5.35	nucleus - non-chromatin
TGGT1_245470	-1.87688	#DIV/0!	mitotic checkpoint protein, BUB3 family protein	-0.38	nucleus - non-chromatin
TGGT1_249610	-1.8567	#DIV/0!	hypothetical protein	-4.47	nucleus - non-chromatin
TGGT1_251880	-0.35466	#DIV/0!	tRNA synthetases class I family protein	-6.31	nucleus - non-chromatin
TGGT1_254570	-0.569589	#DIV/0!	hypothetical protein	-5.14	nucleus - non-chromatin
TGGT1_254650	4.92695	#DIV/0!	zinc finger protein	-3.31	nucleus - non-chromatin
TGGT1_257150	1.04244	#DIV/0!	NOT2 / NOT3 / NOT5 family protein	-4.07	nucleus - non-chromatin
TGGT1_264610	-1.00321	#DIV/0!	RNA recognition motif-containing protein	-3.94	nucleus - non-chromatin
TGGT1_275310	3.15969	#DIV/0!	hypothetical protein	-3.21	nucleus - non-chromatin
TGGT1_278490	2.83237	#DIV/0!	Zn-finger, RING domain containing protein	-0.01	nucleus - non-chromatin
TGGT1_285850	3.9308	#DIV/0!	peptidyl-prolyl cis-trans isomerase, FKBP-type domain-containing protein	-0.01	nucleus - non-chromatin
TGGT1_293060	4.44374	#DIV/0!	SPRY domain-containing protein	-0.12	nucleus - non-chromatin
TGGT1_294710	-0.273779	#DIV/0!	RNA recognition motif-containing protein	-4.81	nucleus - non-chromatin
TGGT1_297430	-6.94006	#DIV/0!	hypothetical protein	-4	nucleus - non-chromatin
TGGT1_300280	-3.62801	#DIV/0!	LSM domain-containing protein	-5.79	nucleus - non-chromatin
TGGT1_309740	6.21858	#DIV/0!	LSM domain-containing protein	-4.92	nucleus - non-chromatin
TGGT1_310700	0.8851	#DIV/0!	serine/threonine phosophatase PP1	-4.72	nucleus - non-chromatin
TGGT1_312530	3.1889	#DIV/0!	splicing factor, CC1 family protein	0.33	nucleus - non-chromatin
TGGT1_313665	8.88589	#DIV/0!	hypothetical protein	0.19	nucleus - non-chromatin
TGGT1_314410	1.75676	#DIV/0!	putative aquarius	-4.86	nucleus - non-chromatin
TGGT1_314740	-3.91583	#DIV/0!	PSP protein	-4.31	nucleus - non-chromatin
TGGT1_315150	2.5308	#DIV/0!	putative eukaryotic initiation factor-4E	-1.99	nucleus - non-chromatin
TGGT1_315620	3.73593	#DIV/0!	putative vacuolar ATP synthase subunit C	-3.59	nucleus - non-chromatin
TGGT1_247195	6.62884	3.02252e-21	microneme protein MIC15	-3.31	PM - integral
TGGT1_233220	5.2457	5.03529e-05	hypothetical protein	0.93	PM - integral
TGGT1_293440	5.97902	0.00274547	hypothetical protein	1.69	PM - integral
TGGT1_320020	4.07432	0.0114586	transporter, major facilitator family protein	-4.11	PM - integral
TGGT1_293430	5.72614	0.0133555	hypothetical protein	1.48	PM - integral
TGGT1_251770	4.18922	0.0158374	hypothetical protein	0.67	PM - integral
TGGT1_278660	4.37329	0.0213934	putative P-type ATPase4	-4.77	PM - integral
TGGT1_248880	2.99036	0.0584512	GTPase RAB7	-2.67	PM - integral
TGGT1_264740	4.08665	0.0711931	hypothetical protein	0.83	PM - integral
TGGT1_206540	4.95185	0.0773462	hypothetical protein	1.13	PM - integral
TGGT1_254365	7.19796	0.0795987	phosphatidate cytidylyltransferase	0.08	PM - integral
TGGT1_272370	3.77664	0.0871531	hypothetical protein	2.07	PM - integral
TGGT1_220890	4.57778	0.0920984	hypothetical protein	2.06	PM - integral
TGGT1_289680	4.41666	0.0995053	Ras-related protein Rab11	-3.58	PM - integral
TGGT1_248420	4.80631	0.156263	hypothetical protein	1.33	PM - integral
TGGT1_214320	2.39153	0.226474	facilitative glucose transporter GT1	-1.01	PM - integral
TGGT1_257530	2.20868	0.323184	transporter, major facilitator family protein	-4.73	PM - integral
TGGT1_247380	4.73152	0.324814	hypothetical protein	-3.91	PM - integral
TGGT1_240810	4.20584	0.357713	hypothetical protein	-5.4	PM - integral
TGGT1_312050	-0.986064	0.77306	putative small GTPase Rab2	-2.83	PM - integral
TGGT1_248460	-0.0522159	0.979503	putative ubiquitin	1.18	PM - integral
TGGT1_212310	3.71086	#DIV/0!	vacuolar ATP synthetase	-4.29	PM - integral
TGGT1_217870	2.5276	#DIV/0!	DHHC zinc finger domain-containing protein	0.47	PM - integral
TGGT1_220600	2.79276	#DIV/0!	hypothetical protein	0.93	PM - integral
TGGT1_231100	3.82309	#DIV/0!	hypothetical protein	0.21	PM - integral
TGGT1_238150	5.39651	#DIV/0!	hypothetical protein	1.24	PM - integral
TGGT1_255410	3.53429	#DIV/0!	hypothetical protein	0.77	PM - integral
TGGT1_259010	4.51084	#DIV/0!	putative vacuolar ATP synthase subunit d	-4.84	PM - integral
TGGT1_267300	0.0643989	#DIV/0!	hypothetical protein	-0.27	PM - integral
TGGT1_268590	3.58537	#DIV/0!	rhomboid protease ROM4	-1.46	PM - integral
TGGT1_291940	4.14361	#DIV/0!	hypothetical protein	0.18	PM - integral
TGGT1_301130	2.35298	#DIV/0!	hypothetical protein	-1.44	PM - integral
TGGT1_320480	3.47673	#DIV/0!	Rab11b	-5.06	PM - integral
TGGT1_233460	6.80795	6.19561e-08	SAG-related sequence SRS29B	-0.07	PM - peripheral 1
TGGT1_233450	7.9634	9.74671e-07	SAG-related sequence SRS29A	2.42	PM - peripheral 1
TGGT1_285870	5.60502	0.000301451	SAG-related sequence SRS20A	1.74	PM - peripheral 1
TGGT1_315320	5.37609	0.000766911	SAG-related sequence SRS52A	-0.48	PM - peripheral 1
TGGT1_308020	6.1995	0.00466798	SAG-related sequence SRS57	1.03	PM - peripheral 1
TGGT1_233480	6.12558	0.00494042	SAG-related sequence SRS29C	1.51	PM - peripheral 1
TGGT1_320190	4.79136	0.00495829	SAG-related sequence SRS16B	0.44	PM - peripheral 1
TGGT1_308840	5.43954	0.0314342	SAG-related sequence SRS51	1.84	PM - peripheral 1
TGGT1_273120	5.60544	0.057958	SAG-related sequence SRS30C	0.78	PM - peripheral 1
TGGT1_239890	4.3142	0.0615824	SCP family extracellular subfamily protein	1.8	PM - peripheral 1
TGGT1_271050	2.27946	0.15842	SAG-related sequence SRS34A	1.72	PM - peripheral 1
TGGT1_319350	3.05566	0.201191	SAG-related sequence SRS17B	-0.34	PM - peripheral 1
TGGT1_213280	6.81381	0.235966	SAG-related sequence SRS25	2.11	PM - peripheral 1
TGGT1_252390	6.46934	0.247331	hypothetical protein	1.15	PM - peripheral 1
TGGT1_273130	2.95626	0.304908	SAG-related sequence SRS30A	0.81	PM - peripheral 1
TGGT1_222370	2.72704	0.334387	SAG-related sequence SRS13	-0.07	PM - peripheral 1
TGGT1_263180	-1.82265	0.337631	myosin D	1.56	PM - peripheral 1
TGGT1_207140	4.45716	0.341269	SAG-related sequence SRS49B	0.28	PM - peripheral 1
TGGT1_315740	4.05072	0.368586	SAG-related sequence SRS54	0.8	PM - peripheral 1
TGGT1_234930	3.67735	0.397297	SAG-related sequence SRS43	1.75	PM - peripheral 1
TGGT1_320180	1.53388	0.551599	SAG-related sequence SRS16C	2.49	PM - peripheral 1
TGGT1_232280	1.07478	0.668382	hypothetical protein	1.22	PM - peripheral 1
TGGT1_297470	-0.732045	0.767163	putative myosin light chain 2	0.78	PM - peripheral 1
TGGT1_207160	-0.92049	0.787016	SAG-related sequence SRS49D	0.21	PM - peripheral 1
TGGT1_281930	0.0301269	0.992757	SAG-related sequence SRS39	0.09	PM - peripheral 1
TGGT1_226860	1.41323	#DIV/0!	SAG-related sequence SRS67	1.88	PM - peripheral 1
TGGT1_254060	3.06586	#DIV/0!	SAG-related sequence SRS14A	0.8	PM - peripheral 1
TGGT1_267130	-5.17996	#DIV/0!	SAG-related sequence SRS38A	1.9	PM - peripheral 1
TGGT1_301160	3.01782	#DIV/0!	SAG-related sequence SRS19C	0.6	PM - peripheral 1
TGGT1_301170	2.73571	#DIV/0!	SAG-related sequence SRS19D	0.41	PM - peripheral 1
TGGT1_301180	4.14336	#DIV/0!	SAG-related sequence SRS19F	1.62	PM - peripheral 1
TGGT1_320170	2.05277	#DIV/0!	SAG-related sequence SRS16E	1.4	PM - peripheral 1
TGGT1_321480	4.44161	#DIV/0!	SAG-related sequence SRS12B	2.09	PM - peripheral 1
TGGT1_209060	6.66294	0.000323135	thrombospondin type 1 domain-containing protein	-1.7	PM - peripheral 2
TGGT1_285180	3.69936	0.142648	hypothetical protein	-1	PM - peripheral 2
TGGT1_216650	2.98595	0.14917	S15 sporozoite-expressed protein	1.82	PM - peripheral 2
TGGT1_218730	4.57928	0.333762	hypothetical protein	0.57	PM - peripheral 2
TGGT1_305860	-3.27019	0.433312	calcium-dependent protein kinase CDPK3	-0.09	PM - peripheral 2
TGGT1_311360	1.68324	0.639521	protein kinase G AGC kinase family member PKG	-2.15	PM - peripheral 2
TGGT1_254390	2.43917	#DIV/0!	CRAL/TRIO domain-containing protein	-2.16	PM - peripheral 2
TGGT1_280560	0.147411	#DIV/0!	selenide, water dikinase	0.07	PM - peripheral 2
TGGT1_306330	-1.13785	#DIV/0!	phospholipase	0.67	PM - peripheral 2
TGGT1_310420	4.64229	#DIV/0!	hypothetical protein	1.89	PM - peripheral 2
TGGT1_310460	-1.09724	#DIV/0!	Rab6	-0.13	PM - peripheral 2
TGGT1_313290	1.45046	#DIV/0!	MORN repeat-containing protein	0.13	PM - peripheral 2
TGGT1_314780	-1.4468	#DIV/0!	myosin G	0.54	PM - peripheral 2
TGGT1_318525	8.36502	2.97152e-21	hypothetical protein	0.93	rhoptries 1
TGGT1_306060	5.72234	4.47476e-19	rhoptry neck protein RON8	-3.26	rhoptries 1
TGGT1_229010	8.11138	1.01041e-15	rhoptry neck protein RON4	-0.93	rhoptries 1
TGGT1_279420	6.0862	1.16901e-14	hypothetical protein	-1.96	rhoptries 1
TGGT1_311470	5.17039	6.73064e-12	rhoptry neck protein RON5	-4.34	rhoptries 1
TGGT1_262920	7.46972	2.27472e-10	trypsin domain-containing protein	0.56	rhoptries 1
TGGT1_310010	6.52583	3.8389e-10	rhoptry neck protein RON1	-0.34	rhoptries 1
TGGT1_225200	5.65283	1.20707e-09	hypothetical protein	-2.54	rhoptries 1
TGGT1_226690	7.1902	2.39488e-09	hypothetical protein	-1.59	rhoptries 1
TGGT1_262730	6.70018	8.64051e-09	rhoptry protein ROP16	1.11	rhoptries 1
TGGT1_270320	7.29652	4.60442e-08	protein phosphatase 2C domain-containing protein	1.24	rhoptries 1
TGGT1_214080	7.84122	8.52092e-08	toxofilin	1.56	rhoptries 1
TGGT1_211260	6.49028	1.12801e-06	rhoptry kinase family protein ROP26 (incomplete catalytic triad)	0.68	rhoptries 1
TGGT1_222100	5.13331	2.25948e-06	hypothetical protein	0.35	rhoptries 1
TGGT1_258230	6.59727	3.95847e-06	rhoptry kinase family protein ROP20	0.98	rhoptries 1
TGGT1_300100	4.58195	1.73171e-05	rhoptry neck protein RON2	-4.63	rhoptries 1
TGGT1_252500	5.9009	2.72897e-05	polo kinase	0.34	rhoptries 1
TGGT1_223920	2.96117	0.000271397	rhoptry neck protein RON3	-4.41	rhoptries 1
TGGT1_309590	9.17686	0.000639806	rhoptry protein ROP1	1.59	rhoptries 1
TGGT1_253370	3.73816	0.00117613	hypothetical protein	-0.24	rhoptries 1
TGGT1_243730	4.56534	0.0023485	rhoptry protein ROP9	0.85	rhoptries 1
TGGT1_211290	4.51583	0.00680533	rhoptry protein ROP15	0.16	rhoptries 1
TGGT1_277720	4.5494	0.0108939	GDA1/CD39 (nucleoside phosphatase) family protein	0.28	rhoptries 1
TGGT1_291960	2.60634	0.0139021	rhoptry kinase family protein ROP40 (incomplete catalytic triad)	1.13	rhoptries 1
TGGT1_295110	3.39076	0.0186791	rhoptry protein ROP7	N/A	rhoptries 1
TGGT1_258580	2.82046	0.0242983	rhoptry protein ROP17	1.29	rhoptries 1
TGGT1_282055	4.88065	0.0434904	protein phosphatase PP2C-hn	0.9	rhoptries 1
TGGT1_225330	3.43827	0.0512186	hypothetical protein	0.39	rhoptries 1
TGGT1_227810	3.29043	0.0590644	rhoptry kinase family protein ROP11 (incomplete catalytic triad)	0.25	rhoptries 1
TGGT1_312270	3.20084	0.0644206	rhoptry protein ROP13	-0.13	rhoptries 1
TGGT1_295125	3.97153	0.0766991	rhoptry protein ROP4	1.68	rhoptries 1
TGGT1_252360	3.94205	0.0781855	rhoptry kinase family protein ROP24 (incomplete catalytic triad)	1.34	rhoptries 1
TGGT1_225150	4.62182	0.0901924	hypothetical protein	0.53	rhoptries 1
TGGT1_308090	2.505	0.127155	rhoptry protein ROP5	N/A	rhoptries 1
TGGT1_202420	5.17797	0.13892	hypothetical protein	-0.43	rhoptries 1
TGGT1_258360	5.1649	0.139484	hypothetical protein	-0.89	rhoptries 1
TGGT1_305270	3.51246	0.157329	hypothetical protein	-1.08	rhoptries 1
TGGT1_209170	3.53043	0.244088	hypothetical protein	0.82	rhoptries 1
TGGT1_210370	3.16987	0.280263	hypothetical protein	1.07	rhoptries 1
TGGT1_202200	1.74008	0.306619	hypothetical protein	-1.41	rhoptries 1
TGGT1_203990	2.92266	0.309026	rhoptry protein ROP12	1.63	rhoptries 1
TGGT1_205250	1.83605	0.399108	rhoptry protein ROP18	0.89	rhoptries 1
TGGT1_237180	3.61049	0.402852	hypothetical protein	1.39	rhoptries 1
TGGT1_209985	3.55005	0.40799	cAMP-dependent protein kinase	1.2	rhoptries 1
TGGT1_201520	0.7754	0.754184	protein phosphatase 2C domain-containing protein	-0.25	rhoptries 1
TGGT1_215775	-0.962424	#DIV/0!	rhoptry protein ROP8	1.08	rhoptries 1
TGGT1_247520	-3.10795	#DIV/0!	hypothetical protein	0.68	rhoptries 1
TGGT1_268760	2.84406	#DIV/0!	hypothetical protein	1.84	rhoptries 1
TGGT1_278510	5.498	#DIV/0!	protein phosphatase 2C domain-containing protein	1.01	rhoptries 1
TGGT1_314260	-4.06032	#DIV/0!	hypothetical protein	1.53	rhoptries 1
TGGT1_315490	0.523	#DIV/0!	rhoptry protein ROP10	-0.96	rhoptries 1
TGGT1_321650	4.36619	#DIV/0!	hypothetical protein	-2.57	rhoptries 1
TGGT1_261750	7.69234	2.73581e-14	rhoptry neck protein RON10	0.52	rhoptries 2
TGGT1_254880	7.58727	2.5721e-12	Alpha-galactosidase	-1.37	rhoptries 2
TGGT1_230350	4.73217	0.000394616	hypothetical protein	-3.25	rhoptries 2
TGGT1_246550	5.11343	0.00193878	aspartyl protease ASP3	-1.87	rhoptries 2
TGGT1_312150	5.52785	0.00793332	hypothetical protein	-0.23	rhoptries 2
TGGT1_294790	6.08991	0.0220352	hypothetical protein	-0.59	rhoptries 2
TGGT1_232020	5.17712	0.0365269	hypothetical protein	-0.2	rhoptries 2
TGGT1_297070	5.17347	0.0699751	hypothetical protein	0.31	rhoptries 2
TGGT1_262050	2.33508	0.0801027	rhoptry kinase family protein ROP39	1.97	rhoptries 2
TGGT1_315210	5.41637	0.129174	putative rhoptry protein	-0.6	rhoptries 2
TGGT1_315220	4.16922	0.193612	rhoptry protein ROP14	-0.78	rhoptries 2
TGGT1_309560	3.79882	0.22099	nmda receptor glutamate-binding chain	1.21	rhoptries 2
TGGT1_258660	6.29576	0.25346	rhoptry protein ROP6	0.28	rhoptries 2
TGGT1_203930	4.74073	0.324287	hypothetical protein	-0.1	rhoptries 2
TGGT1_225320	4.27908	0.352777	hypothetical protein	0.64	rhoptries 2
TGGT1_243690	4.21825	0.356868	hypothetical protein	1.37	rhoptries 2
TGGT1_271270	3.57295	0.40603	hypothetical protein	-0.55	rhoptries 2
TGGT1_276130	1.42823	0.685099	cathepsin CPC2	-1.18	rhoptries 2
TGGT1_294630	-0.696498	0.836258	hypothetical protein	1.55	rhoptries 2
TGGT1_261440	0.375025	0.910433	ARM repeats containing protein	-2.1	rhoptries 2
TGGT1_236860	4.22227	#DIV/0!	haloacid dehalogenase family hydrolase domain-containing protein	1.44	rhoptries 2
TGGT1_247580	5.30805	#DIV/0!	glutaredoxin domain-containing protein	-0.07	rhoptries 2
TGGT1_247960	2.10201	#DIV/0!	hypothetical protein	1.02	rhoptries 2
TGGT1_299060	4.00019	#DIV/0!	sodium/hydrogen exchanger NHE2	-1.07	rhoptries 2
TGGT1_306895	8.12896	#DIV/0!	hypothetical protein	1.36	rhoptries 2
TGGT1_322000	4.95226	#DIV/0!	myosin-light-chain kinase	N/A	rhoptries 2
TGGT1_286590	3.16411	0.0932795	microtubule associated protein SPM2	1.34	tubulin cytoskeleton
TGGT1_266960	3.56743	0.152835	beta-tubulin	-4	tubulin cytoskeleton
TGGT1_221620	3.16278	0.443745	putative beta-tubulin	-2.8	tubulin cytoskeleton
TGGT1_286600	0.755115	0.612862	hypothetical protein	0.43	tubulin cytoskeleton
TGGT1_225790	0.880333	0.79567	PDI family protein	1.98	tubulin cytoskeleton
TGGT1_232410	0.201968	0.909825	PDI family protein	0.99	tubulin cytoskeleton
TGGT1_232130	2.89805	#DIV/0!	hypothetical protein	-0.82	tubulin cytoskeleton
TGGT1_263520	2.44005	#DIV/0!	microtubule associated protein SPM1	1.21	tubulin cytoskeleton
TGGT1_253030	6.03959	3.87534e-07	glycosyl hydrolase, family 31 protein	-0.92	#N/A
TGGT1_308810B	5.54705	7.30592e-07	rhoptry neck protein RON9	-1.3	#N/A
TGGT1_238040B;TGGT1_411630;TGGT1_238040A	12.1806	2.82865e-06	#N/A	#N/A	#N/A
TGGT1_224350A	4.76771	4.7723e-05	putative aminopeptidase N	-1.16	#N/A
TGGT1_258870A	6.16131	0.000278157	hypothetical protein	1.32	#N/A
TGGT1_363030	5.3262	0.000451826	rhoptry protein ROP8	N/A	#N/A
TGGT1_308090;TGGT1_411430	4.98165	0.000754686	#N/A	#N/A	#N/A
TGGT1_277270;TGGT1_360830	6.10037	0.00121342	#N/A	#N/A	#N/A
TGGT1_258870A;TGGT1_258870B	7.97954	0.00133393	#N/A	#N/A	#N/A
TGGT1_235960	5.0615	0.00206758	hypothetical protein	0.25	#N/A
TGGT1_297960A	7.3614	0.00481898	rhoptry neck protein RON6	0	#N/A
TGGT1_272180	5.80078	0.0063692	3-oxo-5-alpha-steroid 4-dehydrogenase	-4.17	#N/A
TGGT1_218560	-1.92955	0.00747443	acetyl-coA carboxylase ACC2	-3.06	#N/A
TGGT1_295110;TGGT1_295125	4.71016	0.00924947	#N/A	#N/A	#N/A
TGGT1_259530	4.17695	0.0160435	GalNac	1.15	#N/A
TGGT1_360830	6.52855	0.0175668	nucleoside-triphosphatase	N/A	#N/A
TGGT1_236040;TGGT1_236050	4.36828	0.0214903	#N/A	#N/A	#N/A
TGGT1_411430	5.78079	0.0260118	rhoptry protein ROP5	N/A	#N/A
TGGT1_316400B	2.3838	0.0405507	alpha tubulin TUBA1	-4.71	#N/A
TGGT1_297960B	5.78811	0.0536596	rhoptry neck protein RON6	-3.48	#N/A
TGGT1_289750;TGGT1_219820	5.27955	0.0667562	#N/A	#N/A	#N/A
TGGT1_286420A;TGGT1_294800A;TGGT1_294800B;TGGT1_359490;TGGT1_286420B	3.10313	0.0708394	#N/A	#N/A	#N/A
TGGT1_258870B	6.82671	0.0873587	hypothetical protein	0.75	#N/A
TGGT1_266940	4.61171	0.0906255	DHHC zinc finger domain-containing protein	-0.38	#N/A
TGGT1_221620;TGGT1_212240;TGGT1_266960	2.00031	0.106874	#N/A	#N/A	#N/A
TGGT1_286420A;TGGT1_294800B;TGGT1_359490;TGGT1_286420B	3.98939	0.122937	#N/A	#N/A	#N/A
TGGT1_410370	5.46092	0.127459	putative transmembrane protein	N/A	#N/A
TGGT1_242260;TGGT1_322110;TGGT1_323310	2.77396	0.129327	#N/A	#N/A	#N/A
TGGT1_238140	4.91062	0.151107	hypothetical protein	-0.41	#N/A
TGGT1_251870;TGGT1_305160	-3.40334	0.166713	#N/A	#N/A	#N/A
TGGT1_269885A	2.77271	0.173139	rhoptry metalloprotease toxolysin TLN1	-1.37	#N/A
TGGT1_286420A;TGGT1_294800A;TGGT1_294800B;TGGT1_359490	4.26703	0.187144	#N/A	#N/A	#N/A
TGGT1_228350	4.07422	0.200183	elongation factor Tu GTP binding domain-containing protein	-4.29	#N/A
TGGT1_278830;TGGT1_294200	7.4207	0.218202	#N/A	#N/A	#N/A
TGGT1_203960	7.27747	0.222159	hypothetical protein	-4.35	#N/A
TGGT1_408800	7.05813	0.228493	NTPase	2.93	#N/A
TGGT1_316400B;TGGT1_231770	6.94803	0.231804	#N/A	#N/A	#N/A
TGGT1_408800;TGGT1_277270	6.82924	0.235481	#N/A	#N/A	#N/A
TGGT1_286420A;TGGT1_294800A	2.65609	0.251071	#N/A	#N/A	#N/A
TGGT1_363030;TGGT1_215775	3.41845	0.25465	#N/A	#N/A	#N/A
TGGT1_308810B;TGGT1_308810A	5.68128	0.277662	#N/A	#N/A	#N/A
TGGT1_231990	5.64706	0.279137	hypothetical protein	1.29	#N/A
TGGT1_200240;TGGT1_200230;TGGT1_200250	5.00963	0.309554	#N/A	#N/A	#N/A
TGGT1_225290	4.9305	0.31376	GDA1/CD39 (nucleoside phosphatase) family protein	0.81	#N/A
TGGT1_229250A	2.85138	0.317986	ribosomal protein RPL28	-6.04	#N/A
TGGT1_217692	4.84117	0.318636	hypothetical protein	0.45	#N/A
TGGT1_224935	4.57804	0.333837	hypothetical protein	0.84	#N/A
TGGT1_310430B	1.81718	0.338915	Hsp90 domain-containing protein	-3.95	#N/A
TGGT1_247680	4.35492	0.347792	hypothetical protein	-4.46	#N/A
TGGT1_283580	4.16828	0.360293	DnaJ domain-containing protein	-0.04	#N/A
TGGT1_310940	4.01552	0.371135	hypothetical protein	1.22	#N/A
TGGT1_292340	2.47231	0.371247	zinc finger, C3HC4 type (RING finger) domain-containing protein	0.75	#N/A
TGGT1_311765	3.92692	0.377692	hypothetical protein	1.49	#N/A
TGGT1_241610;TGGT1_241710	3.55318	0.407721	#N/A	#N/A	#N/A
TGGT1_271950	3.5095	0.411501	hypothetical protein	-3.45	#N/A
TGGT1_221620;TGGT1_266960	3.29847	0.430633	#N/A	#N/A	#N/A
TGGT1_207150;TGGT1_207160	2.94319	0.466416	#N/A	#N/A	#N/A
TGGT1_268835	1.90974	0.470253	hypothetical protein	-2.02	#N/A
TGGT1_211330	2.85617	0.47593	methionine aminopeptidase	-2.88	#N/A
TGGT1_301440;TGGT1_305860	1.90011	0.603753	#N/A	#N/A	#N/A
TGGT1_311720;TGGT1_273760	1.59065	0.655628	#N/A	#N/A	#N/A
TGGT1_223420	1.03067	0.680576	DnaJ domain-containing protein	-0.47	#N/A
TGGT1_411760	0.838958	0.735396	actin	N/A	#N/A
TGGT1_269600	0.533645	0.741263	biotin-requiring enzyme domain-containing protein	0.94	#N/A
TGGT1_294640	0.719178	0.771039	ribonucleoside-diphosphate reductase large chain	-4.79	#N/A
TGGT1_310430A	0.98918	0.772402	Hsp90 domain-containing protein	-3.47	#N/A
TGGT1_305620	0.423259	0.899094	hypothetical protein	-3.78	#N/A
TGGT1_221620;TGGT1_212240	0.148519	0.964331	#N/A	#N/A	#N/A
TGGT1_220950;TGGT1_410360	-0.129955	0.968781	#N/A	#N/A	#N/A
TGGT1_410360	-0.0719549	0.982705	putative transmembrane protein	1.95	#N/A
TGGT1_200240;TGGT1_200230;TGGT1_200270;TGGT1_200250	4.31959	#DIV/0!	#N/A	#N/A	#N/A
TGGT1_201870	5.33252	#DIV/0!	tetratricopeptide repeat-containing protein	-0.27	#N/A
TGGT1_202500	7.60776	#DIV/0!	GAPM1a	-4.49	#N/A
TGGT1_202510	-0.626573	#DIV/0!	multi-pass transmembrane protein	0.91	#N/A
TGGT1_203120	3.5424	#DIV/0!	hypothetical protein	-4.2	#N/A
TGGT1_207130	8.66818	#DIV/0!	SAG-related sequence SRS49A	0.44	#N/A
TGGT1_207150	0.323244	#DIV/0!	SAG-related sequence SRS49C	0.31	#N/A
TGGT1_207180	2.94697	#DIV/0!	indole-3-glycerol phosphate synthase domain-containing protein	-3.59	#N/A
TGGT1_209030;TGGT1_411760	-4.31149	#DIV/0!	#N/A	#N/A	#N/A
TGGT1_209755B;TGGT1_209755A	5.91958	#DIV/0!	#N/A	#N/A	#N/A
TGGT1_209910;TGGT1_251870;TGGT1_305160	6.65968	#DIV/0!	#N/A	#N/A	#N/A
TGGT1_209985;TGGT1_410590;TGGT1_210095	3.95276	#DIV/0!	#N/A	#N/A	#N/A
TGGT1_210310	5.80023	#DIV/0!	hypothetical protein	0.19	#N/A
TGGT1_212240	5.90761	#DIV/0!	putative beta-1 tubulin	1.12	#N/A
TGGT1_213255	5.36748	#DIV/0!	hypothetical protein	-1.29	#N/A
TGGT1_213460	3.27154	#DIV/0!	hypothetical protein	0.53	#N/A
TGGT1_214770;TGGT1_313190	-1.09322	#DIV/0!	#N/A	#N/A	#N/A
TGGT1_215170	3.65157	#DIV/0!	putative serine/threonine-protein phosphatase 2A catalytic subunit beta isoform	-4.39	#N/A
TGGT1_216500	3.69193	#DIV/0!	putative tRNA synthetase	-3.52	#N/A
TGGT1_217470	8.07865	#DIV/0!	hypothetical protein	-3.58	#N/A
TGGT1_218400	6.78062	#DIV/0!	NEK kinase	-0.57	#N/A
TGGT1_219790A	-4.77719	#DIV/0!	pre-mRNA processing factor PRP3	-4.7	#N/A
TGGT1_222960	5.79036	#DIV/0!	SCY kinase-related protein (incomplete catalytic triad)	-0.56	#N/A
TGGT1_225720	-1.893	#DIV/0!	hypothetical protein	-3.46	#N/A
TGGT1_226390	-3.63118	#DIV/0!	hypothetical protein	0.04	#N/A
TGGT1_226690;TGGT1_290620	8.08764	#DIV/0!	#N/A	#N/A	#N/A
TGGT1_228040	-1.97282	#DIV/0!	PPIC-type PPIASE domain-containing protein	-1.64	#N/A
TGGT1_228210;TGGT1_277500	-0.740983	#DIV/0!	#N/A	#N/A	#N/A
TGGT1_231625	1.52217	#DIV/0!	hypothetical protein	0.57	#N/A
TGGT1_232320	-3.02599	#DIV/0!	hypothetical protein	-2.75	#N/A
TGGT1_233520;TGGT1_216950	5.96721	#DIV/0!	#N/A	#N/A	#N/A
TGGT1_235402	-3.2837	#DIV/0!	CorA family Mg2+ transporter protein	-1.57	#N/A
TGGT1_239100;TGGT1_312510	6.88799	#DIV/0!	#N/A	#N/A	#N/A
TGGT1_239600	3.33397	#DIV/0!	rhoptry kinase family protein ROP23 (incomplete catalytic triad)	0.98	#N/A
TGGT1_241610	2.41236	#DIV/0!	hypothetical protein	N/A	#N/A
TGGT1_242260	4.70456	#DIV/0!	hypothetical protein	-5.58	#N/A
TGGT1_242625	6.15982	#DIV/0!	ATPase family associated with various cellular activities (AAA) subfamily protein	-5.86	#N/A
TGGT1_246978	4.63739	#DIV/0!	hypothetical protein	-4.96	#N/A
TGGT1_247350;TGGT1_211680	7.95766	#DIV/0!	#N/A	#N/A	#N/A
TGGT1_249620	-1.46582	#DIV/0!	histone deacetylase HDAC2	-4.51	#N/A
TGGT1_251920	8.31167	#DIV/0!	hypothetical protein	1.23	#N/A
TGGT1_254860	4.13965	#DIV/0!	hypothetical protein	-2.38	#N/A
TGGT1_255860	-0.950045	#DIV/0!	hypothetical protein	1.79	#N/A
TGGT1_258020	2.93761	#DIV/0!	hypothetical protein	-2.59	#N/A
TGGT1_259200B	11.2574	#DIV/0!	Na+/H+ exchanger NHE1	-1.46	#N/A
TGGT1_261080;TGGT1_239300	3.43323	#DIV/0!	#N/A	#N/A	#N/A
TGGT1_261250;TGGT1_261580	7.55608	#DIV/0!	#N/A	#N/A	#N/A
TGGT1_261250;TGGT1_300200	-1.02522	#DIV/0!	#N/A	#N/A	#N/A
TGGT1_263170	2.92385	#DIV/0!	hypothetical protein	-1.47	#N/A
TGGT1_266730	0.406455	#DIV/0!	leucyl-tRNA synthetase (LeuRS2)	-3.56	#N/A
TGGT1_267140;TGGT1_367060	4.40406	#DIV/0!	#N/A	#N/A	#N/A
TGGT1_267160	5.43504	#DIV/0!	SAG-related sequence SRS38D	1.68	#N/A
TGGT1_267810;TGGT1_219720	4.90511	#DIV/0!	#N/A	#N/A	#N/A
TGGT1_268850;TGGT1_268860	-2.18311	#DIV/0!	#N/A	#N/A	#N/A
TGGT1_269885A;TGGT1_269885B	0.27174	#DIV/0!	#N/A	#N/A	#N/A
TGGT1_269885B	4.47022	#DIV/0!	rhoptry metalloprotease toxolysin TLN1	-2.07	#N/A
TGGT1_271145	6.87219	#DIV/0!	hypothetical protein	-0.69	#N/A
TGGT1_272210	0.848663	#DIV/0!	hypothetical protein	-2.7	#N/A
TGGT1_272285	3.02963	#DIV/0!	tetratricopeptide repeat-containing protein	-0.47	#N/A
TGGT1_273090;TGGT1_235610	5.88528	#DIV/0!	#N/A	#N/A	#N/A
TGGT1_273110	0.481949	#DIV/0!	SAG-related sequence SRS30D	1.72	#N/A
TGGT1_275320	3.5253	#DIV/0!	penicillin amidase	0.66	#N/A
TGGT1_275610	-1.0958	#DIV/0!	protein kinase, other	-4.25	#N/A
TGGT1_277030	-1.27814	#DIV/0!	putative isoleucyl-tRNA synthetase	-4.62	#N/A
TGGT1_277930	-0.149879	#DIV/0!	hypothetical protein	1.06	#N/A
TGGT1_280570	-0.883051	#DIV/0!	SAG-related sequence SRS35A	-0.48	#N/A
TGGT1_280580	6.15389	#DIV/0!	SAG-related sequence SRS35B	0.35	#N/A
TGGT1_285980A	5.12582	#DIV/0!	glucosephosphate-mutase GPM1	1.18	#N/A
TGGT1_285980B	0.485658	#DIV/0!	glucosephosphate-mutase GPM1	1.5	#N/A
TGGT1_286420A;TGGT1_294800A;TGGT1_294800B	8.31398	#DIV/0!	#N/A	#N/A	#N/A
TGGT1_286640	-5.36002	#DIV/0!	GTPase	-3.25	#N/A
TGGT1_288060	2.66016	#DIV/0!	hypothetical protein	-3.31	#N/A
TGGT1_288600	-1.79206	#DIV/0!	WD domain, G-beta repeat-containing protein	2.23	#N/A
TGGT1_288950	-2.3614	#DIV/0!	AP2 domain transcription factor AP2IX-4	1.92	#N/A
TGGT1_289680;TGGT1_320480	0.489238	#DIV/0!	#N/A	#N/A	#N/A
TGGT1_290330	8.09606	#DIV/0!	chloride transporter, chloride channel (ClC) family protein	0.3	#N/A
TGGT1_290970;TGGT1_290980	0.950081	#DIV/0!	#N/A	#N/A	#N/A
TGGT1_293490	4.20161	#DIV/0!	hypothetical protein	1.14	#N/A
TGGT1_294290	0.976851	#DIV/0!	Der1ER1	-1.28	#N/A
TGGT1_294800B;TGGT1_359490;TGGT1_286420B	7.21836	#DIV/0!	#N/A	#N/A	#N/A
TGGT1_294860	2.49498	#DIV/0!	hypothetical protein	-4.1	#N/A
TGGT1_295110;TGGT1_365080;TGGT1_295105;TGGT1_295125	2.27448	#DIV/0!	#N/A	#N/A	#N/A
TGGT1_296010;TGGT1_295140	3.52244	#DIV/0!	#N/A	#N/A	#N/A
TGGT1_298040	1.7994	#DIV/0!	hypothetical protein	-2.5	#N/A
TGGT1_300130	3.84002	#DIV/0!	apical membrane antigen 1 domain-containing protein	0.41	#N/A
TGGT1_301160;TGGT1_301150	4.51026	#DIV/0!	#N/A	#N/A	#N/A
TGGT1_301170;TGGT1_301180	1.27391	#DIV/0!	#N/A	#N/A	#N/A
TGGT1_304990;TGGT1_213752	5.55217	#DIV/0!	#N/A	#N/A	#N/A
TGGT1_309540	-2.32394	#DIV/0!	hypothetical protein	-0.66	#N/A
TGGT1_311380	-13.8939	#DIV/0!	hypothetical protein	-1.15	#N/A
TGGT1_316430	3.68502	#DIV/0!	putative target of rapamycin (TOR)	0.21	#N/A
TGGT1_318540	10.8662	#DIV/0!	calcium binding egf domain-containing protein	0.77	#N/A
TGGT1_321550	-5.24614	#DIV/0!	hypothetical protein	-5.21	#N/A
TGGT1_358510	5.40956	#DIV/0!	hypothetical protein	-0.37	#N/A
TGGT1_360460	11.5164	#DIV/0!	SAG-related sequence protein SRS40D	0.56	#N/A
TGGT1_408800;TGGT1_277270;TGGT1_408820	-5.05913	#DIV/0!	#N/A	#N/A	#N/A
TGGT1_408820	1.93398	#DIV/0!	NTPase	N/A	#N/A
TGGT1_409590	5.4718	#DIV/0!	putative transmembrane protein	N/A	#N/A
TGGT1_409610;TGGT1_411640	4.34543	#DIV/0!	#N/A	#N/A	#N/A
TGGT1_410360;TGGT1_410370;TGGT1_279100	0.97831	#DIV/0!	#N/A	#N/A	#N/A
TGGT1_410370;TGGT1_279100	7.00614	#DIV/0!	#N/A	#N/A	#N/A

## Sheet: Sig_PDI6_TurboID_R1
Proteins	Protein Log2FoldChange	p-Value	Product Description	Fitness score	hyperLOPIT	GRAs
TGGT1_292020	7.31413	4.41539e-60	GCC2 and GCC3 domain-containing protein	-3.64	micronemes
TGGT1_238040	9.98774	3.43666e-34	protein disulfide-isomerase domain-containing protein	-0.53	ER 1
TGGT1_264660	7.19691	3.73343e-33	SAG-related sequence SRS44	0.85	dense granules
TGGT1_217680	6.6783	2.02502e-26	hypothetical protein	0.99	dense granules
TGGT1_239752	8.39906	2.67688e-23	hypothetical protein	-1.36	dense granules
TGGT1_221870	9.10864	2.99873e-23	hypothetical protein	-4.35	ER 1
TGGT1_318525	8.36502	2.97152e-21	hypothetical protein	0.93	rhoptries 1
TGGT1_247195	6.62884	3.02252e-21	microneme protein MIC15	-3.31	PM - integral
TGGT1_205040	7.29473	7.50244e-20	PGAP1 family protein	-2.04	ER 1
TGGT1_306060	5.72234	4.47476e-19	rhoptry neck protein RON8	-3.26	rhoptries 1
TGGT1_272695	9.8291	1.50668e-16	hypothetical protein	0.43	ER 1
TGGT1_233810	5.61783	7.53436e-16	Sel1 repeat-containing protein	-0.78	ER 1
TGGT1_204130	7.7378	7.89226e-16	perforin-like protein PLP1	1.13	micronemes
TGGT1_207120	5.43725	8.29955e-16	Sad1/UNC family protein	-3.86	ER 1
TGGT1_229010	8.11138	1.01041e-15	rhoptry neck protein RON4	-0.93	rhoptries 1
TGGT1_279420	6.0862	1.16901e-14	hypothetical protein	-1.96	rhoptries 1
TGGT1_261750	7.69234	2.73581e-14	rhoptry neck protein RON10	0.52	rhoptries 2
TGGT1_304990	6.66067	3.98666e-14	guanylate-binding protein, N-terminal domain-containing protein	-5.5	ER 1
TGGT1_313080	8.32991	1.01877e-13	hypothetical protein	-4.43	ER 1
TGGT1_318460	6.61903	2.04426e-13	P-type ATPase of unknown pump specificity (type V) protein	-0.19	ER 1
TGGT1_311210	5.74669	5.01998e-13	hypothetical protein	-4.68	ER 1
TGGT1_201780	8.55534	8.25405e-13	microneme protein MIC2	-1.17	micronemes
TGGT1_229630	6.42943	9.55598e-13	eIF2 kinase IF2K-A (incomplete catalytic triad)	-3.35	nucleus - chromatin
TGGT1_226830	6.91389	1.16082e-12	DnaK family protein	-5.4	ER 2
TGGT1_244560	5.65254	1.52206e-12	putative heat shock protein 90	-4.39	ER 2
TGGT1_246220	7.95787	1.89442e-12	hypothetical protein	0.29	Golgi
TGGT1_232600	10.3332	1.98023e-12	phospholipase, patatin family protein	0.44	ER 2
TGGT1_254880	7.58727	2.5721e-12	Alpha-galactosidase	-1.37	rhoptries 2
TGGT1_297745	5.00772	3.54885e-12	hypothetical protein	-5.34	mitochondrion - soluble
TGGT1_311470	5.17039	6.73064e-12	rhoptry neck protein RON5	-4.34	rhoptries 1
TGGT1_204050	7.47609	8.36877e-12	subtilisin SUB1	1.21	micronemes
TGGT1_269190	6.91089	1.13584e-11	glyceraldehyde-3-phosphate dehydrogenase GAPDH2	-4.4	apicoplast
TGGT1_205740	7.12774	1.16411e-11	hypothetical protein	-5.03	ER 1
TGGT1_204310	5.60769	1.16618e-11	hypothetical protein	-3.52	Golgi
TGGT1_311720	5.68836	1.44839e-11	chaperonin protein BiP	-5.5	ER 2
TGGT1_228130	7.41357	2.29962e-11	hypothetical protein	-3.5	apicoplast
TGGT1_216060	7.65284	2.5827e-11	hypothetical protein	0.12	Golgi
TGGT1_278830	6.60622	6.93724e-11	glucose-6-phosphate 1-dehydrogenase	0.69	nucleus - chromatin
TGGT1_261080	5.10975	8.15367e-11	kringle domain-containing protein	-3.95	micronemes
TGGT1_262920	7.46972	2.27472e-10	trypsin domain-containing protein	0.56	rhoptries 1
TGGT1_319560	9.86113	3.55708e-10	microneme protein MIC3	2.36	micronemes
TGGT1_245490	7.94616	3.66046e-10	microneme protein MIC8	-1.71	micronemes
TGGT1_310010	6.52583	3.8389e-10	rhoptry neck protein RON1	-0.34	rhoptries 1
TGGT1_310320	7.75857	5.76954e-10	calreticulin family protein	-0.08	ER 1
TGGT1_225200	5.65283	1.20707e-09	hypothetical protein	-2.54	rhoptries 1
TGGT1_226690	7.1902	2.39488e-09	hypothetical protein	-1.59	rhoptries 1
TGGT1_281980	6.87601	2.53933e-09	phosphatidate cytidylyltransferase	-4.06	ER 1
TGGT1_227948	4.8461	4.05165e-09	peptidase M16 inactive domain-containing protein	-0.23	nucleus - chromatin
TGGT1_254690	6.94592	4.51022e-09	phospholipase/carboxylesterase	0.16	ER 1
TGGT1_314500	6.49173	7.42082e-09	subtilisin SUB2	0.3	Golgi
TGGT1_261850	4.79288	8.54404e-09	putative helicase	-5.28	apicoplast
TGGT1_262730	6.70018	8.64051e-09	rhoptry protein ROP16	1.11	rhoptries 1
TGGT1_224060	6.34956	1.1132e-08	putative thioredoxin	-1.29	Golgi
TGGT1_228170	5.59845	1.66879e-08	inner membrane complex protein IMC2A	-3.28	dense granules
TGGT1_253400	6.37144	2.10587e-08	hypothetical protein	0.37	nucleus - chromatin
TGGT1_225850	6.30975	2.49585e-08	peptidase, M28 family protein	-5.02	ER 1
TGGT1_206510	4.47425	3.65961e-08	toxolysin TLN4	0.51	micronemes
TGGT1_294200	6.41601	3.7765e-08	glucose-6-phosphate 1-dehydrogenase	1.49	dense granules
TGGT1_270320	7.29652	4.60442e-08	protein phosphatase 2C domain-containing protein	1.24	rhoptries 1
TGGT1_233460	6.80795	6.19561e-08	SAG-related sequence SRS29B	-0.07	PM - peripheral 1
TGGT1_214080	7.84122	8.52092e-08	toxofilin	1.56	rhoptries 1
TGGT1_204480	7.70808	1.08485e-07	thioredoxin domain-containing protein	-3.49	apicoplast
TGGT1_312110	5.43734	1.68297e-07	apicoplast-associated thioredoxin family protein Atrx1	-4.16	apicoplast
TGGT1_321640	5.39831	1.89855e-07	cell division protein CDC48AP	-4.08	apicoplast
TGGT1_277910	5.31298	2.47418e-07	thrombospondin type 1 domain-containing protein	-2.95	ER 1
TGGT1_259260	4.95474	2.68025e-07	membrane protein FtsH1	-4.16	apicoplast
TGGT1_205240	7.21051	2.74207e-07	cleft lip and palate transmembrane protein 1 (clptm1) protein	-1.26	ER 1
TGGT1_310750	7.62576	2.94575e-07	emp24/gp25L/p24 family protein	-6.01	Golgi
TGGT1_253030	6.03959	3.87534e-07	glycosyl hydrolase, family 31 protein	-0.92	#N/A
TGGT1_309600	5.35027	3.92053e-07	hypothetical protein	1.5	dense granules
TGGT1_229490	6.96834	4.36907e-07	tetratricopeptide repeat-containing protein	-4.07	ER 1
TGGT1_240430	5.87257	5.86422e-07	glyoxalase family protein	-3.97	apicoplast
TGGT1_261780	8.95968	6.39544e-07	microneme protein MIC7	-3.8	micronemes
TGGT1_211460	5.82868	6.54461e-07	hypothetical protein	0.25	dense granules
TGGT1_308810B	5.54705	7.30592e-07	rhoptry neck protein RON9	-1.3	rhoptries 2
TGGT1_210778	5.31073	7.8167e-07	hemimethylated DNA binding domain-containing protein	-2.78	ER 1
TGGT1_244380	3.88818	8.22506e-07	cactin	-4.92	nucleus - non-chromatin
TGGT1_258950	7.01786	8.67751e-07	lectin family protein	1.16	Golgi
TGGT1_253900	6.56432	9.71433e-07	parasite porphobilinogen synthase PBGS	-4.41	apicoplast
TGGT1_233450	7.9634	9.74671e-07	SAG-related sequence SRS29A	2.42	PM - peripheral 1
TGGT1_211260	6.49028	1.12801e-06	rhoptry kinase family protein ROP26 (incomplete catalytic triad)	0.68	rhoptries 1
TGGT1_258826	5.47788	1.59591e-06	hypothetical protein	-3.88	ER 1
TGGT1_288650	6.30504	1.64625e-06	dense granule protein GRA12	1.75	dense granules	GRA12
TGGT1_230510	8.19711	1.7272e-06	hypothetical protein	0.27	ER 1
TGGT1_271760	5.21643	1.79593e-06	seryl-tRNA synthetase (SerRS2)	-2.84	ER 1
TGGT1_242020	5.36096	2.15968e-06	mannosyl-oligosaccharide glucosidase	-2.55	ER 1
TGGT1_209950	5.14939	2.16111e-06	putative thioredoxin	-5.2	apicoplast
TGGT1_222100	5.13331	2.25948e-06	hypothetical protein	0.35	rhoptries 1
TGGT1_314850	4.28668	2.81503e-06	hypothetical protein	-1.31	ER 1
TGGT1_263560	7.25953	2.84396e-06	hypothetical protein	0.47	dense granules
TGGT1_244180	8.50031	2.97578e-06	microneme-like protein	-1.34	dense granules
TGGT1_250010	5.94577	3.48599e-06	Sad1 / UNC family protein	-4.52	ER 1
TGGT1_297900	6.25823	3.6332e-06	hypothetical protein	0.94	dense granules
TGGT1_258230	6.59727	3.95847e-06	rhoptry kinase family protein ROP20	0.98	rhoptries 1
TGGT1_208030	6.44552	5.19239e-06	microneme protein MIC4	0.83	micronemes
TGGT1_262400	5.22832	5.37169e-06	lipase	1.24	dense granules
TGGT1_215220	6.85637	5.41219e-06	hypothetical protein	1.04	dense granules	GRA22
TGGT1_286630	8.68275	6.28921e-06	redoxin domain-containing protein	1.57	apicoplast
TGGT1_289150	5.51305	8.86702e-06	hypothetical protein	-1.54	ER 1
TGGT1_273760	3.4992	1.31448e-05	heat shock protein HSP70	-4.97	cytosol
TGGT1_211680	4.08076	1.34093e-05	protein disulfide isomerase	-5.65	ER 2
TGGT1_255890	5.91384	1.38196e-05	pyridine nucleotide-disulfide oxidoreductase domain-containing protein	0.57	cytosol
TGGT1_300350	5.29882	1.42473e-05	cysteine desulfurase/selenocysteine lyase family PLP dependent transferase superfamily protein	0.45	ER 2
TGGT1_249670	6.22701	1.54764e-05	cathepsin B	0.95	endomembrane vesicles
TGGT1_290160	5.85216	1.55262e-05	putative sortilin	-3.67	Golgi
TGGT1_291890	7.20393	1.56909e-05	microneme protein MIC1	-0.76	micronemes
TGGT1_262880	4.13305	1.70975e-05	hypothetical protein	-2.82	Golgi
TGGT1_226072	6.16779	1.71357e-05	Ser/Thr phosphatase family protein	-0.32	endomembrane vesicles
TGGT1_300100	4.58195	1.73171e-05	rhoptry neck protein RON2	-4.63	rhoptries 1
TGGT1_255260	5.43741	1.8993e-05	apical membrane antigen AMA1	-2.86	micronemes
TGGT1_209250	4.68896	2.12099e-05	hypothetical protein	-0.51	nucleus - chromatin
TGGT1_228630	6.98133	2.12846e-05	hypothetical protein	-4.48	apicoplast
TGGT1_252500	5.9009	2.72897e-05	polo kinase	0.34	rhoptries 1
TGGT1_301450	4.72125	3.21819e-05	FG-GAP repeat-containing protein	-4.83	Golgi
TGGT1_246580	6.15595	3.48324e-05	hypothetical protein	-3.92	ER 1
TGGT1_267680	5.40905	3.6471e-05	microneme protein MIC12	0.5	micronemes
TGGT1_204340	5.30169	4.50621e-05	hypothetical protein	1.54	dense granules
TGGT1_240440	6.42793	4.66371e-05	hypothetical protein	-3.08	ER 1
TGGT1_231130	6.98361	4.67634e-05	hypothetical protein	0.08	ER 1
TGGT1_224350A	4.76771	4.7723e-05	putative aminopeptidase N	-1.16	#N/A
TGGT1_310790	8.54385	5.00236e-05	hypothetical protein	-3.1	ER 2
TGGT1_233220	5.2457	5.03529e-05	hypothetical protein	0.93	PM - integral
TGGT1_280380	5.9078	5.21154e-05	poly(ADP-ribose) glycohydrolase	2.1	dense granules
TGGT1_213520	6.88701	5.29007e-05	peptidase M20D, amidohydrolase	1.43	ER 2
TGGT1_240060	6.24786	6.07021e-05	hypothetical protein	1.44	dense granules
TGGT1_232730	7.34557	6.84573e-05	acyl-CoA:diacylglycerol acyltransferase 1-related enzyme	-0.76	ER 1
TGGT1_209030	4.99933	8.25338e-05	actin ACT1	-4.5	cytosol
TGGT1_286740	7.15295	8.51354e-05	microneme-like protein	-1.49	apicoplast
TGGT1_293590	6.00952	8.65969e-05	putative 3-oxoacyl-acyl-carrier protein synthase I/II	-1.21	apicoplast
TGGT1_227410	5.252	8.84066e-05	hypothetical protein	-0.78	Golgi
TGGT1_245670	7.08567	9.19534e-05	pyruvate dehydrogenase complex subunit PDH-E1Alpha	0.15	apicoplast
TGGT1_270220	4.35749	0.000125096	hypothetical protein	-3.05	ER 1
TGGT1_254470	5.33391	0.000136745	hypothetical protein	0.88	dense granules	MYR1
TGGT1_300380	5.31504	0.000141261	putative endoplasmic reticulum oxidoreductin	0.82	ER 1
TGGT1_249270	6.10218	0.000149969	putative protein disulfide isomerase-related protein (provisional)	-4.56	apicoplast
TGGT1_264440	5.51135	0.000186375	signal recognition particle receptor beta subunit protein	-4.66	ER 1
TGGT1_286680	8.02143	0.00020341	hypothetical protein	0.95	nucleus - chromatin
TGGT1_214940	7.97348	0.000211903	MIC2-associated protein M2AP	1.59	micronemes
TGGT1_294250	5.83377	0.000217814	WD domain, G-beta repeat-containing protein	-5.29	ER 1
TGGT1_203970	5.79576	0.000229797	dolichyl-diphosphooligosaccharide--protein glycosyltransferase	-4.25	ER 1
TGGT1_293570	6.96249	0.000234986	putative translocation protein sec62	-4.25	ER 1
TGGT1_226970	6.87451	0.000257802	ribosomal protein RPS11	-3.75	40S ribosome
TGGT1_247220	5.30445	0.000258683	nudix -type motif 9 isoform a family protein	1.77	dense granules
TGGT1_226250	3.19306	0.000270342	DEAD (Asp-Glu-Ala-Asp) box polypeptide DDX3X	-4.25	nucleus - non-chromatin
TGGT1_218540	5.6629	0.000277487	putative peptidase S15	0.53	ER 1
TGGT1_258870A	6.16131	0.000278157	hypothetical protein	1.32	#N/A
TGGT1_208560	5.25489	0.000280044	carrier superfamily protein	-3.49	apicoplast
TGGT1_205470	3.255	0.000295833	putative translation elongation factor 2 family protein	-4.31	cytosol
TGGT1_285870	5.60502	0.000301451	SAG-related sequence SRS20A	1.74	PM - peripheral 1
TGGT1_258390	6.69682	0.000311567	putative DnaJ protein	-3.22	apicoplast
TGGT1_209060	6.66294	0.000323135	thrombospondin type 1 domain-containing protein	-1.7	PM - peripheral 2
TGGT1_238100	7.38494	0.000355217	transmembrane protein	-4.44	Golgi
TGGT1_277270	5.96274	0.000357139	NTPase II	N/A	dense granules
TGGT1_261650	5.94026	0.000367488	hypothetical protein	1.61	Golgi
TGGT1_207440	5.4327	0.000386685	ribosomal protein RPS4	-3.44	40S ribosome
TGGT1_230350	4.73217	0.000394616	hypothetical protein	-3.25	rhoptries 2
TGGT1_256840	5.85103	0.000411852	hypothetical protein	-4.22	apicoplast
TGGT1_219130	4.98876	0.000431132	NADPH-glutathione reductase	-3.53	apicoplast
TGGT1_231960	7.16777	0.000432853	putative omega secalin	1.48	dense granules	GRA28
TGGT1_363030	5.3262	0.000451826	rhoptry protein ROP8	N/A	#N/A
TGGT1_228360	6.21235	0.00053051	putative peptidyl-prolyl isomerase FKBP12	1.23	dense granules
TGGT1_314020	3.23753	0.000569594	hypothetical protein	-1.12	Golgi
TGGT1_201680	3.86144	0.000609222	putative eukaryotic initiation factor-3 subunit 10	-4.55	nucleus - non-chromatin
TGGT1_309590	9.17686	0.000639806	rhoptry protein ROP1	1.59	rhoptries 1
TGGT1_315320	5.37609	0.000766911	SAG-related sequence SRS52A	-0.48	PM - peripheral 1
TGGT1_250770	3.91725	0.000797947	putative eukaryotic initiation factor-4A	-4.13	cytosol
TGGT1_289380	5.34362	0.000800952	hypothetical protein	-4.8	dense granules	GRA39
TGGT1_222140	4.10569	0.000814057	DEAD/DEAH box helicase domain-containing protein	-5.27	apicoplast
TGGT1_243350	5.77752	0.000872808	gamma-glutamyl hydrolase	0.45	endomembrane vesicles
TGGT1_224460	5.71699	0.000936898	putative aminopeptidase n	0.3	dense granules
TGGT1_253370	3.73816	0.00117613	hypothetical protein	-0.24	rhoptries 1
TGGT1_286620	4.35276	0.00125195	S1 RNA binding domain-containing protein	-4.31	apicoplast
TGGT1_226400	5.45778	0.00127445	lipoic acid synthase LIPA	-0.97	apicoplast
TGGT1_218520	5.45002	0.00128639	microneme protein MIC6	1.05	micronemes
TGGT1_248990	5.44237	0.00129827	hypothetical protein	1.7	dense granules
TGGT1_217740	4.59293	0.00136879	3-ketoacyl-(acyl-carrier-protein) reductase	-1.89	apicoplast
TGGT1_312420	4.05119	0.00138207	hypothetical protein	-1.15	dense granules	GRA38
TGGT1_243930	4.90309	0.00146065	hypothetical protein	0.25	micronemes
TGGT1_272660	6.59737	0.00159562	hypothetical protein	-0.33	ER 2
TGGT1_230840	5.2091	0.00172335	hypothetical protein	-0.27	Golgi
TGGT1_272420	5.20372	0.00173476	putative phosphatidylcholine-sterol O-acyltransferase	0.57	endomembrane vesicles
TGGT1_212300	3.91812	0.0017756	hypothetical protein	0.69	dense granules	GRA32
TGGT1_246550	5.11343	0.00193878	aspartyl protease ASP3	-1.87	rhoptries 2
TGGT1_235960	5.0615	0.00206758	hypothetical protein	0.25	#N/A
TGGT1_232710	3.79774	0.00223025	ribosomal protein RPS3A	-4.09	40S ribosome
TGGT1_217780	5.515	0.00223201	Sec20 protein	-5.36	ER 1
TGGT1_294940	4.57834	0.00230546	hypothetical protein	-2.92	dense granules
TGGT1_243730	4.56534	0.0023485	rhoptry protein ROP9	0.85	rhoptries 1
TGGT1_293440	5.97902	0.00274547	hypothetical protein	1.69	PM - integral
TGGT1_215260	3.15565	0.00312786	carbamoylphosphate synthetase	-0.19	cytosol
TGGT1_261570	3.6189	0.00313525	ribosomal protein RPL7A	-4.03	60S ribosome
TGGT1_309120	3.0196	0.00325601	ribosomal protein RPL4	-5.62	60S ribosome
TGGT1_230180	6.65871	0.00331074	hypothetical protein	2.86	dense granules	GRA24
TGGT1_295090	5.11109	0.00346369	hypothetical protein	-3.43	ER 1
TGGT1_289620	4.63936	0.00352328	cathepsin CPC1	0.95	micronemes
TGGT1_305520	5.09469	0.00352717	ribosomal protein RPS2	-4.24	40S ribosome
TGGT1_252380	4.60711	0.00367236	hypothetical protein	-1.01	ER 1
TGGT1_300060	10.1069	0.0038006	signal peptidase subunit protein	-5	ER 1
TGGT1_270250	6.44397	0.00388047	dense granule protein GRA1	-5.27	dense granules	GRA1
TGGT1_294360	4.20318	0.00395824	putative ubiquitin specific protease 39 isoform 2	-4.82	nucleus - non-chromatin
TGGT1_227360	3.6869	0.00399799	ribosomal protein RPL3	-5.9	60S ribosome
TGGT1_290678	4.19344	0.00401489	hypothetical protein	-0.6	ER 1
TGGT1_321660	4.96706	0.00406638	putative mannosyltransferase	-3.27	ER 1
TGGT1_232250	5.55117	0.00407195	catalase	2.08	cytosol
TGGT1_321690	5.54139	0.00410955	hypothetical protein	-2.84	Golgi
TGGT1_251690	3.66052	0.00418923	putative seryl-tRNA synthetase, cytoplasmic	-4.13	cytosol
TGGT1_232270	4.49299	0.00425578	histidine acid phosphatase superfamily protein	2.46	dense granules
TGGT1_308020	6.1995	0.00466798	SAG-related sequence SRS57	1.03	PM - peripheral 1
TGGT1_262560	6.182	0.00473092	hypothetical protein	-3.88	Golgi
TGGT1_206610	4.40966	0.00474324	pyruvate dehydrogenase complex subunit PDH-E2	-2.97	apicoplast
TGGT1_226580	4.07287	0.00479036	hypothetical protein	-4.07	ER 1
TGGT1_297960A	7.3614	0.00481898	rhoptry neck protein RON6	0	#N/A
TGGT1_233480	6.12558	0.00494042	SAG-related sequence SRS29C	1.51	PM - peripheral 1
TGGT1_320190	4.79136	0.00495829	SAG-related sequence SRS16B	0.44	PM - peripheral 1
TGGT1_249990	5.33597	0.00499428	hypothetical protein	1.91	dense granules
TGGT1_273960	5.33164	0.005015	chaperonin GroS protein	-4.02	apicoplast
TGGT1_236650	3.50726	0.0055	DEAD (Asp-Glu-Ala-Asp) box polypeptide 17	-5.58	nucleus - non-chromatin
TGGT1_287500	3.30457	0.00572775	putative T complex chaperonin	-4.89	cytosol
TGGT1_266990	3.48149	0.00575835	beta-COP	-4.77	nucleus - chromatin
TGGT1_240600	3.92394	0.00596803	putative chaperonin cpn60	-3.32	apicoplast
TGGT1_247510	3.64922	0.00618948	fructose-bisphospatase II	-4.77	cytosol
TGGT1_272180	5.80078	0.0063692	3-oxo-5-alpha-steroid 4-dehydrogenase	-4.17	#N/A
TGGT1_269950	3.62309	0.00646016	hypothetical protein	0.44	dense granules
TGGT1_294050	5.06439	0.00649885	hypothetical protein	-3.14	ER 1
TGGT1_211290	4.51583	0.00680533	rhoptry protein ROP15	0.16	rhoptries 1
TGGT1_308000	5.71566	0.0068166	Gpi16 subunit, GPI transamidase component protein	-5.22	ER 1
TGGT1_258730	8.52416	0.00703193	hypothetical protein	1.28	ER 1
TGGT1_267590	4.95791	0.00721821	hypothetical protein	-3.06	ER 1
TGGT1_203600	5.64083	0.007239	hypothetical protein	2.29	dense granules
TGGT1_240280	4.94044	0.00734422	S1/P1nuclease	-2	Golgi
TGGT1_266410	4.91945	0.00749891	hypothetical protein	-2.47	dense granules
TGGT1_221230	4.40373	0.00775595	hypothetical protein	0.16	Golgi
TGGT1_312150	5.52785	0.00793332	hypothetical protein	-0.23	rhoptries 2
TGGT1_234380	4.00423	0.00810937	hypothetical protein	2.66	micronemes
TGGT1_223050	5.4407	0.00851979	ribosomal protein RPS20	-4.19	nucleus - chromatin
TGGT1_230420	3.09495	0.00857182	sarco/endoplasmic reticulum Ca2+-ATPase	-5.43	ER 1
TGGT1_315910	5.40373	0.00878299	hypothetical protein	-0.32	dense granules
TGGT1_294220	3.23556	0.00893324	hypothetical protein	0.25	Golgi
TGGT1_299050	5.38194	0.00894243	ribosomal protein RPL17	-5.22	60S ribosome
TGGT1_240650	3.23136	0.00900046	putative coatomer protein complex, subunit alpha	-4.62	cytosol
TGGT1_313540	4.24906	0.00930557	hypothetical protein	-3.47	ER 1
TGGT1_313690	4.70153	0.00933062	Sel1 repeat-containing protein	-4.61	apicoplast
TGGT1_227620	7.81658	0.0095368	dense granule protein GRA2	2.47	dense granules	GRA2
TGGT1_265170	6.14119	0.0101509	hypothetical protein	-1.54	ER 1
TGGT1_235020	4.61172	0.0102217	putative COPI protein	-4.46	cytosol
TGGT1_258770	4.15497	0.0104061	putative polypeptide n-acetylgalactosaminyltransferase 12	-0.07	Golgi
TGGT1_243390	7.58157	0.010601	hypothetical protein	-1.71	ER 1
TGGT1_218240	3.79143	0.0108024	hypothetical protein	-2.87	IMC
TGGT1_277720	4.5494	0.0108939	GDA1/CD39 (nucleoside phosphatase) family protein	0.28	rhoptries 1
TGGT1_219320	3.29438	0.0110978	acid phosphatase GAP50	-3.74	IMC
TGGT1_320020	4.07432	0.0114586	transporter, major facilitator family protein	-4.11	PM - integral
TGGT1_232050	4.49925	0.0114695	DnaJ domain-containing protein	-4.16	ER 1
TGGT1_272290	4.04311	0.0118956	pyruvate dehydrogenase complex subunit PD-HE1Beta	-0.18	apicoplast
TGGT1_289580	3.71527	0.011979	strictosidine synthase subfamily protein	1.18	ER 1
TGGT1_313030	4.39047	0.0128333	hypothetical protein	-0.44	ER 1
TGGT1_293430	5.72614	0.0133555	hypothetical protein	1.48	PM - integral
TGGT1_293900	4.3493	0.0133942	sporozoite protein with an altered thrombospondin repeat SPATR	0.1	micronemes
TGGT1_268690	4.28886	0.0142656	hypothetical protein	-2.47	apicoplast
TGGT1_258560	4.80345	0.0146087	hypothetical protein	-4.22	apicoplast
TGGT1_251770	4.18922	0.0158374	hypothetical protein	0.67	PM - integral
TGGT1_259530	4.17695	0.0160435	GalNac	1.15	#N/A
TGGT1_262380	3.05869	0.0163888	putative elongation factor Tu	-4.75	nucleus - chromatin
TGGT1_205440	3.75185	0.0169252	CCT chaperonin gamma subunit	-4.52	cytosol
TGGT1_204020	5.36946	0.0170606	ribosomal protein RPL8	-4.99	60S ribosome
TGGT1_360830	6.52855	0.0175668	nucleoside-triphosphatase	N/A	#N/A
TGGT1_280740	5.29466	0.017979	signal peptidase	-3.54	ER 1
TGGT1_295110	3.39076	0.0186791	rhoptry protein ROP7	N/A	rhoptries 1
TGGT1_299110	4.50768	0.0189618	cleft lip and palate transmembrane protein 1 (clptm1) protein	-1.99	ER 1
TGGT1_202250	3.56208	0.0213594	hypothetical protein	-0.27	Golgi
TGGT1_278660	4.37329	0.0213934	putative P-type ATPase4	-4.77	PM - integral
TGGT1_311220	3.89951	0.0215507	hypothetical protein	-1.04	Golgi
TGGT1_237150	6.11489	0.0217466	putative minor histocompatibility antigen h13	-3.96	ER 1
TGGT1_263220	6.10494	0.0218611	rhoptry kinase family protein ROP21	0.48	nucleus - chromatin
TGGT1_249820	4.3489	0.02187	ATP-binding cassette sub-family B member 5	-2.13	apicoplast
TGGT1_294790	6.08991	0.0220352	hypothetical protein	-0.59	rhoptries 2
TGGT1_266640	3.05436	0.0221174	putative Acetyl-coenzyme A synthetase 2	0.59	cytosol
TGGT1_295990	4.31544	0.022543	putative ubiquitin conjugating enzyme E2	-3.11	apicoplast
TGGT1_220270	3.50394	0.0229471	alveolin domain containing intermediate filament IMC6	-3.19	IMC
TGGT1_266760	3.48678	0.0234386	isocitrate dehydrogenase	0.35	nucleus - chromatin
TGGT1_299070	3.79786	0.024043	pyruvate kinase PyKII	-2.76	mitochondrion - soluble
TGGT1_251930	4.88213	0.024172	enoyl-acyl carrier reductase ENR	-1.32	apicoplast
TGGT1_220240	3.79128	0.0242145	hypothetical protein	0.9	dense granules	GRA31
TGGT1_299780	4.82868	0.0251384	hypothetical protein	1.13	dense granules
TGGT1_411430	5.78079	0.0260118	rhoptry protein ROP5	N/A	#N/A
TGGT1_253650	3.72075	0.0261357	DnaJ C terminal region domain-containing protein	0.44	apicoplast
TGGT1_256760	4.70051	0.0276378	pyruvate kinase PyK1	-4.03	cytosol
TGGT1_201700	3.34461	0.0279516	WD domain, G-beta repeat-containing protein	-3.65	nucleus - non-chromatin
TGGT1_230940	3.09043	0.0282842	hypothetical protein	-4.92	nucleus - chromatin
TGGT1_218410	4.04114	0.0289862	ribosomal protein RPP0	-3.16	60S ribosome
TGGT1_252290	5.5589	0.0293978	putative importin alpha	-5.32	cytosol
TGGT1_269180	4.58012	0.0302419	MIF4G domain-containing protein	-3.86	nucleus - non-chromatin
TGGT1_216860	3.2794	0.030311	DEAD (Asp-Glu-Ala-Asp) box polypeptide DDX39	-5.17	cytosol
TGGT1_203310	3.26773	0.0307544	dense granule protein GRA7	1.9	dense granules	GRA7
TGGT1_308840	5.43954	0.0314342	SAG-related sequence SRS51	1.84	PM - peripheral 1
TGGT1_260630	5.39528	0.0322314	DnaJ family Sec63 protein	-3.8	ER 1
TGGT1_251540	4.42269	0.034071	dense granule protein GRA9	1.52	dense granules	GRA9
TGGT1_232300	3.18097	0.0342643	ribosomal protein RPS3	-4.37	40S ribosome
TGGT1_313640	5.2027	0.0359899	hypothetical protein	-2.49	apicoplast
TGGT1_290730	5.19764	0.0360954	CS domain-containing protein	0.5	ER 2
TGGT1_232020	5.17712	0.0365269	hypothetical protein	-0.2	rhoptries 2
TGGT1_250040	6.72833	0.0369332	hypothetical protein	-0.36	ER 1
TGGT1_294330	3.77919	0.0370238	EGF family domain-containing protein	0.49	micronemes
TGGT1_260450	5.0377	0.0396251	DEAD/DEAH box helicase domain-containing protein	-1.29	apicoplast
TGGT1_205380	3.03078	0.041331	fructose-bisphospatase I	-1.67	nucleus - chromatin
TGGT1_236010	3.63644	0.0423806	prenylcysteine oxidase	1.71	apicoplast
TGGT1_225350	6.36801	0.0424301	hypothetical protein	-0.64	ER 1
TGGT1_284560	4.12148	0.0429949	ribosomal protein RPL9	-5.37	60S ribosome
TGGT1_282055	4.88065	0.0434904	protein phosphatase PP2C-hn	0.9	rhoptries 1
TGGT1_238950	3.98718	0.0477827	putative fatty acyl-CoA desaturase	-3.7	ER 1
TGGT1_286580	3.13324	0.0498601	hypothetical protein	1.38	IMC
		p<0.05
		Log2FC>3

## Sheet: PDI6_TurboID_R2
Proteins	Protein Log2FoldChange	p-Value	Product Description	Fitness score	hyperLOPIT
TGGT1_292020	7.15479	5.41032e-53	GCC2 and GCC3 domain-containing protein	-3.64	micronemes
TGGT1_264660	7.13065	1.63141e-32	SAG-related sequence SRS44	0.85	dense granules
TGGT1_238040	9.76147	3.54693e-30	protein disulfide-isomerase domain-containing protein	-0.53	ER 1
TGGT1_239752	8.77759	3.35175e-22	hypothetical protein	-1.36	dense granules
TGGT1_221870	8.72095	6.13925e-21	hypothetical protein	-4.35	ER 1
TGGT1_318525	8.67432	7.69783e-21	hypothetical protein	0.93	rhoptries 1
TGGT1_217680	6.0708	1.01402e-20	hypothetical protein	0.99	dense granules
TGGT1_205040	6.78181	1.99474e-17	PGAP1 family protein	-2.04	ER 1
TGGT1_247195	5.92503	2.03933e-17	microneme protein MIC15	-3.31	PM - integral
TGGT1_306060	5.50079	4.75754e-16	rhoptry neck protein RON8	-3.26	rhoptries 1
TGGT1_229010	8.41364	1.6345e-15	rhoptry neck protein RON4	-0.93	rhoptries 1
TGGT1_272695	9.20404	9.58323e-15	hypothetical protein	0.43	ER 1
TGGT1_204130	7.75676	4.32893e-14	perforin-like protein PLP1	1.13	micronemes
TGGT1_311470	5.70037	1.43026e-13	rhoptry neck protein RON5	-4.34	rhoptries 1
TGGT1_233810	5.22338	5.61705e-13	Sel1 repeat-containing protein	-0.78	ER 1
TGGT1_318460	6.8124	1.77331e-12	P-type ATPase of unknown pump specificity (type V) protein	-0.19	ER 1
TGGT1_201780	8.11655	3.49684e-12	microneme protein MIC2	-1.17	micronemes
TGGT1_261750	7.3709	3.73845e-12	rhoptry neck protein RON10	0.52	rhoptries 2
TGGT1_229630	6.32768	3.75573e-12	eIF2 kinase IF2K-A (incomplete catalytic triad)	-3.35	nucleus - chromatin
TGGT1_279420	5.68652	7.49463e-12	hypothetical protein	-1.96	rhoptries 1
TGGT1_304990	6.30789	7.67775e-12	guanylate-binding protein, N-terminal domain-containing protein	-5.5	ER 1
TGGT1_207120	4.62719	1.8044e-11	Sad1/UNC family protein	-3.86	ER 1
TGGT1_228130	7.15876	3.34296e-11	hypothetical protein	-3.5	apicoplast
TGGT1_254880	7.37478	3.45011e-11	Alpha-galactosidase	-1.37	rhoptries 2
TGGT1_204050	7.13516	3.61679e-11	subtilisin SUB1	1.21	micronemes
TGGT1_313080	7.80293	4.40249e-11	hypothetical protein	-4.43	ER 1
TGGT1_246220	7.2806	4.6575e-11	hypothetical protein	0.29	Golgi
TGGT1_216060	7.7277	5.46694e-11	hypothetical protein	0.12	Golgi
TGGT1_232600	9.43283	6.20269e-11	phospholipase, patatin family protein	0.44	ER 2
TGGT1_245490	8.26514	3.41992e-10	microneme protein MIC8	-1.71	micronemes
TGGT1_311210	5.64919	4.30072e-10	hypothetical protein	-4.68	ER 1
TGGT1_278830	6.54936	5.15551e-10	glucose-6-phosphate 1-dehydrogenase	0.69	nucleus - chromatin
TGGT1_205740	7.35025	7.33162e-10	hypothetical protein	-5.03	ER 1
TGGT1_204310	5.37107	8.54233e-10	hypothetical protein	-3.52	Golgi
TGGT1_311720	5.23519	1.57614e-09	chaperonin protein BiP	-5.5	ER 2
TGGT1_261080	5.29459	3.34581e-09	kringle domain-containing protein	-3.95	micronemes
TGGT1_224060	6.9986	3.989e-09	putative thioredoxin	-1.29	Golgi
TGGT1_226830	5.49956	4.08982e-09	DnaK family protein	-5.4	ER 2
TGGT1_227948	5.11466	4.44147e-09	peptidase M16 inactive domain-containing protein	-0.23	nucleus - chromatin
TGGT1_262730	7.84121	4.70935e-09	rhoptry protein ROP16	1.11	rhoptries 1
TGGT1_262920	7.35339	6.84072e-09	trypsin domain-containing protein	0.56	rhoptries 1
TGGT1_297745	4.10531	7.86298e-09	hypothetical protein	-5.34	mitochondrion - soluble
TGGT1_225850	6.29226	8.19022e-09	peptidase, M28 family protein	-5.02	ER 1
TGGT1_310010	6.49614	8.39993e-09	rhoptry neck protein RON1	-0.34	rhoptries 1
TGGT1_314500	6.90599	1.03523e-08	subtilisin SUB2	0.3	Golgi
TGGT1_225200	5.42984	1.55371e-08	hypothetical protein	-2.54	rhoptries 1
TGGT1_310320	7.13183	2.44314e-08	calreticulin family protein	-0.08	ER 1
TGGT1_319560	7.5188	4.56869e-08	microneme protein MIC3	2.36	micronemes
TGGT1_269190	5.72995	4.86025e-08	glyceraldehyde-3-phosphate dehydrogenase GAPDH2	-4.4	apicoplast
TGGT1_226690	7.24884	8.12085e-08	hypothetical protein	-1.59	rhoptries 1
TGGT1_270320	6.87636	9.09718e-08	protein phosphatase 2C domain-containing protein	1.24	rhoptries 1
TGGT1_312110	6.51986	1.08904e-07	apicoplast-associated thioredoxin family protein Atrx1	-4.16	apicoplast
TGGT1_221320	-1.82067	1.12102e-07	acetyl-CoA carboxylase ACC1	-3.6	apicoplast
TGGT1_211680	6.07998	1.80948e-07	protein disulfide isomerase	-5.65	ER 2
TGGT1_281980	6.54311	1.99376e-07	phosphatidate cytidylyltransferase	-4.06	ER 1
TGGT1_211460	6.25246	2.13904e-07	hypothetical protein	0.25	dense granules
TGGT1_253400	5.44462	3.57708e-07	hypothetical protein	0.37	nucleus - chromatin
TGGT1_204480	8.0499	4.13987e-07	thioredoxin domain-containing protein	-3.49	apicoplast
TGGT1_254690	6.45696	4.7131e-07	phospholipase/carboxylesterase	0.16	ER 1
TGGT1_242020	5.91484	5.11226e-07	mannosyl-oligosaccharide glucosidase	-2.55	ER 1
TGGT1_233450	7.66631	7.79596e-07	SAG-related sequence SRS29A	2.42	PM - peripheral 1
TGGT1_294200	6.234	7.88441e-07	glucose-6-phosphate 1-dehydrogenase	1.49	dense granules
TGGT1_209950	6.56308	1.40697e-06	putative thioredoxin	-5.2	apicoplast
TGGT1_310750	6.90745	1.42262e-06	emp24/gp25L/p24 family protein	-6.01	Golgi
TGGT1_321640	4.84418	1.4551e-06	cell division protein CDC48AP	-4.08	apicoplast
TGGT1_244560	3.46726	1.46888e-06	putative heat shock protein 90	-4.39	ER 2
TGGT1_258826	6.53893	1.4784e-06	hypothetical protein	-3.88	ER 1
TGGT1_218560	-3.97431	1.58603e-06	acetyl-coA carboxylase ACC2	-3.06	#N/A
TGGT1_309600	5.67647	1.68349e-06	hypothetical protein	1.5	dense granules
TGGT1_253030	5.87517	1.83713e-06	glycosyl hydrolase, family 31 protein	-0.92	#N/A
TGGT1_288650	6.71049	2.06906e-06	dense granule protein GRA12	1.75	dense granules
TGGT1_271760	6.03129	2.32742e-06	seryl-tRNA synthetase (SerRS2)	-2.84	ER 1
TGGT1_228170	4.83375	2.38543e-06	inner membrane complex protein IMC2A	-3.28	dense granules
TGGT1_208030	6.99032	2.49559e-06	microneme protein MIC4	0.83	micronemes
TGGT1_261780	8.575	2.53423e-06	microneme protein MIC7	-3.8	micronemes
TGGT1_205240	6.8065	3.46193e-06	cleft lip and palate transmembrane protein 1 (clptm1) protein	-1.26	ER 1
TGGT1_261850	3.71266	3.62133e-06	putative helicase	-5.28	apicoplast
TGGT1_255890	5.54368	4.09138e-06	pyridine nucleotide-disulfide oxidoreductase domain-containing protein	0.57	cytosol
TGGT1_308810B	5.44711	5.18355e-06	rhoptry neck protein RON9	-1.3	#N/A
TGGT1_289150	5.44525	5.20738e-06	hypothetical protein	-1.54	ER 1
TGGT1_258950	7.24049	7.17987e-06	lectin family protein	1.16	Golgi
TGGT1_253900	6.40431	7.2034e-06	parasite porphobilinogen synthase PBGS	-4.41	apicoplast
TGGT1_210778	4.92975	7.29177e-06	hemimethylated DNA binding domain-containing protein	-2.78	ER 1
TGGT1_211260	6.47178	1.23416e-05	rhoptry kinase family protein ROP26 (incomplete catalytic triad)	0.68	rhoptries 1
TGGT1_230510	7.9789	1.26262e-05	hypothetical protein	0.27	ER 1
TGGT1_240430	5.0503	1.39158e-05	glyoxalase family protein	-3.97	apicoplast
TGGT1_229490	6.03923	1.42887e-05	tetratricopeptide repeat-containing protein	-4.07	ER 1
TGGT1_259260	4.66958	1.50955e-05	membrane protein FtsH1	-4.16	apicoplast
TGGT1_255260	5.66929	1.64969e-05	apical membrane antigen AMA1	-2.86	micronemes
TGGT1_206510	3.88918	1.77765e-05	toxolysin TLN4	0.51	micronemes
TGGT1_291890	7.11397	1.8211e-05	microneme protein MIC1	-0.76	micronemes
TGGT1_263560	6.24167	1.84387e-05	hypothetical protein	0.47	dense granules
TGGT1_254470	5.74313	2.52479e-05	hypothetical protein	0.88	dense granules
TGGT1_252500	6.0113	2.77564e-05	polo kinase	0.34	rhoptries 1
TGGT1_262400	4.17679	2.85876e-05	lipase	1.24	dense granules
TGGT1_231130	7.30474	2.97003e-05	hypothetical protein	0.08	ER 1
TGGT1_238040B;TGGT1_411630;TGGT1_238040A	9.83782	3.09846e-05	#N/A	#N/A	#N/A
TGGT1_286630	7.83221	3.43111e-05	redoxin domain-containing protein	1.57	apicoplast
TGGT1_224350A	4.86799	3.53032e-05	putative aminopeptidase N	-1.16	#N/A
TGGT1_244380	4.21452	3.73728e-05	cactin	-4.92	nucleus - non-chromatin
TGGT1_228630	6.60748	3.81571e-05	hypothetical protein	-4.48	apicoplast
TGGT1_218540	6.51914	4.35459e-05	putative peptidase S15	0.53	ER 1
TGGT1_258230	6.5056	4.444e-05	rhoptry kinase family protein ROP20	0.98	rhoptries 1
TGGT1_250010	5.66877	5.1659e-05	Sad1 / UNC family protein	-4.52	ER 1
TGGT1_244180	6.24261	6.62422e-05	microneme-like protein	-1.34	dense granules
TGGT1_314850	4.24714	7.4059e-05	hypothetical protein	-1.31	ER 1
TGGT1_249670	5.7246	8.32519e-05	cathepsin B	0.95	endomembrane vesicles
TGGT1_233220	5.13075	8.51093e-05	hypothetical protein	0.93	PM - integral
TGGT1_294250	7.0509	8.66357e-05	WD domain, G-beta repeat-containing protein	-5.29	ER 1
TGGT1_215220	7.03567	8.82673e-05	hypothetical protein	1.04	dense granules
TGGT1_301450	4.6684	8.96662e-05	FG-GAP repeat-containing protein	-4.83	Golgi
TGGT1_297900	5.65904	9.31632e-05	hypothetical protein	0.94	dense granules
TGGT1_258870A	6.99097	9.32464e-05	hypothetical protein	1.32	#N/A
TGGT1_286740	6.98806	9.35807e-05	microneme-like protein	-1.49	apicoplast
TGGT1_240060	6.42592	9.73983e-05	hypothetical protein	1.44	dense granules
TGGT1_238100	8.22786	0.000123278	transmembrane protein	-4.44	Golgi
TGGT1_277910	3.92109	0.00012781	thrombospondin type 1 domain-containing protein	-2.95	ER 1
TGGT1_214080	4.64388	0.000148062	toxofilin	1.56	rhoptries 1
TGGT1_310790	8.01521	0.000150009	hypothetical protein	-3.1	ER 2
TGGT1_300350	4.82299	0.0001596	cysteine desulfurase/selenocysteine lyase family PLP dependent transferase superfamily protein	0.45	ER 2
TGGT1_232730	7.13319	0.000165653	acyl-CoA:diacylglycerol acyltransferase 1-related enzyme	-0.76	ER 1
TGGT1_209250	5.32151	0.000167632	hypothetical protein	-0.51	nucleus - chromatin
TGGT1_249270	6.46632	0.000180274	putative protein disulfide isomerase-related protein (provisional)	-4.56	apicoplast
TGGT1_231960	7.7351	0.000195302	putative omega secalin	1.48	dense granules
TGGT1_226072	5.23012	0.000196993	Ser/Thr phosphatase family protein	-0.32	endomembrane vesicles
TGGT1_204340	5.18898	0.000211903	hypothetical protein	1.54	dense granules
TGGT1_262880	4.24838	0.000240152	hypothetical protein	-2.82	Golgi
TGGT1_214940	9.83406	0.00024059	MIC2-associated protein M2AP	1.59	micronemes
TGGT1_227410	5.06371	0.000264943	hypothetical protein	-0.78	Golgi
TGGT1_293590	5.31505	0.000288963	putative 3-oxoacyl-acyl-carrier protein synthase I/II	-1.21	apicoplast
TGGT1_213520	6.5958	0.000304679	peptidase M20D, amidohydrolase	1.43	ER 2
TGGT1_222100	3.81039	0.000345411	hypothetical protein	0.35	rhoptries 1
TGGT1_246580	5.90349	0.000377355	hypothetical protein	-3.92	ER 1
TGGT1_293570	6.98029	0.00041035	putative translocation protein sec62	-4.25	ER 1
TGGT1_240440	5.27253	0.000526735	hypothetical protein	-3.08	ER 1
TGGT1_300380	4.65904	0.00055154	putative endoplasmic reticulum oxidoreductin	0.82	ER 1
TGGT1_314020	3.62281	0.000566848	hypothetical protein	-1.12	Golgi
TGGT1_247220	4.84919	0.000628117	nudix -type motif 9 isoform a family protein	1.77	dense granules
TGGT1_233460	3.82625	0.000655665	SAG-related sequence SRS29B	-0.07	PM - peripheral 1
TGGT1_286680	8.30578	0.000669748	hypothetical protein	0.95	nucleus - chromatin
TGGT1_245670	5.78324	0.000806486	pyruvate dehydrogenase complex subunit PDH-E1Alpha	0.15	apicoplast
TGGT1_272660	6.26012	0.000871616	hypothetical protein	-0.33	ER 2
TGGT1_264440	6.24077	0.000889994	signal recognition particle receptor beta subunit protein	-4.66	ER 1
TGGT1_219130	4.86459	0.000989947	NADPH-glutathione reductase	-3.53	apicoplast
TGGT1_258390	6.06112	0.00108195	putative DnaJ protein	-3.22	apicoplast
TGGT1_280380	5.1304	0.0010975	poly(ADP-ribose) glycohydrolase	2.1	dense granules
TGGT1_290160	4.08324	0.0010994	putative sortilin	-3.67	Golgi
TGGT1_230350	4.48172	0.00117675	hypothetical protein	-3.25	rhoptries 2
TGGT1_226400	5.04008	0.00124809	lipoic acid synthase LIPA	-0.97	apicoplast
TGGT1_267680	5.35403	0.00138343	microneme protein MIC12	0.5	micronemes
TGGT1_270220	4.61336	0.00147175	hypothetical protein	-3.05	ER 1
TGGT1_261650	4.90773	0.00150897	hypothetical protein	1.61	Golgi
TGGT1_228360	6.29109	0.00163979	putative peptidyl-prolyl isomerase FKBP12	1.23	dense granules
TGGT1_321660	5.20598	0.00167314	putative mannosyltransferase	-3.27	ER 1
TGGT1_262560	6.95528	0.0018578	hypothetical protein	-3.88	Golgi
TGGT1_294940	4.44619	0.00192202	hypothetical protein	-2.92	dense granules
TGGT1_295090	5.49536	0.00203895	hypothetical protein	-3.43	ER 1
TGGT1_243730	4.68744	0.00207683	rhoptry protein ROP9	0.85	rhoptries 1
TGGT1_243930	5.01031	0.00215768	hypothetical protein	0.25	micronemes
TGGT1_226580	4.65388	0.00218118	hypothetical protein	-4.07	ER 1
TGGT1_230840	4.6198	0.00229275	hypothetical protein	-0.27	Golgi
TGGT1_209060	5.90406	0.00239304	thrombospondin type 1 domain-containing protein	-1.7	PM - peripheral 2
TGGT1_252380	5.3452	0.00242376	hypothetical protein	-1.01	ER 1
TGGT1_277270;TGGT1_360830	5.30514	0.002539	#N/A	#N/A	#N/A
TGGT1_219320	4.51364	0.00267987	acid phosphatase GAP50	-3.74	IMC
TGGT1_217780	5.69045	0.00296348	Sec20 protein	-5.36	ER 1
TGGT1_273960	6.34966	0.00305509	chaperonin GroS protein	-4.02	apicoplast
TGGT1_230180	5.63782	0.00312554	hypothetical protein	2.86	dense granules
TGGT1_218520	6.31695	0.00314063	microneme protein MIC6	1.05	micronemes
TGGT1_235960	4.66384	0.00341277	hypothetical protein	0.25	#N/A
TGGT1_312150	5.48254	0.00366196	hypothetical protein	-0.23	rhoptries 2
TGGT1_315320	4.5897	0.00376942	SAG-related sequence SRS52A	-0.48	PM - peripheral 1
TGGT1_206610	6.08866	0.00381624	pyruvate dehydrogenase complex subunit PDH-E2	-2.97	apicoplast
TGGT1_268690	6.03928	0.00398249	hypothetical protein	-2.47	apicoplast
TGGT1_321690	6.03303	0.0040041	hypothetical protein	-2.84	Golgi
TGGT1_253370	3.95371	0.00427071	hypothetical protein	-0.24	rhoptries 1
TGGT1_217740	4.13304	0.00472126	3-ketoacyl-(acyl-carrier-protein) reductase	-1.89	apicoplast
TGGT1_203600	6.65698	0.00486703	hypothetical protein	2.29	dense granules
TGGT1_308000	5.20182	0.00489991	Gpi16 subunit, GPI transamidase component protein	-5.22	ER 1
TGGT1_263270	4.39043	0.00493395	glycerophosphodiester phosphodiesterase family protein	0.72	endomembrane vesicles
TGGT1_203970	4.33141	0.00534644	dolichyl-diphosphooligosaccharide--protein glycosyltransferase	-4.25	ER 1
TGGT1_223920	2.52716	0.00565671	rhoptry neck protein RON3	-4.41	rhoptries 1
TGGT1_270250	6.41918	0.00577181	dense granule protein GRA1	-5.27	dense granules
TGGT1_215910	2.19633	0.00599456	hypothetical protein	-0.79	dense granules
TGGT1_258870A;TGGT1_258870B	6.12641	0.00715533	#N/A	#N/A	#N/A
TGGT1_258730	7.21637	0.00730905	hypothetical protein	1.28	ER 1
TGGT1_272420	5.3128	0.0076133	putative phosphatidylcholine-sterol O-acyltransferase	0.57	endomembrane vesicles
TGGT1_312420	3.59103	0.00775227	hypothetical protein	-1.15	dense granules
TGGT1_277270	5.27024	0.00791727	NTPase II	N/A	dense granules
TGGT1_248990	5.23576	0.00817323	hypothetical protein	1.7	dense granules
TGGT1_234380	4.23397	0.00922397	hypothetical protein	2.66	micronemes
TGGT1_246550	4.57524	0.00959309	aspartyl protease ASP3	-1.87	rhoptries 2
TGGT1_293900	4.53081	0.010072	sporozoite protein with an altered thrombospondin repeat SPATR	0.1	micronemes
TGGT1_282055	5.62469	0.0104751	protein phosphatase PP2C-hn	0.9	rhoptries 1
TGGT1_222140	3.22773	0.0107015	DEAD/DEAH box helicase domain-containing protein	-5.27	apicoplast
TGGT1_286620	3.58237	0.0108712	S1 RNA binding domain-containing protein	-4.31	apicoplast
TGGT1_224460	4.06277	0.0114218	putative aminopeptidase n	0.3	dense granules
TGGT1_289580	4.06191	0.011434	strictosidine synthase subfamily protein	1.18	ER 1
TGGT1_300100	2.52829	0.0117477	rhoptry neck protein RON2	-4.63	rhoptries 1
TGGT1_297960A	6.3907	0.0118954	rhoptry neck protein RON6	0	#N/A
TGGT1_240280	4.82109	0.0120625	S1/P1nuclease	-2	Golgi
TGGT1_236010	5.39851	0.0125063	prenylcysteine oxidase	1.71	apicoplast
TGGT1_312270	5.37693	0.0127218	rhoptry protein ROP13	-0.13	rhoptries 1
TGGT1_232270	4.31297	0.0128138	histidine acid phosphatase superfamily protein	2.46	dense granules
TGGT1_265170	6.15463	0.0137664	hypothetical protein	-1.54	ER 1
TGGT1_313690	4.22258	0.0141725	Sel1 repeat-containing protein	-4.61	apicoplast
TGGT1_272290	4.20985	0.0143757	pyruvate dehydrogenase complex subunit PD-HE1Beta	-0.18	apicoplast
TGGT1_256840	4.17361	0.0149708	hypothetical protein	-4.22	apicoplast
TGGT1_280740	6.02071	0.0149767	signal peptidase	-3.54	ER 1
TGGT1_294330	4.13958	0.0155533	EGF family domain-containing protein	0.49	micronemes
TGGT1_211290	5.09148	0.015993	rhoptry protein ROP15	0.16	rhoptries 1
TGGT1_243350	5.04757	0.0165738	gamma-glutamyl hydrolase	0.45	endomembrane vesicles
TGGT1_215260	2.96143	0.0171361	carbamoylphosphate synthetase	-0.19	cytosol
TGGT1_272180	4.98059	0.0175047	3-oxo-5-alpha-steroid 4-dehydrogenase	-4.17	#N/A
TGGT1_299110	4.91791	0.018428	cleft lip and palate transmembrane protein 1 (clptm1) protein	-1.99	ER 1
TGGT1_227420	4.91331	0.0184978	4-hydroxy-3-methylbut-2-enyl diphosphate reductase	-6.01	apicoplast
TGGT1_240600	3.97634	0.0186947	putative chaperonin cpn60	-3.32	apicoplast
TGGT1_232050	5.66901	0.0187779	DnaJ domain-containing protein	-4.16	ER 1
TGGT1_293440	5.63328	0.019222	hypothetical protein	1.69	PM - integral
TGGT1_267590	4.33623	0.019297	hypothetical protein	-3.06	ER 1
TGGT1_360830	5.61615	0.0194391	nucleoside-triphosphatase	N/A	#N/A
TGGT1_269950	4.32776	0.0194586	hypothetical protein	0.44	dense granules
TGGT1_221230	4.31367	0.0197306	hypothetical protein	0.16	Golgi
TGGT1_263220	6.82595	0.0197334	rhoptry kinase family protein ROP21	0.48	nucleus - chromatin
TGGT1_294050	4.82275	0.019933	hypothetical protein	-3.14	ER 1
TGGT1_212300	3.36537	0.0204303	hypothetical protein	0.69	dense granules
TGGT1_233480	5.52741	0.0206096	SAG-related sequence SRS29C	1.51	PM - peripheral 1
TGGT1_300060	8.80779	0.0225449	signal peptidase subunit protein	-5	ER 1
TGGT1_208560	3.25078	0.0239945	carrier superfamily protein	-3.49	apicoplast
TGGT1_285870	3.69639	0.0257065	SAG-related sequence SRS20A	1.74	PM - peripheral 1
TGGT1_284190	-1.21341	0.0264994	pyruvate carboxylase	-0.61	mitochondrion - soluble
TGGT1_294790	6.1072	0.0281412	hypothetical protein	-0.59	rhoptries 2
TGGT1_234220	5.06274	0.0282016	hypothetical protein	-0.19	Golgi
TGGT1_243390	5.04827	0.0284841	hypothetical protein	-1.71	ER 1
TGGT1_307860	1.95272	0.0307528	hypothetical protein	-1.53	ER 1
TGGT1_313540	3.84915	0.0313721	hypothetical protein	-3.47	ER 1
TGGT1_289380	3.52195	0.0313975	hypothetical protein	-4.8	dense granules
TGGT1_260630	4.88377	0.0319284	DnaJ family Sec63 protein	-3.8	ER 1
TGGT1_295990	4.205	0.0336275	putative ubiquitin conjugating enzyme E2	-3.11	apicoplast
TGGT1_290730	4.7107	0.0360626	CS domain-containing protein	0.5	ER 2
TGGT1_250040	5.56546	0.0373785	hypothetical protein	-0.36	ER 1
TGGT1_313640	5.54865	0.037718	hypothetical protein	-2.49	apicoplast
TGGT1_235020	4.07043	0.0377925	putative COPI protein	-4.46	cytosol
TGGT1_220890	4.60718	0.0388181	hypothetical protein	2.06	PM - integral
TGGT1_297960B	5.40085	0.0408634	rhoptry neck protein RON6	-3.48	#N/A
TGGT1_273550	4.53294	0.0409378	hypothetical protein	-0.34	ER 2
TGGT1_262380	-2.53355	0.0438583	putative elongation factor Tu	-4.75	nucleus - chromatin
TGGT1_289620	3.17212	0.0469887	cathepsin CPC1	0.95	micronemes
TGGT1_271888	5.12625	0.047559	putative 3-ketoacyl-CoA reductase	-4.5	ER 1
TGGT1_218240	3.14738	0.0483496	hypothetical protein	-2.87	IMC
TGGT1_308020	3.41486	0.0488187	SAG-related sequence SRS57	1.03	PM - peripheral 1
TGGT1_225350	6.51664	0.0488546	hypothetical protein	-0.64	ER 1
TGGT1_283540	5.06559	0.0492052	hypothetical protein	1.74	micronemes
TGGT1_235470	-1.71868	0.0493081	myosin A	-3.09	IMC
TGGT1_268880	5.04667	0.0497322	hypothetical protein	-0.12	mitochondrion - soluble
TGGT1_227620	5.03436	0.0500786	dense granule protein GRA2	2.47	dense granules
TGGT1_411430	4.89638	0.0541586	rhoptry protein ROP5	N/A	#N/A
TGGT1_262620	-3.03074	0.0553177	RNA recognition motif-containing protein	-2.1	nucleus - non-chromatin
TGGT1_227810	4.08196	0.0568991	rhoptry kinase family protein ROP11 (incomplete catalytic triad)	0.25	rhoptries 1
TGGT1_305520	2.95919	0.0600766	ribosomal protein RPS2	-4.24	40S ribosome
TGGT1_313030	3.89811	0.0652605	hypothetical protein	-0.44	ER 1
TGGT1_283830	3.44621	0.0656617	type I inorganic pyrophosphatase PPase	-4.64	mitochondrion - soluble
TGGT1_318275	4.56205	0.0657356	peptidyl-prolyl cis-trans isomerase, FKBP-type domain-containing protein	0.46	apicoplast
TGGT1_275690	2.01148	0.065947	putative ClpB	-4.75	apicoplast
TGGT1_249990	2.87551	0.0661576	hypothetical protein	1.91	dense granules
TGGT1_290678	2.85458	0.0677705	hypothetical protein	-0.6	ER 1
TGGT1_258580	2.83616	0.069222	rhoptry protein ROP17	1.29	rhoptries 1
TGGT1_204400	-2.64129	0.0696035	putative ATPase synthase subunit alpha	-3.84	mitochondrion - membranes
TGGT1_286580	2.47539	0.0705356	hypothetical protein	1.38	IMC
TGGT1_220270	3.05279	0.0708334	alveolin domain containing intermediate filament IMC6	-3.19	IMC
TGGT1_267840	5.5432	0.0717706	tetratricopeptide repeat-containing protein	-4.08	ER 1
TGGT1_294220	2.58574	0.0746503	hypothetical protein	0.25	Golgi
TGGT1_200240;TGGT1_200230;TGGT1_200250	4.34647	0.0747001	#N/A	#N/A	#N/A
TGGT1_254270	5.41374	0.0757557	hypothetical protein	-0.63	ER 1
TGGT1_240650	2.75368	0.0761023	putative coatomer protein complex, subunit alpha	-4.62	cytosol
TGGT1_309752	-2.41216	0.0768797	putative succinate-Coenzyme A ligase, beta subunit	-3.19	mitochondrion - soluble
TGGT1_261500	4.27214	0.0781069	hydrolase	-0.09	nucleus - chromatin
TGGT1_253650	2.95332	0.0784702	DnaJ C terminal region domain-containing protein	0.44	apicoplast
TGGT1_290200	2.39067	0.0791553	NAD/NADP octopine/nopaline dehydrogenase, alpha-helical domain-containing protein	-0.87	nucleus - non-chromatin
TGGT1_276140	-4.22425	0.0803945	ADP ribosylation factor ARF1	-1.44	nucleus - chromatin
TGGT1_268950	2.9269	0.0806334	hypothetical protein	-2.62	cytosol
TGGT1_266410	2.88438	0.0842389	hypothetical protein	-2.47	dense granules
TGGT1_208730	3.54201	0.0854603	putative microneme protein	1.09	Golgi
TGGT1_259950	3.49836	0.0883616	carbonate dehydratase, eukaryotic-type domain-containing protein	1.34	apicoplast
TGGT1_251540	2.82871	0.0892003	dense granule protein GRA9	1.52	dense granules
TGGT1_211670	-5.01446	0.0898934	S1 RNA binding domain-containing protein	0.72	nucleus - non-chromatin
TGGT1_254365	7.25398	0.0903471	phosphatidate cytidylyltransferase	0.08	PM - integral
TGGT1_320190	3.09166	0.0903596	SAG-related sequence SRS16B	0.44	PM - peripheral 1
TGGT1_214440	-3.45986	0.091007	4'-phosphopantetheinyl transferase superfamily protein	2.14	nucleus - chromatin
TGGT1_315910	4.94217	0.0927891	hypothetical protein	-0.32	dense granules
TGGT1_279390	-2.78793	0.0930165	putative proliferation-associated protein 2G4	-0.88	nucleus - non-chromatin
TGGT1_275860	3.95362	0.0948282	hypothetical protein	2.13	dense granules
TGGT1_258770	3.95104	0.0949789	putative polypeptide n-acetylgalactosaminyltransferase 12	-0.07	Golgi
TGGT1_223800	4.82993	0.0975146	hypothetical protein	-0.39	ER 1
TGGT1_208830	3.90046	0.0979912	hypothetical protein	2.28	dense granules
TGGT1_291960	1.83649	0.10141	rhoptry kinase family protein ROP40 (incomplete catalytic triad)	1.13	rhoptries 1
TGGT1_207620	-3.83206	0.102235	pyridine nucleotide-disulfide oxidoreductase domain-containing protein	-1.15	mitochondrion - soluble
TGGT1_270380	-4.6896	0.103842	ribosomal protein RPS13	-4.6	40S ribosome
TGGT1_258870B	6.59912	0.106266	hypothetical protein	0.75	#N/A
TGGT1_305270	4.62154	0.107089	hypothetical protein	-1.08	rhoptries 1
TGGT1_221180	4.59936	0.108175	hypothetical protein	0.93	micronemes
TGGT1_299780	2.88745	0.10868	hypothetical protein	1.13	dense granules
TGGT1_289690	-2.28313	0.108825	glyceraldehyde-3-phosphate dehydrogenase GAPDH1	1.38	cytosol
TGGT1_247550	-2.63088	0.109257	heat shock protein HSP60	-5.1	mitochondrion - soluble
TGGT1_411760	-3.2121	0.110145	actin	N/A	#N/A
TGGT1_259530	3.21127	0.110215	GalNac	1.15	#N/A
TGGT1_266940	3.70371	0.110759	DHHC zinc finger domain-containing protein	-0.38	#N/A
TGGT1_297650	4.53998	0.111145	Ser/Thr phosphatase family protein	1.52	Golgi
TGGT1_232410	-3.68654	0.111958	PDI family protein	0.99	tubulin cytoskeleton
TGGT1_203310	2.40051	0.113783	dense granule protein GRA7	1.9	dense granules
TGGT1_232000	4.47289	0.114619	hypothetical protein	2.29	dense granules
TGGT1_297880	6.29935	0.114902	dense granule protein DG32	1.88	dense granules
TGGT1_231630	-3.12197	0.118108	alveolin domain containing intermediate filament IMC4	-4.52	IMC
TGGT1_308840	3.12188	0.118115	SAG-related sequence SRS51	1.84	PM - peripheral 1
TGGT1_245680	-2.76327	0.121589	ribosomal protein RPL21	-3.65	60S ribosome
TGGT1_269340	4.32211	0.122916	hypothetical protein	-3.34	dense granules
TGGT1_254490	1.78681	0.123293	Sel1 repeat-containing protein	-3.29	ER 1
TGGT1_251930	3.05951	0.123971	enoyl-acyl carrier reductase ENR	-1.32	apicoplast
TGGT1_254440	-6.0009	0.124515	ribosomal protein RPL12	-5.1	60S ribosome
TGGT1_236650	-2.04588	0.12535	DEAD (Asp-Glu-Ala-Asp) box polypeptide 17	-5.58	nucleus - non-chromatin
TGGT1_235160	3.46969	0.128379	hypothetical protein	-1.04	nucleus - chromatin
TGGT1_247510	-1.82639	0.130496	fructose-bisphospatase II	-4.77	cytosol
TGGT1_232250	2.98953	0.130897	catalase	2.08	cytosol
TGGT1_293430	4.18128	0.131322	hypothetical protein	1.48	PM - integral
TGGT1_310370	5.8081	0.131333	hypothetical protein	-1.87	ER 1
TGGT1_273120	5.72363	0.134486	SAG-related sequence SRS30C	0.78	PM - peripheral 1
TGGT1_202250	2.64965	0.134717	hypothetical protein	-0.27	Golgi
TGGT1_320050	-2.07248	0.140656	ribosomal protein RPL5	-3.66	cytosol
TGGT1_220860	2.89631	0.14074	DEAD/DEAH box helicase	-5.2	nucleus - chromatin
TGGT1_269180	4.00292	0.142966	MIF4G domain-containing protein	-3.86	nucleus - non-chromatin
TGGT1_204530	5.50469	0.143162	microneme protein MIC11	1.77	micronemes
TGGT1_314810	-3.96039	0.145919	ribosomal protein RPL7	-3.44	60S ribosome
TGGT1_232180	3.94605	0.146931	UBA/TS-N domain-containing protein	-1.57	ER 1
TGGT1_249250	5.40115	0.147536	ribosomal protein RPL35A	-5.08	60S ribosome
TGGT1_294360	2.31196	0.151014	putative ubiquitin specific protease 39 isoform 2	-4.82	nucleus - non-chromatin
TGGT1_247350	3.86678	0.152676	thioredoxin domain-containing protein	0.8	ER 1
TGGT1_232020	3.8559	0.153485	hypothetical protein	-0.2	rhoptries 2
TGGT1_240520	3.85093	0.153856	hypothetical protein	-1.21	apicoplast
TGGT1_209500	3.84819	0.154061	hypothetical protein	0.12	nucleus - chromatin
TGGT1_249820	3.17949	0.154562	ATP-binding cassette sub-family B member 5	-2.13	apicoplast
TGGT1_258560	3.13952	0.158593	hypothetical protein	-4.22	apicoplast
TGGT1_243960	3.78754	0.158682	nuclear transport factor 2 (ntf2) domain-containing protein	-2.28	nucleus - non-chromatin
TGGT1_213010	3.12312	0.160279	hypothetical protein	-4.45	apicoplast
TGGT1_277720	2.72792	0.160449	GDA1/CD39 (nucleoside phosphatase) family protein	0.28	rhoptries 1
TGGT1_410360	5.10823	0.160956	putative transmembrane protein	1.95	#N/A
TGGT1_264740	3.75711	0.161062	hypothetical protein	0.83	PM - integral
TGGT1_292080	1.39863	0.161788	leucyl-tRNA synthetase	-3.73	cytosol
TGGT1_236040;TGGT1_236050	2.42994	0.164113	#N/A	#N/A	#N/A
TGGT1_315210	5.00396	0.166136	putative rhoptry protein	-0.6	rhoptries 2
TGGT1_231410	-4.99551	0.166566	hypothetical protein	-5.37	mitochondrion - membranes
TGGT1_289000	4.99408	0.166639	hypothetical protein	-3.93	apicoplast
TGGT1_242260;TGGT1_322110;TGGT1_323310	3.68706	0.166698	#N/A	#N/A	#N/A
TGGT1_266990	2.40793	0.167375	beta-COP	-4.77	nucleus - chromatin
TGGT1_251780	-1.92667	0.16738	heat shock protein	-5.09	mitochondrion - soluble
TGGT1_319350	3.67441	0.16774	SAG-related sequence SRS17B	-0.34	PM - peripheral 1
TGGT1_310430B	3.04543	0.168527	Hsp90 domain-containing protein	-3.95	#N/A
TGGT1_207840	-3.65465	0.169383	ribosomal protein RPS17	-3.75	40S ribosome
TGGT1_273400	4.9203	0.170459	hypothetical protein	-3.77	dense granules
TGGT1_313140	-2.37424	0.172486	isocitrate dehydrogenase	-3.04	mitochondrion - soluble
TGGT1_214920	4.87808	0.172699	putative GPI-anchored wall transfer protein GWT1	-2.96	ER 1
TGGT1_230410	-4.86817	0.17323	peroxiredoxin PRX3	0.4	mitochondrion - soluble
TGGT1_304710	2.62779	0.173449	putative eukaryotic peptide chain release factor	-3.05	nucleus - chromatin
TGGT1_241610;TGGT1_241710	4.85695	0.173835	#N/A	#N/A	#N/A
TGGT1_280610	3.58084	0.175684	signal recognition particle receptor alpha subunit	-6.1	ER 1
TGGT1_262430	4.78957	0.177525	4-hydroxy-3-methylbut-2-en-1-yl diphosphate synthase	-4.41	apicoplast
TGGT1_363030	1.76918	0.17867	rhoptry protein ROP8	N/A	#N/A
TGGT1_233100	3.53185	0.180015	SPFH domain / Band 7 family protein	-4.52	mitochondrion - membranes
TGGT1_308090;TGGT1_411430	1.76074	0.180568	#N/A	#N/A	#N/A
TGGT1_229480	4.70131	0.182522	putative calcium binding protein precursor	0.11	ER 2
TGGT1_220240	2.91485	0.183407	hypothetical protein	0.9	dense granules
TGGT1_240860	4.668	0.184457	acyltransferase domain-containing protein	-2.54	ER 1
TGGT1_286600	2.53967	0.185742	hypothetical protein	0.43	tubulin cytoskeleton
TGGT1_256990	2.88298	0.187242	glycyl-tRNA synthetase	-4.28	cytosol
TGGT1_295125	2.84289	0.192184	rhoptry protein ROP4	1.68	rhoptries 1
TGGT1_271420	3.38796	0.193457	porphobilinogen deaminase	-3.93	apicoplast
TGGT1_249900	-1.29254	0.194166	putative adenine nucleotide translocator	-3.78	mitochondrion - membranes
TGGT1_227360	-1.61847	0.194384	ribosomal protein RPL3	-5.9	60S ribosome
TGGT1_290660	-3.37332	0.194888	RNA recognition motif-containing protein	-3.91	nucleus - non-chromatin
TGGT1_320020	2.04535	0.196891	transporter, major facilitator family protein	-4.11	PM - integral
TGGT1_313390	2.04381	0.19719	ribosomal protein RPL6	-3.92	60S ribosome
TGGT1_244200	-4.45809	0.197309	putative 2-oxoglutarate dehydrogenase e1 component, mitochondrial precursor	-4.8	mitochondrion - soluble
TGGT1_203240	2.80039	0.197571	hypothetical protein	-0.49	ER 1
TGGT1_239890	2.78596	0.199435	SCP family extracellular subfamily protein	1.8	PM - peripheral 1
TGGT1_263070	2.02968	0.199946	CMGC kinase, CK2 family	-2.65	cytosol
TGGT1_283780	4.36254	0.203558	glucose-6-phosphate isomerase GPI	-2.52	cytosol
TGGT1_223600	3.26845	0.20549	hypothetical protein	-2.78	ER 1
TGGT1_218400	8.57137	0.205598	NEK kinase	-0.57	#N/A
TGGT1_202390	4.32681	0.205961	S15 sporozoite-expressed protein	0.8	endomembrane vesicles
TGGT1_265830	4.32166	0.206311	phosphodiesterase/alkaline phosphatase D family protein	-1.08	ER 1
TGGT1_208740	2.68766	0.212617	putative microneme protein	2.46	dense granules
TGGT1_270240	4.20651	0.214338	MAG1 protein	1.25	dense granules
TGGT1_310490	-3.1723	0.215781	ribosomal protein RPL27A	-5.95	60S ribosome
TGGT1_238950	2.34502	0.215963	putative fatty acyl-CoA desaturase	-3.7	ER 1
TGGT1_238050	1.30274	0.218449	nuclease and tudor domain-containing protein	-0.44	nucleus - non-chromatin
TGGT1_311220	2.32847	0.218739	hypothetical protein	-1.04	Golgi
TGGT1_269885A	2.328	0.218818	rhoptry metalloprotease toxolysin TLN1	-1.37	#N/A
TGGT1_202530	1.93371	0.219587	aspartate-tRNA ligase	-5.13	cytosol
TGGT1_309760	2.62603	0.221329	hypothetical protein	2.18	dense granules
TGGT1_205470	1.11679	0.221629	putative translation elongation factor 2 family protein	-4.31	cytosol
TGGT1_278660	3.09614	0.22434	putative P-type ATPase4	-4.77	PM - integral
TGGT1_290700	3.04738	0.230017	hypothetical protein	1.31	dense granules
TGGT1_292360	2.24296	0.233625	hypothetical protein	-3.55	apicoplast
TGGT1_320570	3.92192	0.236018	putative elongation factor Tu	-4.9	cytosol
TGGT1_228350	3.91065	0.236934	elongation factor Tu GTP binding domain-containing protein	-4.29	#N/A
TGGT1_293180	2.92224	0.245317	NADP-specific glutamate dehydrogenase	1.34	cytosol
TGGT1_227030	3.8087	0.245436	hypothetical protein	1.06	nucleus - chromatin
TGGT1_306660	3.79497	0.246611	RNA pseudouridine synthase superfamily protein	-4.59	nucleus - chromatin
TGGT1_288380	-1.03016	0.246916	heat shock protein HSP90	-4.32	cytosol
TGGT1_251920	6.99733	0.247681	hypothetical protein	1.23	#N/A
TGGT1_203960	6.96098	0.248847	hypothetical protein	-4.35	#N/A
TGGT1_202780	3.76427	0.249265	rhoptry kinase family protein ROP25	-1.58	dense granules
TGGT1_226960	1.25577	0.250473	phosphofructokinase PFKII	-5.19	cytosol
TGGT1_251500	1.91963	0.25718	putative eukaryotic initiation factor-3, subunit 3	-3.35	nucleus - non-chromatin
TGGT1_309590	-1.9127	0.258722	rhoptry protein ROP1	1.59	rhoptries 1
TGGT1_229180	-2.10204	0.260234	HEAT repeat-containing protein	-5.05	cytosol
TGGT1_279320	6.59127	0.261323	hypothetical protein	-2.18	nucleus - chromatin
TGGT1_216670	-1.44404	0.265088	FUSE-binding protein 2 / KH-type splicing regulatory protein	-3.31	nucleus - non-chromatin
TGGT1_308950	3.57558	0.266404	histidine acid phosphatase superfamily protein	0.77	dense granules
TGGT1_261690	6.44076	0.266746	hypothetical protein	-1.77	ER 2
TGGT1_209030	-1.16549	0.268478	actin ACT1	-4.5	cytosol
TGGT1_232340	1.29313	0.272823	protein phosphatase 2C domain-containing protein	-0.25	cytosol
TGGT1_263180	-2.30375	0.272995	myosin D	1.56	PM - peripheral 1
TGGT1_297720	2.71157	0.273619	trehalose-phosphatase	-2.89	cytosol
TGGT1_300010	6.23128	0.274655	hypothetical protein	0.51	nucleus - chromatin
TGGT1_262060	2.24886	0.282894	hypothetical protein	-0.13	Golgi
TGGT1_239010	5.9957	0.284091	hypothetical protein	1.46	dense granules
TGGT1_243950	-2.63112	0.285326	putative prohibitin	-5.18	mitochondrion - membranes
TGGT1_253430	1.45286	0.286688	putative asparagine synthetase	-0.53	cytosol
TGGT1_257380	2.61197	0.28819	hypothetical protein	0.56	cytosol
TGGT1_252390	5.87717	0.289071	hypothetical protein	1.15	PM - peripheral 1
TGGT1_266760	1.44467	0.289243	isocitrate dehydrogenase	0.35	nucleus - chromatin
TGGT1_270530	-5.8676	0.28948	ubiquitin fusion degradation protein UFD1CY	-2.94	nucleus - chromatin
TGGT1_214270	2.20307	0.291412	putative translation initiation factor IF-2	-5.99	cytosol
TGGT1_286420A;TGGT1_294800A	-2.57116	0.294393	#N/A	#N/A	#N/A
TGGT1_294890	3.29344	0.294919	hypothetical protein	-3.32	apicoplast
TGGT1_268870	3.28586	0.295736	tetratricopeptide repeat-containing protein	-1.66	cytosol
TGGT1_216860	1.6129	0.297863	DEAD (Asp-Glu-Ala-Asp) box polypeptide DDX39	-5.17	cytosol
TGGT1_268850	-1.9218	0.298281	enolase 2	-3.38	cytosol
TGGT1_324600	-1.91827	0.299071	heat shock protein	2.64	IMC
TGGT1_278830;TGGT1_294200	5.56413	0.303036	#N/A	#N/A	#N/A
TGGT1_269450	5.54803	0.303788	hypothetical protein	-3.66	ER 1
TGGT1_201680	-1.00599	0.307488	putative eukaryotic initiation factor-3 subunit 10	-4.55	nucleus - non-chromatin
TGGT1_239760	-3.17253	0.308298	ribosomal protein RPL22	-4.32	60S ribosome
TGGT1_222300	3.16891	0.308711	hypothetical protein	-1.86	apicoplast
TGGT1_205700	3.16796	0.308819	cyclophilin precursor	0.08	cytosol
TGGT1_295360	-3.15415	0.310397	hypothetical protein	1.13	IMC
TGGT1_299070	1.86006	0.312405	pyruvate kinase PyKII	-2.76	mitochondrion - soluble
TGGT1_202572	3.12968	0.313219	ribophorin i protein	-3.09	ER 1
TGGT1_200240;TGGT1_200230;TGGT1_200270;TGGT1_200250	5.26083	0.317803	#N/A	#N/A	#N/A
TGGT1_311400	2.06737	0.31809	WD domain, G-beta repeat-containing protein	-5.53	nucleus - non-chromatin
TGGT1_259640	5.193	0.321288	nucleoporin autopeptidase	-4.08	nucleus - chromatin
TGGT1_307605	3.04968	0.322664	hypothetical protein	0.13	ER 1
TGGT1_266080	3.04965	0.322667	hypothetical protein	1.77	apical 1
TGGT1_313410	5.16529	0.322731	proteasome 26S regulatory subunit	-4.77	19S proteasome
TGGT1_214320	2.39448	0.322881	facilitative glucose transporter GT1	-1.01	PM - integral
TGGT1_286450	-3.04195	0.323594	dense granule protein GRA5	2.58	dense granules
TGGT1_224850	-2.03602	0.324568	putative polyadenylate binding protein	-4.12	nucleus - non-chromatin
TGGT1_297070	5.12633	0.324781	hypothetical protein	0.31	rhoptries 2
TGGT1_205510	-2.03486	0.324811	putative nucleolar protein 5	-4.28	cytosol
TGGT1_225080	-1.80339	0.325878	ribosomal protein RPS18	-4.15	40S ribosome
TGGT1_293770	3.02239	0.325965	chitinase-like protein CLP1	0.7	micronemes
TGGT1_289650	3.00574	0.327998	PEP-carboxykinase I	1.9	cytosol
TGGT1_259980	5.00132	0.331522	DnaJ domain-containing protein	-2.71	ER 1
TGGT1_267450	4.96008	0.333802	alpha-tubulin suppressor protein	0.77	micronemes
TGGT1_247530	4.94023	0.334909	hypothetical protein	1.77	dense granules
TGGT1_234980	4.93506	0.335199	hypothetical protein	-1.33	dense granules
TGGT1_225330	1.75662	0.337371	hypothetical protein	0.39	rhoptries 1
TGGT1_207150;TGGT1_207160	2.92525	0.338048	#N/A	#N/A	#N/A
TGGT1_256770	2.29745	0.339702	putative eukaryotic translation initiation factor 4A, isoform 3	-4.22	nucleus - non-chromatin
TGGT1_242270	4.79504	0.343216	hypothetical protein	-0.24	ER 2
TGGT1_290970	4.79465	0.343238	8-amino-7-oxononanoate synthase	-0.05	ER 1
TGGT1_239260	-2.27594	0.343549	histone H4	-4.81	nucleus - chromatin
TGGT1_275650	2.27581	0.343571	hypothetical protein	-1.38	nucleus - non-chromatin
TGGT1_251690	1.57541	0.343834	putative seryl-tRNA synthetase, cytoplasmic	-4.13	cytosol
TGGT1_201840	2.86104	0.34633	aspartyl protease ASP1	-0.36	endomembrane vesicles
TGGT1_223940	-1.72026	0.346541	GAP45 protein	-4.14	IMC
TGGT1_224935	4.73666	0.346661	hypothetical protein	0.84	#N/A
TGGT1_244700	1.92997	0.347381	NAD(+)/NADH kinase domain-containing protein	-1.33	nucleus - chromatin
TGGT1_263090	-1.34838	0.3479	14-3-3 protein	-5.79	cytosol
TGGT1_224220	4.68895	0.349524	serine/threonine-protein phosphatase PP2A catalytic subunit	-1.5	cytosol
TGGT1_305510	4.68409	0.349818	hypothetical protein	-1.29	cytosol
TGGT1_289330	1.54988	0.351121	ubiquitin carboxyl-terminal hydrolase family 2 protein	-4.51	cytosol
TGGT1_310430A	4.63807	0.352623	Hsp90 domain-containing protein	-3.47	#N/A
TGGT1_236570	-1.90559	0.352824	lysine decarboxylase family protein	-3.75	cytosol
TGGT1_253420	2.79383	0.355258	PQ loop repeat-containing protein	-2.27	ER 1
TGGT1_288500	-1.18276	0.356362	FAD Malate-dehydrogenase (MDH-FAD)	-0.79	mitochondrion - soluble
TGGT1_219250	2.78144	0.356934	acetyltransferase, GNAT family protein	-0.09	Golgi
TGGT1_207640	-2.77052	0.358417	isoleucyl-tRNA synthetase family protein	-4.61	cytosol
TGGT1_222380	1.67024	0.359501	importin-beta N-terminal domain-containing protein	-3.51	cytosol
TGGT1_308090	1.51906	0.360087	rhoptry protein ROP5	N/A	rhoptries 1
TGGT1_217530	4.50678	0.360853	hypothetical protein	2.13	dense granules
TGGT1_234950	4.50519	0.360955	protein kinase (incomplete catalytic triad)	1.72	dense granules
TGGT1_212290	-4.50449	0.361	ribosomal protein RPS19	-4.49	40S ribosome
TGGT1_231210	4.49983	0.361299	sarcalumenin/eps15 family protein	-0.5	nucleus - chromatin
TGGT1_219270	4.49944	0.361323	multi-pass transmembrane protein	-3.53	IMC
TGGT1_208450	2.74021	0.362576	protease inhibitor PI2	2.04	dense granules
TGGT1_266310	2.73505	0.363288	Alpha-1,3-mannosyl-glycoprotein 2-beta-N-acetylglucosaminyltransferase	-1.89	Golgi
TGGT1_230420	1.10836	0.364255	sarco/endoplasmic reticulum Ca2+-ATPase	-5.43	ER 1
TGGT1_200360	4.42528	0.366136	hypothetical protein	2.63	dense granules
TGGT1_288360	1.149	0.369676	tryptophanyl-tRNA synthetase (TrpRS2)	-4.56	cytosol
TGGT1_269920	4.3685	0.369898	phosphatidylserine decarboxylase	0.52	dense granules
TGGT1_318430	-4.32516	0.372817	malate dehydrogenase MDH	1.63	cytosol
TGGT1_313070	4.30008	0.374524	hypothetical protein	-0.27	mitochondrion - membranes
TGGT1_228470	2.64966	0.375335	ribosomal protein RPL15	-4.94	60S ribosome
TGGT1_223410	4.28759	0.375379	putative eukaryotic initiation factor-4E	-4.41	nucleus - chromatin
TGGT1_249780	-4.26837	0.376702	hypothetical protein	1.62	cytosol
TGGT1_248480	-1.46319	0.376797	ribosomal protein RPS9	-4.26	40S ribosome
TGGT1_216630	4.26652	0.37683	putative trigger factor protein	-5.84	apicoplast
TGGT1_209170	2.62126	0.379444	hypothetical protein	0.82	rhoptries 1
TGGT1_260450	2.62044	0.379562	DEAD/DEAH box helicase domain-containing protein	-1.29	apicoplast
TGGT1_264610	-4.22615	0.379637	RNA recognition motif-containing protein	-3.94	nucleus - non-chromatin
TGGT1_263050	1.43871	0.384307	ribosomal protein RPL13	-3.53	60S ribosome
TGGT1_220400	-2.5825	0.385135	actin depolymerizing factor ADF	-4.23	cytosol
TGGT1_273640	2.54614	0.390563	hypothetical protein	0.22	mitochondrion - membranes
TGGT1_225310	-4.0472	0.392536	putative ARF1-directed GTPase-activating protein	0.89	cytosol
TGGT1_309560	2.52231	0.394165	nmda receptor glutamate-binding chain	1.21	rhoptries 2
TGGT1_264200	1.72947	0.394433	hypothetical protein	-4.88	apicoplast
TGGT1_313380	-1.54214	0.394517	hypothetical protein	-4.7	IMC
TGGT1_236210	-4.01553	0.394898	putative peptidase M16 family potein	-4.74	mitochondrion - membranes
TGGT1_320180	3.99292	0.3966	SAG-related sequence SRS16C	2.49	PM - peripheral 1
TGGT1_257530	3.98378	0.397292	transporter, major facilitator family protein	-4.73	PM - integral
TGGT1_215360	2.50007	0.397564	hypothetical protein	2.23	dense granules
TGGT1_248340	-1.0797	0.398113	GTP-binding nuclear protein ran/tc4	-4.59	nucleus - chromatin
TGGT1_215470	2.48507	0.399874	ribosomal protein RPL10A	-4.94	60S ribosome
TGGT1_237180	3.94775	0.400038	hypothetical protein	1.39	rhoptries 1
TGGT1_276970	3.92613	0.401702	hypothetical protein	-2.92	apicoplast
TGGT1_275810	-3.91105	0.40287	ribosomal protein RPS10	-5.12	nucleus - chromatin
TGGT1_208790	1.96921	0.403241	putative MC family transporter	0.59	mitochondrion - membranes
TGGT1_319340	3.90183	0.403587	hypothetical protein	-3.96	dense granules
TGGT1_246130	3.90182	0.403587	serpin (serine proteinase inhibitor) superfamily protein	1.24	dense granules
TGGT1_219850	0.772972	0.404763	prolyl-tRNA synthetase (ProRS)	-4.45	cytosol
TGGT1_408800;TGGT1_277270	3.88564	0.404851	#N/A	#N/A	#N/A
TGGT1_258470	3.88385	0.404991	hypothetical protein	2.12	IMC
TGGT1_257680	-3.80314	0.411399	myosin light chain MLC1	-2.7	IMC
TGGT1_250700	1.65208	0.41401	hypothetical protein	-1.67	nucleus - chromatin
TGGT1_263700	-1.91808	0.414105	ribosomal protein RPS14	-4.59	40S ribosome
TGGT1_315740	3.73166	0.417221	SAG-related sequence SRS54	0.8	PM - peripheral 1
TGGT1_216000	-2.372	0.41778	alveolin domain containing intermediate filament IMC3	-4.22	IMC
TGGT1_214090	3.70743	0.419227	signal peptidase	-0.3	nucleus - non-chromatin
TGGT1_283580	3.69193	0.420518	DnaJ domain-containing protein	-0.04	#N/A
TGGT1_289360	3.67455	0.421975	hypothetical protein	1.09	apicoplast
TGGT1_223540	3.66909	0.422434	importin-beta N-terminal domain-containing protein	-2.34	cytosol
TGGT1_313270	2.33956	0.423081	hypothetical protein	-3.31	nucleus - chromatin
TGGT1_305340	2.32901	0.424819	corepressor complex CRC230	-4.69	nucleus - chromatin
TGGT1_243690	2.32682	0.425181	hypothetical protein	1.37	rhoptries 2
TGGT1_318510	3.63156	0.425614	putative N-ethylmaleimide-sensitive fusion protein	-4.36	nucleus - chromatin
TGGT1_267060	-2.31828	0.426596	ribosomal protein RPL14	-3.07	60S ribosome
TGGT1_226970	-1.05291	0.43299	ribosomal protein RPS11	-3.75	40S ribosome
TGGT1_315310	3.54249	0.433325	hypothetical protein	-1.18	apicoplast
TGGT1_265360	-3.53838	0.433686	hypothetical protein	1.25	mitochondrion - soluble
TGGT1_278960	3.53013	0.434413	hypothetical protein	-2.1	ER 1
TGGT1_249560	2.26268	0.435938	DNA-directed RNA polymerase alpha chain rpoA	-4.38	apicoplast
TGGT1_235970	-1.18326	0.436589	putative eukaryotic initiation factor-2 gamma	-5.01	cytosol
TGGT1_224920	2.25788	0.436754	hypothetical protein	-4.56	ER 1
TGGT1_222370	3.49641	0.437406	SAG-related sequence SRS13	-0.07	PM - peripheral 1
TGGT1_230450	-3.48566	0.438368	bifunctional GMP synthase/glutamine amidotransferase protein	-4.16	cytosol
TGGT1_218730	3.4823	0.438669	hypothetical protein	0.57	PM - peripheral 2
TGGT1_203780	-3.44932	0.441645	hypothetical protein	-3.38	nucleus - chromatin
TGGT1_218280	-3.43335	0.443098	putative eukaryotic porin	-2.81	mitochondrion - membranes
TGGT1_262050	1.25641	0.443876	rhoptry kinase family protein ROP39	1.97	rhoptries 2
TGGT1_276130	3.41689	0.444604	cathepsin CPC2	-1.18	rhoptries 2
TGGT1_231990	3.40888	0.44534	hypothetical protein	1.29	#N/A
TGGT1_271950	2.20236	0.446321	hypothetical protein	-3.45	#N/A
TGGT1_263060	2.19981	0.446766	Proteasome/cyclosome repeat-containing protein	-3.81	19S proteasome
TGGT1_273520	1.15446	0.447346	PCI domain-containing protein	-3.26	nucleus - non-chromatin
TGGT1_263300	1.24455	0.447974	eukaryotic porin protein	-3.67	mitochondrion - membranes
TGGT1_235490	3.37869	0.448132	hypothetical protein	-1.28	cytosol
TGGT1_243800	-3.3589	0.449978	putative long-chain fatty acid CoA ligase	0.25	cytosol
TGGT1_305240	3.35246	0.450581	XPA binding protein 2 family protein	-2.5	nucleus - non-chromatin
TGGT1_243440	3.33466	0.452256	histone lysine acetyltransferase GCN5-B	-2.96	nucleus - chromatin
TGGT1_205350	3.33177	0.452529	putative integral membrane protein, GNS1/SUR4 family protein	0.24	ER 1
TGGT1_236040	-1.34819	0.45263	fructose-1,6-bisphosphate aldolase	-3.46	cytosol
TGGT1_310140	3.32427	0.453238	hypothetical protein	-3.14	Golgi
TGGT1_266960	1.73056	0.456267	beta-tubulin	-4	tubulin cytoskeleton
TGGT1_220950	3.2835	0.457128	hypothetical protein	2.13	dense granules
TGGT1_201700	1.21658	0.457746	WD domain, G-beta repeat-containing protein	-3.65	nucleus - non-chromatin
TGGT1_320210	-2.13759	0.457765	WD domain, G-beta repeat domain containing protein	-5.76	nucleus - non-chromatin
TGGT1_248460	3.26636	0.458779	putative ubiquitin	1.18	PM - integral
TGGT1_201380	2.12285	0.460414	putative chorismate synthase	-2.84	cytosol
TGGT1_211440	3.24676	0.460679	hypothetical protein	-5.67	apicoplast
TGGT1_221620;TGGT1_212240	3.2454	0.460812	#N/A	#N/A	#N/A
TGGT1_290600	-3.2317	0.462149	succinyl-CoA-synthetase alpha SCSA	-2.03	mitochondrion - soluble
TGGT1_227290	2.11305	0.462183	histone deacetylase HDAC3	-5.36	nucleus - chromatin
TGGT1_214210	1.70462	0.462391	rRNA pseudouridine synthase	-4.3	cytosol
TGGT1_263870	1.19534	0.465269	glutamate-tRNA ligase	-4.2	cytosol
TGGT1_294860	-3.18673	0.466581	hypothetical protein	-4.1	#N/A
TGGT1_206300	3.16126	0.469122	hypothetical protein	0.22	nucleus - chromatin
TGGT1_231100	3.15894	0.469355	hypothetical protein	0.21	PM - integral
TGGT1_202370	1.0244	0.470445	putative T-complex protein 1, epsilon subunit (TCP-1-epsilon)	-6.05	cytosol
TGGT1_233520	-2.06044	0.471804	ATP-dependent RNA helicase	-5.53	nucleus - non-chromatin
TGGT1_310640	1.66118	0.472807	phosphorylase family protein	1.76	cytosol
TGGT1_294620	1.17071	0.474097	putative eukaryotic initiation factor-3, subunit 8	-4.89	nucleus - non-chromatin
TGGT1_245460	-1.16645	0.475638	ribosomal protein RPS8	-4.68	40S ribosome
TGGT1_220930	2.03196	0.477098	hypothetical protein	-2.62	IMC
TGGT1_310070	-3.06053	0.479396	putative methyltransferase	-1.22	cytosol
TGGT1_216880	-0.857119	0.479533	guanine nucleotide-binding protein	-5.07	cytosol
TGGT1_263520	-3.05331	0.480146	microtubule associated protein SPM1	1.21	tubulin cytoskeleton
TGGT1_272380	3.05313	0.480165	hypothetical protein	1.71	micronemes
TGGT1_239100	-0.998389	0.481419	ribosomal protein RPS7	-5.53	40S ribosome
TGGT1_271470	3.03814	0.481729	hypothetical protein	-5.01	apicoplast
TGGT1_230940	1.61019	0.485289	hypothetical protein	-4.92	nucleus - chromatin
TGGT1_211040	-1.98849	0.485298	Sec61beta family protein	-4.37	ER 1
TGGT1_285180	1.97216	0.488416	hypothetical protein	-1	PM - peripheral 2
TGGT1_211330	2.96973	0.48897	methionine aminopeptidase	-2.88	#N/A
TGGT1_239400	1.96652	0.489497	hypothetical protein	-0.91	IMC
TGGT1_271145	-2.947	0.491414	hypothetical protein	-0.69	#N/A
TGGT1_212270	2.92299	0.494018	hypothetical protein	-3.05	micronemes
TGGT1_250330	1.93261	0.496049	hypothetical protein	-2.6	ER 1
TGGT1_263500	1.35547	0.496512	putative vacuolar protein sorting-associated protein 26	-4.09	cytosol
TGGT1_286420A;TGGT1_294800A;TGGT1_294800B;TGGT1_359490;TGGT1_286420B	-1.09612	0.501545	#N/A	#N/A	#N/A
TGGT1_280600	-1.09445	0.502173	putative histidyl-tRNA synthetase (HisRS)	-4.23	cytosol
TGGT1_207140	1.8987	0.50269	SAG-related sequence SRS49B	0.28	PM - peripheral 1
TGGT1_310670	-1.33272	0.503333	putative glycogen phosphorylase 1	1.01	cytosol
TGGT1_229670	-1.89507	0.503406	ribosomal protein RPS23	-3.75	40S ribosome
TGGT1_278510	2.82117	0.505303	protein phosphatase 2C domain-containing protein	1.01	rhoptries 1
TGGT1_258590	1.88342	0.505711	hypothetical protein	-4.23	apicoplast
TGGT1_202420	1.52212	0.507502	hypothetical protein	-0.43	rhoptries 1
TGGT1_267080	-2.79261	0.508541	putative 26S protease regulatory subunit 4	-4.66	19S proteasome
TGGT1_243290	1.86468	0.509442	hypothetical protein	-3.84	ER 1
TGGT1_211890	1.30482	0.511789	RAP domain-containing protein	0.28	apicoplast
TGGT1_232300	-0.924397	0.513539	ribosomal protein RPS3	-4.37	40S ribosome
TGGT1_306030	1.84075	0.514244	glutathione s-transferase, n-terminal domain containing protein	0.8	ER 1
TGGT1_273540	2.74205	0.514353	putative phosphatidylserine synthase	-1.63	ER 1
TGGT1_213280	2.74085	0.514492	SAG-related sequence SRS25	2.11	PM - peripheral 1
TGGT1_262390	-1.83711	0.514977	TLD protein	-2.15	nucleus - chromatin
TGGT1_314430	2.73285	0.515422	serine/threonine specific protein phosphatase	0.97	nucleus - chromatin
TGGT1_258050	2.72146	0.51675	actin like protein ALP2a	-4.44	nucleus - chromatin
TGGT1_297500	-1.1528	0.51741	T-complex protein 1 eta subunit	-5.99	cytosol
TGGT1_257990	-1.81834	0.518782	putative heat shock protein 101	0.05	cytosol
TGGT1_223420	1.81499	0.519463	DnaJ domain-containing protein	-0.47	#N/A
TGGT1_215380	2.69679	0.519643	hypothetical protein	1.92	cytosol
TGGT1_267400	-2.69588	0.519751	ribosomal protein RPL32	-2.81	60S ribosome
TGGT1_273370	2.69561	0.519783	putative coatomer gamma 2-subunit protein	-3.26	cytosol
TGGT1_278870	0.529194	0.520448	myosin F	-3.55	nucleus - chromatin
TGGT1_314970	-0.908825	0.520466	root hair defective 3 gtp-binding protein (rhd3) protein	-4.38	ER 1
TGGT1_247680	2.67811	0.521851	hypothetical protein	-4.46	#N/A
TGGT1_226730	-1.80302	0.521905	aconitate hydratase ACN/IRP	-4.73	mitochondrion - soluble
TGGT1_311310	-2.66254	0.523702	protein phosphatase 2B catalytic subunit, calcineurin family phosphatse superfamily protein	-3.24	cytosol
TGGT1_221620	1.79247	0.524069	putative beta-tubulin	-2.8	tubulin cytoskeleton
TGGT1_309120	-0.659053	0.525629	ribosomal protein RPL4	-5.62	60S ribosome
TGGT1_273730	2.63458	0.527052	phospholipase, patatin family protein	-3.17	apicoplast
TGGT1_321620	1.12419	0.527413	dynamin-related protein DRPB	-4.91	nucleus - chromatin
TGGT1_270550	2.62945	0.527671	putative gamma-glutamyl phosphate reductase	-0.69	cytosol
TGGT1_318230	-1.24736	0.529535	phosphoglycerate kinase PGKI	-4.52	cytosol
TGGT1_296010	1.42918	0.531839	phosphatidylinositol 3- and 4-kinase	-3.6	nucleus - chromatin
TGGT1_290290	1.72353	0.538413	ubiquitin-activating enzyme E1 family protein	-4.25	cytosol
TGGT1_226710	1.71953	0.539257	hypothetical protein	0.4	ER 1
TGGT1_215460	-1.38394	0.544016	ribosomal protein RPS24	-3.44	40S ribosome
TGGT1_202680	-1.6808	0.54749	putative peptidase M16, alpha subunit	-4.3	mitochondrion - membranes
TGGT1_262640	-2.46334	0.54829	Cg8 family protein	-3.49	mitochondrion - membranes
TGGT1_310150	2.45968	0.548759	AMP-binding enzyme domain-containing protein	0.26	Golgi
TGGT1_262040	1.66094	0.551756	SAC3/GANP family protein	-0.03	cytosol
TGGT1_205380	0.891299	0.55401	fructose-bisphospatase I	-1.67	nucleus - chromatin
TGGT1_297060	-1.64551	0.555094	phosphoglycerate mutase PGMII	-4.54	cytosol
TGGT1_205710	-1.64185	0.555887	lysine-tRNA ligase	-5.22	cytosol
TGGT1_318410	1.16389	0.556092	putative TCP-1 chaperonin	-5.15	cytosol
TGGT1_216810	-2.39542	0.557068	5'-nucleotidase, C-terminal domain-containing protein	0.89	cytosol
TGGT1_245470	-2.37134	0.560231	mitotic checkpoint protein, BUB3 family protein	-0.38	nucleus - non-chromatin
TGGT1_218410	-1.31831	0.562068	ribosomal protein RPP0	-3.16	60S ribosome
TGGT1_242290	-2.35062	0.562971	putative proteasome subunit alpha1	-4.48	20S proteasome
TGGT1_202770	-2.33067	0.56563	RNA recognition motif-containing protein	-3.03	nucleus - non-chromatin
TGGT1_269600	-0.929911	0.566426	biotin-requiring enzyme domain-containing protein	0.94	#N/A
TGGT1_306020	2.31867	0.567236	hypothetical protein	-3.25	Golgi
TGGT1_231600	2.29046	0.571041	HEAT repeat-containing protein	-2.41	cytosol
TGGT1_315220	2.27615	0.572986	rhoptry protein ROP14	-0.78	rhoptries 2
TGGT1_318710	1.26811	0.576179	ATP-binding cassette sub-family F member 1	-2.91	nucleus - chromatin
TGGT1_291140	1.10201	0.576364	CCR4-Not complex component, Not1 protein	-4.57	nucleus - chromatin
TGGT1_313670	-0.836592	0.578004	adaptin n terminal region domain-containing protein	-4.27	nucleus - chromatin
TGGT1_260600	1.26166	0.578008	Pumilio-family RNA binding repeat-containing protein	-0.34	nucleus - chromatin
TGGT1_222400	2.2087	0.582277	hypothetical protein	-0.13	IMC
TGGT1_208590	-1.06984	0.587099	putative vacuolar ATP synthase subunit 54kD	-4.78	nucleus - chromatin
TGGT1_219800	-0.953413	0.589774	putative vacuolar ATP synthase subunit b	-5.49	nucleus - chromatin
TGGT1_207060	1.48872	0.590055	ribonucleoside-diphosphate reductase small subunit	-4.35	nucleus - chromatin
TGGT1_237010	-1.21302	0.59196	hypothetical protein	-4.09	mitochondrion - soluble
TGGT1_256760	1.05537	0.591967	pyruvate kinase PyK1	-4.03	cytosol
TGGT1_230210	1.21007	0.592815	alveolin domain containing intermediate filament IMC10	-4.7	IMC
TGGT1_311720;TGGT1_273760	2.123	0.594392	#N/A	#N/A	#N/A
TGGT1_230960	1.04763	0.594583	putative splicing factor 3b, subunit 3	-4.69	nucleus - non-chromatin
TGGT1_261570	-0.641205	0.59495	ribosomal protein RPL7A	-4.03	60S ribosome
TGGT1_244110	2.11871	0.595008	nucleosome assembly protein (nap) protein	-0.88	cytosol
TGGT1_219700	-2.11619	0.595369	putative DNA replication licensing factor MCM4	-5.43	cytosol
TGGT1_258660	2.1069	0.596706	rhoptry protein ROP6	0.28	rhoptries 2
TGGT1_205558	-1.45009	0.598963	NAC domain-containing protein	-3.68	cytosol
TGGT1_219520	-1.4378	0.601821	histone arginine methyltransferase PRMT1	-0.04	cytosol
TGGT1_299210	2.07071	0.601954	CTP synthase	-5.67	cytosol
TGGT1_289760	0.920472	0.60231	hypothetical protein	-1.81	apicoplast
TGGT1_292130	-0.838567	0.604177	ribosomal protein RPL13A	-2.39	60S ribosome
TGGT1_249530	-1.16927	0.604716	putative exportin 1	-3.78	cytosol
TGGT1_301170	-1.42512	0.604781	SAG-related sequence SRS19D	0.41	PM - peripheral 1
TGGT1_319850	-2.03835	0.606702	splicing factor U2AF family SnRNP auxilary factor large subunit, RRM domain-containing protein	-3.52	nucleus - non-chromatin
TGGT1_274190	2.03432	0.607296	putative eukaryotic initiation factor 2B epsilon subunit	-5.07	cytosol
TGGT1_410370;TGGT1_279100	2.02856	0.608147	#N/A	#N/A	#N/A
TGGT1_248880	0.768235	0.608808	GTPase RAB7	-2.67	PM - integral
TGGT1_210370	2.00913	0.611032	hypothetical protein	1.07	rhoptries 1
TGGT1_200240	2.00799	0.611201	microneme protein MIC17B	N/A	micronemes
TGGT1_210690	-0.821287	0.611478	ribosomal protein RPS6	-4.58	40S ribosome
TGGT1_266090	1.39408	0.612083	hypothetical protein	0.91	IMC
TGGT1_216070	1.14269	0.612558	hypothetical protein	-3.53	nucleus - chromatin
TGGT1_255190	0.817599	0.613043	myosin C	2.25	IMC
TGGT1_269885A;TGGT1_269885B	1.98246	0.615019	#N/A	#N/A	#N/A
TGGT1_226430	1.36984	0.617835	reticulon protein	2.39	ER 1
TGGT1_251870;TGGT1_305160	-1.95775	0.618746	#N/A	#N/A	#N/A
TGGT1_221522	1.94162	0.621195	adaptor complexes medium subunit family protein	-3.64	nucleus - chromatin
TGGT1_287500	0.528112	0.621972	putative T complex chaperonin	-4.89	cytosol
TGGT1_217460	-0.795504	0.622463	glutaminyl-tRNA synthetase (GlnRS)	-3.72	cytosol
TGGT1_273090	-0.867147	0.622936	cell division protein CDC48CY	-6.01	cytosol
TGGT1_219310	-1.34678	0.623348	DnaK family protein	-2.04	cytosol
TGGT1_246100	1.92082	0.624371	putative phosducin	-4.97	cytosol
TGGT1_235540	-1.91528	0.625221	putative eukaryotic initiation factor-2 beta	-5.6	cytosol
TGGT1_309820	-1.33329	0.626592	ribosomal protein RPL11	-4.13	40S ribosome
TGGT1_204020	-0.855749	0.627397	ribosomal protein RPL8	-4.99	60S ribosome
TGGT1_251810	-1.90013	0.627551	putative translation initiation factor eIF-5A	-4.32	cytosol
TGGT1_265180	-1.89934	0.627674	hypothetical protein	-1.61	mitochondrion - soluble
TGGT1_258070	-0.768749	0.633975	hypothetical protein	-5.24	cytosol
TGGT1_294898	1.85102	0.635186	tetratricopeptide repeat-containing protein	-0.32	cytosol
TGGT1_223050	0.763658	0.636179	ribosomal protein RPS20	-4.19	nucleus - chromatin
TGGT1_312630	0.761165	0.637259	putative anonymous antigen-1	-3.53	cytosol
TGGT1_321680	-1.82962	0.638551	hypothetical protein	-0.07	cytosol
TGGT1_288860	-1.28136	0.639211	RuvB family 2 protein	-4.09	nucleus - non-chromatin
TGGT1_289310	1.8166	0.64061	cullin family protein	-4.44	nucleus - chromatin
TGGT1_300200	-1.2749	0.640794	histone H2AZ	-5.08	nucleus - chromatin
TGGT1_289300	1.2732	0.641211	methionyl-tRNA synthetase	-5.07	cytosol
TGGT1_281930	1.79454	0.644117	SAG-related sequence SRS39	0.09	PM - peripheral 1
TGGT1_266060	-0.685271	0.647367	ribosomal protein RPSA	-5.48	cytosol
TGGT1_246978	1.75682	0.650168	hypothetical protein	-4.96	#N/A
TGGT1_262670	-0.67859	0.650525	ribosomal protein RPL18A	-4.54	60S ribosome
TGGT1_295110;TGGT1_295125	0.678256	0.650683	#N/A	#N/A	#N/A
TGGT1_262690	1.73242	0.654121	ribosomal protein RPL27	-4.67	60S ribosome
TGGT1_272370	1.21419	0.655828	hypothetical protein	2.07	PM - integral
TGGT1_214260	-1.71738	0.656572	putative alpha-glucan water dikinase 1	0.35	cytosol
TGGT1_216790	-0.659434	0.659624	putative ATP-binding cassette sub-family E member 1	-4.11	nucleus - non-chromatin
TGGT1_311230	-0.771651	0.660861	hypothetical protein	0.74	IMC
TGGT1_234930	1.68682	0.661588	SAG-related sequence SRS43	1.75	PM - peripheral 1
TGGT1_277500	1.67816	0.663019	putative 26S proteasome regulatory subunit 7	-3.35	19S proteasome
TGGT1_314100	-1.18333	0.663574	tetratricopeptide repeat-containing protein	-1.97	cytosol
TGGT1_251770	1.67171	0.664087	hypothetical protein	0.67	PM - integral
TGGT1_300000	1.66562	0.665096	ribosomal protein RPL18	-5.59	60S ribosome
TGGT1_237820	1.66108	0.66585	IMC sub-compartment protein ISP2	-2.04	IMC
TGGT1_256000	1.16781	0.667497	endoplasmic reticulum retention receptor	-4.76	ER 1
TGGT1_292220	-0.96151	0.667845	PCI domain-containing protein	-4.39	19S proteasome
TGGT1_265530	-1.63548	0.670121	RNA recognition motif-containing protein	-5.33	nucleus - non-chromatin
TGGT1_255420	-1.15314	0.67122	hypothetical protein	1.74	IMC
TGGT1_256970	-1.62866	0.671265	putative vacuolar ATP synthase subunit A	-3.61	nucleus - chromatin
TGGT1_213350	0.950068	0.67144	ribosomal protein RPS15	-5.34	40S ribosome
TGGT1_309210	-1.14818	0.672481	putative peroxiredoxin 6	1	cytosol
TGGT1_313010	0.632056	0.672735	DEAD (Asp-Glu-Ala-Asp) box polypeptide DDX6	-0.38	nucleus - non-chromatin
TGGT1_210840	1.61383	0.673758	arginyl-tRNA synthetase family protein	-4.95	cytosol
TGGT1_218780	-1.59663	0.676666	putative phosphoserine aminotransferase	0.69	cytosol
TGGT1_263980	-1.57398	0.680517	pentatricopeptide repeat domain-containing protein	-1.45	#N/A
TGGT1_291680	0.803081	0.6809	Sec23/Sec24 trunk domain-containing protein	-5.46	nucleus - non-chromatin
TGGT1_289530	-1.11065	0.682088	ribosomal protein RPL19	-4.38	60S ribosome
TGGT1_231890	1.56293	0.682404	putative beta-ketoacyl-acyl carrier protein synthase III	-1.91	apicoplast
TGGT1_223140	-1.1051	0.683517	tRNA binding domain-containing protein	0.21	cytosol
TGGT1_282130	1.54411	0.685633	hypothetical protein	0.45	Golgi
TGGT1_257740	1.5381	0.686669	UMP-CMP kinase	-3.2	cytosol
TGGT1_311240	-1.09172	0.686973	putative DnaJ family chaperone	-3.96	cytosol
TGGT1_273460	-0.463623	0.687564	eukaryotic translation initiation factor 3 subunit 6 interacting protein	-2.27	nucleus - non-chromatin
TGGT1_221620;TGGT1_212240;TGGT1_266960	0.598123	0.689157	#N/A	#N/A	#N/A
TGGT1_273760	0.304179	0.68944	heat shock protein HSP70	-4.97	cytosol
TGGT1_294350	1.51824	0.690103	DEAD/DEAH box helicase domain-containing protein	-4.32	nucleus - non-chromatin
TGGT1_202200	0.693588	0.692751	hypothetical protein	-1.41	rhoptries 1
TGGT1_205440	0.763367	0.695551	CCT chaperonin gamma subunit	-4.52	cytosol
TGGT1_233500	1.47947	0.696862	triose-phosphate isomerase TPI-II	-4.22	apicoplast
TGGT1_315770	1.05118	0.697515	cytochrome p450 superfamily protein	0.8	mitochondrion - membranes
TGGT1_315610	-1.47444	0.697744	hypothetical protein	1.33	nucleus - chromatin
TGGT1_243710	-0.622388	0.698888	t-complex protein beta subunit	-4.79	cytosol
TGGT1_209160	1.46294	0.699766	myristoyl CoA:protein N-myristoyltransferase	-4.96	nucleus - non-chromatin
TGGT1_225150	1.43724	0.704309	hypothetical protein	0.53	rhoptries 1
TGGT1_243570	-1.02497	0.70439	ribosomal protein RPS26	-5.14	40S ribosome
TGGT1_286420A;TGGT1_294800A;TGGT1_294800B;TGGT1_359490	-1.02193	0.705191	#N/A	#N/A	#N/A
TGGT1_230850	-0.737072	0.705341	hypothetical protein	-0.38	IMC
TGGT1_263040	-0.658456	0.707347	ribosomal protein RPS16	-3.98	40S ribosome
TGGT1_253290	-1.00642	0.709282	valyl-tRNA synthetase	-3.82	cytosol
TGGT1_305850	-0.726004	0.709482	RNA recognition motif-containing protein	0.73	nucleus - non-chromatin
TGGT1_221380	-1.39798	0.711311	alba 1	-0.16	nucleus - non-chromatin
TGGT1_271050	-0.589295	0.713988	SAG-related sequence SRS34A	1.72	PM - peripheral 1
TGGT1_225320	-1.36841	0.716636	hypothetical protein	0.64	rhoptries 2
TGGT1_232440	-0.807628	0.717153	Brf1p family coiled coil protein	0.34	nucleus - chromatin
TGGT1_266640	0.506442	0.717753	putative Acetyl-coenzyme A synthetase 2	0.59	cytosol
TGGT1_252360	0.632527	0.718213	rhoptry kinase family protein ROP24 (incomplete catalytic triad)	1.34	rhoptries 1
TGGT1_242625	-1.33981	0.721825	ATPase family associated with various cellular activities (AAA) subfamily protein	-5.86	#N/A
TGGT1_208430	0.954598	0.723076	putative serine proteinase inhibitor PI-2	1.42	dense granules
TGGT1_201520	1.3296	0.723689	protein phosphatase 2C domain-containing protein	-0.25	rhoptries 1
TGGT1_288830	-0.467533	0.723941	NADH dehydrogenase (NDH2-II)	-0.88	mitochondrion - membranes
TGGT1_273445	1.31998	0.725449	sufB/sufD domain-containing protein	-5.29	apicoplast
TGGT1_292950	1.31256	0.726809	hypothetical protein	-2.58	apical 1
TGGT1_249390	-0.325515	0.730579	glutamate/leucine/phenylalanine/valine dehydrogenase family protein	1	cytosol
TGGT1_203990	1.2833	0.732198	rhoptry protein ROP12	1.63	rhoptries 1
TGGT1_289680	-1.27948	0.732906	Ras-related protein Rab11	-3.58	PM - integral
TGGT1_258740	-0.749577	0.736267	putative eukaryotic initiation factor-2A	-1.21	nucleus - non-chromatin
TGGT1_253880	0.896846	0.738651	GNS1/SUR4 family protein	-0.02	ER 1
TGGT1_305980	0.738826	0.739835	pyruvate dehydrogenase complex subunit PDH-E3I	-1.38	apicoplast
TGGT1_309265	-1.23073	0.741986	oxidoreductase, short chain dehydrogenase/reductase family protein	-3.48	ER 1
TGGT1_233000	1.22268	0.743497	KOW motif domain-containing protein	-4.24	nucleus - non-chromatin
TGGT1_312050	-1.18303	0.750979	putative small GTPase Rab2	-2.83	PM - integral
TGGT1_230160	0.704838	0.751175	hypothetical protein	2.11	IMC
TGGT1_225790	-1.17507	0.752491	PDI family protein	1.98	tubulin cytoskeleton
TGGT1_239330	-1.17308	0.752869	ribosomal protein RPL37	-4.25	60S ribosome
TGGT1_232350	-0.439597	0.753456	lactate dehydrogenase LDH1	0.78	cytosol
TGGT1_219790A	1.15986	0.755387	pre-mRNA processing factor PRP3	-4.7	#N/A
TGGT1_237250	-0.675978	0.760871	hypothetical protein	-3.51	Golgi
TGGT1_261950	-0.401965	0.761167	ATP synthase beta subunit ATP-B	-4.84	mitochondrion - membranes
TGGT1_229990	-1.12963	0.761174	putative T-complex protein 1 subunit alpha	-4.96	cytosol
TGGT1_279380	0.81017	0.762412	hypothetical protein	1.96	cytosol
TGGT1_321500	-0.525146	0.763992	RNA recognition motif-containing protein	-5.18	nucleus - non-chromatin
TGGT1_268570	0.666582	0.764041	zinc finger (CCCH type) motif-containing protein	-4.23	nucleus - non-chromatin
TGGT1_292340	-1.10184	0.766531	zinc finger, C3HC4 type (RING finger) domain-containing protein	0.75	#N/A
TGGT1_294630	-1.03904	0.778765	hypothetical protein	1.55	rhoptries 2
TGGT1_258360	1.03556	0.779448	hypothetical protein	-0.89	rhoptries 1
TGGT1_232230	-1.03495	0.779568	ribosomal protein RPL30	-4.23	60S ribosome
TGGT1_268835	1.02733	0.781066	hypothetical protein	-2.02	#N/A
TGGT1_261210	-0.616417	0.781066	putative 26s proteasome subunit p55	-4.01	19S proteasome
TGGT1_288720	-0.484982	0.781413	ribosomal protein RPL10	-5.3	60S ribosome
TGGT1_205320	-0.591466	0.789597	hypothetical protein	0.85	cytosol
TGGT1_244350	0.974244	0.791568	DnaJ domain-containing protein	0.68	mitochondrion - soluble
TGGT1_248810	-0.69598	0.794373	nuclear factor NF7	-0.8	nucleus - non-chromatin
TGGT1_269980	0.504642	0.794679	putative preprotein translocase Sec61	-5.15	ER 1
TGGT1_222860	0.476186	0.805922	putative eukaryotic translation initiation factor	-4.47	nucleus - non-chromatin
TGGT1_286420A;TGGT1_294800B;TGGT1_359490;TGGT1_286420B	-0.5366	0.808493	#N/A	#N/A	#N/A
TGGT1_286590	0.387241	0.809044	microtubule associated protein SPM2	1.34	tubulin cytoskeleton
TGGT1_268200	-0.527926	0.811498	RNA recognition motif-containing protein	-3.27	nucleus - non-chromatin
TGGT1_231640	0.242729	0.814087	alveolin domain containing intermediate filament IMC1	-4	IMC
TGGT1_301440	-0.451708	0.815639	calcium-dependent protein kinase CDPK1	-3.3	nucleus - chromatin
TGGT1_313230	0.406662	0.815796	eukaryotic initiation factor-2, alpha subunit	-4.65	cytosol
TGGT1_238010	-0.514538	0.816143	ribosomal protein RPL23A	-4.8	60S ribosome
TGGT1_206590	0.603101	0.820868	calcium-dependent protein kinase CDPK2A	-2.05	nucleus - chromatin
TGGT1_295110	-0.315828	0.821195	rhoptry protein ROP7	N/A	rhoptries 1
TGGT1_205250	0.49505	0.822923	rhoptry protein ROP18	0.89	rhoptries 1
TGGT1_278990	-0.331538	0.823808	putative phosphate carrier	-2.72	mitochondrion - membranes
TGGT1_232280	-0.80028	0.826798	hypothetical protein	1.22	PM - peripheral 1
TGGT1_290670	-0.34283	0.830497	leucyl aminopeptidase LAP	-1.33	cytosol
TGGT1_208370	-0.770421	0.832963	putative myosin heavy chain	1.79	IMC
TGGT1_207770	0.758835	0.835363	PCI domain-containing protein	-5.75	19S proteasome
TGGT1_239820	0.254587	0.839299	D-3-phosphoglycerate dehydrogenase	1.79	nucleus - non-chromatin
TGGT1_284560	0.441663	0.8416	ribosomal protein RPL9	-5.37	60S ribosome
TGGT1_209210	-0.440612	0.841969	hypothetical protein	-3.36	nucleus - non-chromatin
TGGT1_207430	0.71334	0.844836	putative ATP-dependent RNA helicase DDX1	0.45	nucleus - non-chromatin
TGGT1_320220	0.71044	0.845442	putative ubiquinol cytochrome c oxidoreductase	-5.76	mitochondrion - membranes
TGGT1_300260	0.428273	0.846307	threonyl-tRNA synthetase family protein	-4.32	cytosol
TGGT1_253890	0.697399	0.848172	peptidase M16 inactive domain-containing protein	-5.93	apicoplast
TGGT1_290950	0.167381	0.848407	putative clathrin heavy chain	-4.77	cytosol
TGGT1_285850	0.696229	0.848417	peptidyl-prolyl cis-trans isomerase, FKBP-type domain-containing protein	-0.01	nucleus - non-chromatin
TGGT1_290030	-0.694278	0.848826	hypothetical protein	-3.88	mitochondrion - membranes
TGGT1_275802	0.417874	0.849969	SRP72 RNA-binding domain-containing protein	-4.17	cytosol
TGGT1_245560	-0.327385	0.851083	hypothetical protein	-0.29	nucleus - chromatin
TGGT1_318160	-0.672532	0.853393	MSP (Major sperm protein) domain-containing protein	-3.54	ER 1
TGGT1_286920	-0.670379	0.853846	SWIRM domain-containing protein	-5.1	nucleus - chromatin
TGGT1_363030;TGGT1_215775	0.402495	0.855394	#N/A	#N/A	#N/A
TGGT1_272910	0.198543	0.857528	T-complex protein 1 delta subunit	-4.41	cytosol
TGGT1_215590	-0.65231	0.857654	flavoprotein subunit of succinate dehydrogenase	-3.96	mitochondrion - soluble
TGGT1_290640	0.649104	0.858331	putative DNA mismatch repair protein MSH6-1	-0.29	nucleus - chromatin
TGGT1_268890	0.389056	0.860143	citrate synthase I	-2.4	mitochondrion - soluble
TGGT1_311360	-0.636799	0.860931	protein kinase G AGC kinase family member PKG	-2.15	PM - peripheral 2
TGGT1_212250	-0.334373	0.862741	XPG N-terminal domain-containing protein	-0.26	nucleus - non-chromatin
TGGT1_226068	0.456422	0.863495	DnaJ domain-containing protein	-4.72	ER 1
TGGT1_228490	-0.620504	0.864381	hypothetical protein	-3.71	cytosol
TGGT1_207710	-0.611605	0.866269	putative phosphatidylinositol synthase	-3.57	ER 1
TGGT1_217890	-0.60977	0.866659	putative alkyl hydroperoxide reductase/ Thiol specific antioxidant/ Mal allergen	0.23	nucleus - non-chromatin
TGGT1_247460	-0.607927	0.86705	proliferating cell nuclear antigen PCNA1	-4.69	cytosol
TGGT1_231850	0.440202	0.868261	serine-threonine phosophatase 2C (PP2C)	-4.39	cytosol
TGGT1_292920	-0.264643	0.868644	putative heat shock protein 75	-2.89	mitochondrion - soluble
TGGT1_312090	-0.356665	0.871621	ribosomal protein RPL23	-4.32	60S ribosome
TGGT1_259550	-0.353559	0.872724	dihydropteroate synthase	-3.55	cytosol
TGGT1_209600	0.307265	0.873732	hypothetical protein	1.9	cytosol
TGGT1_249620	-0.42068	0.874008	histone deacetylase HDAC2	-4.51	#N/A
TGGT1_253730	0.567793	0.875598	importin-beta N-terminal domain-containing protein	-4.51	cytosol
TGGT1_234190	-0.411831	0.876618	putative serine hydroxymethyltransferase 2	-4.23	cytosol
TGGT1_305290	0.56169	0.876902	putative vacuolar atp synthase subunit e	-1.4	nucleus - chromatin
TGGT1_294640	0.406636	0.878151	ribonucleoside-diphosphate reductase large chain	-4.79	#N/A
TGGT1_267050	-0.554795	0.878376	hydrolase, alpha/beta fold family protein	0.73	cytosol
TGGT1_283850	0.33659	0.878757	peptidyl-prolyl cis-trans isomerase	-1.59	cytosol
TGGT1_234505	0.402405	0.8794	putative phenylalanyl-tRNA synthetase alpha chain A	-4.4	cytosol
TGGT1_219710	-0.393503	0.88203	hypothetical protein	-2.03	nucleus - chromatin
TGGT1_294670	0.326169	0.882468	translation initiation factor 3 subunit	-3.91	nucleus - non-chromatin
TGGT1_249340	0.38978	0.883131	hypothetical protein	1.32	Golgi
TGGT1_317720	0.277677	0.885767	putative eukaryotic translation initiation factor 3 subunit 7	-4.82	nucleus - non-chromatin
TGGT1_232710	0.165992	0.889847	ribosomal protein RPS3A	-4.09	40S ribosome
TGGT1_316400B;TGGT1_231770	-0.493572	0.891524	#N/A	#N/A	#N/A
TGGT1_216650	0.487144	0.89291	S15 sporozoite-expressed protein	1.82	PM - peripheral 2
TGGT1_219630	-0.233128	0.893552	flavodoxin domain-containing protein	-2.78	mitochondrion - membranes
TGGT1_250770	0.157711	0.895305	putative eukaryotic initiation factor-4A	-4.13	cytosol
TGGT1_243540	-0.253254	0.895729	WD domain, G-beta repeat-containing protein	-4.68	nucleus - non-chromatin
TGGT1_252290	0.20619	0.897426	putative importin alpha	-5.32	cytosol
TGGT1_237150	-0.339378	0.898075	putative minor histocompatibility antigen h13	-3.96	ER 1
TGGT1_211690	0.451759	0.900558	AAA family protein	-5.05	nucleus - chromatin
TGGT1_242070	0.447172	0.901552	cAMP-dependent protein kinase regulatory subunit	-5.46	IMC
TGGT1_260440	0.268905	0.902925	nuclear factor NF3	0.03	cytosol
TGGT1_229360	0.268717	0.902993	transaldolase	0.33	nucleus - non-chromatin
TGGT1_310080	-0.436701	0.903822	AMP-binding enzyme domain-containing protein	-2.53	cytosol
TGGT1_223590	0.431335	0.904986	proteasome subunit	-1.57	20S proteasome
TGGT1_289080	0.420198	0.907404	HEAT repeat-containing protein	-4.36	nucleus - chromatin
TGGT1_236540	0.223045	0.908083	RNA recognition motif-containing protein	-4.66	nucleus - non-chromatin
TGGT1_247470	0.301248	0.909426	putative nucleolar protein	-3.33	cytosol
TGGT1_266070	-0.298344	0.910293	ribosomal protein RPL31	-3.75	60S ribosome
TGGT1_225050	-0.17938	0.910687	putative adenosylhomocysteinase	-1.58	cytosol
TGGT1_242330	0.186401	0.914767	ribosomal protein RPS5	-4.92	40S ribosome
TGGT1_313100	-0.374733	0.917304	signal recognition particle SRP54 protein	-4.16	nucleus - chromatin
TGGT1_306220	0.373309	0.917615	hypothetical protein	-0.08	nucleus - non-chromatin
TGGT1_316400B	-0.12139	0.919309	alpha tubulin TUBA1	-4.71	#N/A
TGGT1_244100	-0.364332	0.919575	snoRNA binding domain-containing protein	-4.36	nucleus - non-chromatin
TGGT1_250820	-0.266031	0.919943	hypothetical protein	0.5	apical 1
TGGT1_248390	-0.219529	0.920647	ribosomal protein RPL26	-3.23	60S ribosome
TGGT1_219540	-0.19216	0.920747	cytosolic tRNA-Ala synthetase	-4.53	cytosol
TGGT1_265330	-0.256194	0.922885	putative cell-cycle-associated protein kinase GSK	-4.12	nucleus - chromatin
TGGT1_300140	-0.184723	0.923801	putative elongation factor 1-gamma	-3.02	cytosol
TGGT1_263850	-0.204906	0.925908	hypothetical protein	1.12	cytosol
TGGT1_286120	-0.238545	0.928169	prolyl endopeptidase	1.15	cytosol
TGGT1_234450	0.237942	0.92835	ribosomal protein RPS15A	-4.6	40S ribosome
TGGT1_289750;TGGT1_219820	-0.194586	0.929624	#N/A	#N/A	#N/A
TGGT1_308860	-0.23228	0.930046	hypothetical protein	-0.37	apical 1
TGGT1_308970	0.229965	0.93074	hypothetical protein	2.51	dense granules
TGGT1_311090	0.209185	0.936972	ubiquitin carboxyl-terminal hydrolase	-1.12	cytosol
TGGT1_229030	0.282197	0.937573	hypothetical protein	-3.87	ER 1
TGGT1_270510	-0.0738144	0.93766	asparaginyl-tRNA synthetase (NOB+tRNA synthase)	-3.93	cytosol
TGGT1_223390	-0.13709	0.943395	putative activating signal cointegrator 1 complex subunit 3 family 1 ASCC3L1	-4.82	nucleus - non-chromatin
TGGT1_241610	-0.255531	0.94344	hypothetical protein	N/A	#N/A
TGGT1_209910	0.172999	0.947842	histone H2Bv	-4.05	nucleus - chromatin
TGGT1_220950;TGGT1_410360	-0.226572	0.949821	#N/A	#N/A	#N/A
TGGT1_299050	0.108475	0.950316	ribosomal protein RPL17	-5.22	60S ribosome
TGGT1_244310	0.220884	0.951076	GTP-binding protein	-3.71	nucleus - chromatin
TGGT1_307570	0.126091	0.961961	putative glycerol-3-phosphate dehydrogenase (gpdh)	-3.03	nucleus - chromatin
TGGT1_235930	-0.122619	0.972804	domain K- type RNA binding proteins family protein	-4.28	nucleus - non-chromatin
TGGT1_207440	0.0357144	0.9752	ribosomal protein RPS4	-3.44	40S ribosome
TGGT1_297470	0.0779676	0.976468	putative myosin light chain 2	0.78	PM - peripheral 1
TGGT1_410370	0.101964	0.977381	putative transmembrane protein	N/A	#N/A
TGGT1_294730	0.099613	0.977902	hypothetical protein	-2.21	nucleus - chromatin
TGGT1_259660	-0.0965651	0.978577	orotate phosphoribosyltransferase	-1.16	cytosol
TGGT1_274060	-0.0547689	0.983467	2-oxoglutarate/malate translocase OMT	0.58	mitochondrion - membranes
TGGT1_231970	0.048613	0.985325	pre-mRNA processing splicing factor PRP8	-3.84	nucleus - non-chromatin
TGGT1_226250	-0.0168549	0.985369	DEAD (Asp-Glu-Ala-Asp) box polypeptide DDX3X	-4.25	nucleus - non-chromatin
TGGT1_286750	-0.0304884	0.990796	MA3 domain-containing protein	0.51	cytosol
TGGT1_237220	0.0206879	0.993754	putative DNA replication licensing factor Mcm7	-4.39	cytosol
TGGT1_265450	0.0126656	0.994194	hexokinase	-1.37	cytosol
TGGT1_209190	0.00895711	0.996297	ABC transporter transmembrane region domain-containing protein	0.82	mitochondrion - soluble
TGGT1_280370	0.000799338	0.999759	hypothetical protein	-2.14	nucleus - non-chromatin
TGGT1_200250	3.58465	#DIV/0!	microneme protein MIC17A	N/A	micronemes
TGGT1_201270	4.18984	#DIV/0!	hypothetical protein	-3.41	apicoplast
TGGT1_201870	2.82737	#DIV/0!	tetratricopeptide repeat-containing protein	-0.27	#N/A
TGGT1_202300	-4.66746	#DIV/0!	putative inosine triphosphate pyrophosphatase	0.42	cytosol
TGGT1_202500	-1.54548	#DIV/0!	GAPM1a	-4.49	#N/A
TGGT1_202510	0.990908	#DIV/0!	multi-pass transmembrane protein	0.91	#N/A
TGGT1_202610	5.63518	#DIV/0!	protein phosphatase 2C domain-containing protein	0.96	dense granules
TGGT1_203390	3.9881	#DIV/0!	CRAL/TRIO domain-containing protein	-0.37	nucleus - chromatin
TGGT1_203540	3.29919	#DIV/0!	putative RNA binding protein	0.86	nucleus - chromatin
TGGT1_203820	-0.384597	#DIV/0!	hypothetical protein	1.39	nucleus - chromatin
TGGT1_203930	6.00299	#DIV/0!	hypothetical protein	-0.1	rhoptries 2
TGGT1_203980	-1.38015	#DIV/0!	hypothetical protein	-4.55	nucleus - chromatin
TGGT1_204060	4.92721	#DIV/0!	SNARE domain-containing protein	-0.97	Golgi
TGGT1_204080	2.8622	#DIV/0!	histidine acid phosphatase superfamily protein	-1.99	endomembrane vesicles
TGGT1_204350	-0.535657	#DIV/0!	hypothetical protein	-1.17	apicoplast
TGGT1_205100	3.69666	#DIV/0!	hypothetical protein	0.63	ER 1
TGGT1_205130	5.89836	#DIV/0!	hypothetical protein	-0.51	nucleus - chromatin
TGGT1_206320	1.12015	#DIV/0!	hypothetical protein	-0.84	ER 1
TGGT1_206480	5.1013	#DIV/0!	hypothetical protein	-1.8	mitochondrion - membranes
TGGT1_206540	4.37098	#DIV/0!	hypothetical protein	1.13	PM - integral
TGGT1_207160	0.947338	#DIV/0!	SAG-related sequence SRS49D	0.21	PM - peripheral 1
TGGT1_208530	-2.34772	#DIV/0!	nicotinate phosphoribosyltransferase	1.25	nucleus - non-chromatin
TGGT1_209260	1.33952	#DIV/0!	putative cytochrome c oxidase subunit	-3.07	mitochondrion - membranes
TGGT1_209720	-0.227769	#DIV/0!	hypothetical protein	-1.64	mitochondrion - membranes
TGGT1_209755B;TGGT1_209755A	2.29073	#DIV/0!	#N/A	#N/A	#N/A
TGGT1_209910;TGGT1_251870;TGGT1_305160	-1.17095	#DIV/0!	#N/A	#N/A	#N/A
TGGT1_209985	-0.0867464	#DIV/0!	cAMP-dependent protein kinase	1.2	rhoptries 1
TGGT1_209985;TGGT1_410590;TGGT1_210095	1.0166	#DIV/0!	#N/A	#N/A	#N/A
TGGT1_210310	5.80982	#DIV/0!	hypothetical protein	0.19	#N/A
TGGT1_210790	-2.68082	#DIV/0!	putative dihydroorotate dehydrogenase reveal	-2.84	mitochondrion - membranes
TGGT1_210800	0.335114	#DIV/0!	putative activator of hsp90 ATPase	-2.78	cytosol
TGGT1_211870	3.05653	#DIV/0!	putative LSU ribosomal protein L18P	-4.57	apicoplast
TGGT1_212240	0.216642	#DIV/0!	putative beta-1 tubulin	1.12	#N/A
TGGT1_213255	4.60194	#DIV/0!	hypothetical protein	-1.29	#N/A
TGGT1_213460	4.17941	#DIV/0!	hypothetical protein	0.53	#N/A
TGGT1_213770	0.370614	#DIV/0!	putative Superkiller viralicidic activity 2 family 2	-5.24	nucleus - non-chromatin
TGGT1_213900	0.370491	#DIV/0!	regulator of chromosome condensation RCC1	-5.48	nucleus - chromatin
TGGT1_213910	4.50019	#DIV/0!	hypothetical protein	-3.24	ER 1
TGGT1_214350	-4.04602	#DIV/0!	putative GTP-binding protein	0.6	cytosol
TGGT1_214770	-3.01396	#DIV/0!	putative small GTP binding protein rab1a	-5.27	Golgi
TGGT1_214770;TGGT1_313190	-1.27096	#DIV/0!	#N/A	#N/A	#N/A
TGGT1_214840	-0.860403	#DIV/0!	AP2 domain transcription factor AP2X-7	-3.39	nucleus - chromatin
TGGT1_214880	2.52143	#DIV/0!	hypothetical protein	0.01	apical 1
TGGT1_215020	4.93243	#DIV/0!	hypothetical protein	-5.45	mitochondrion - soluble
TGGT1_215060	-0.979165	#DIV/0!	putative small GTP-binding protein sar1	-6.29	nucleus - chromatin
TGGT1_215070	-0.606161	#DIV/0!	ferodoxin FD	-4.35	apicoplast
TGGT1_215150	1.05678	#DIV/0!	AP2 domain transcription factor AP2X-9	-2.29	nucleus - chromatin
TGGT1_215280	-2.56182	#DIV/0!	succinate dehydrogenase [ubiquinone] iron-sulfur protein	-2	mitochondrion - membranes
TGGT1_215430	-0.420524	#DIV/0!	hypothetical protein	-5.1	mitochondrion - membranes
TGGT1_215690	4.03648	#DIV/0!	hypothetical protein	-3.62	apicoplast
TGGT1_215775	-1.74357	#DIV/0!	rhoptry protein ROP8	1.08	rhoptries 1
TGGT1_216050	3.70811	#DIV/0!	tetratricopeptide repeat-containing protein	0.25	cytosol
TGGT1_216080	3.71218	#DIV/0!	apical complex lysine methyltransferase	-4.3	cytosol
TGGT1_216170	3.11926	#DIV/0!	SufS subfamily cysteine desulfurase	-3.95	apicoplast
TGGT1_216180	-1.36652	#DIV/0!	hypothetical protein	2.17	ER 1
TGGT1_216590	-0.166438	#DIV/0!	HEAT repeat-containing protein	-5.1	nucleus - chromatin
TGGT1_217470	8.37545	#DIV/0!	hypothetical protein	-3.58	#N/A
TGGT1_217510	-0.633963	#DIV/0!	hypothetical protein	2.07	IMC
TGGT1_217540	4.48638	#DIV/0!	RNA recognition motif-containing protein	1.98	nucleus - non-chromatin
TGGT1_217692	2.81312	#DIV/0!	hypothetical protein	0.45	#N/A
TGGT1_217820	2.41399	#DIV/0!	PCI domain-containing protein	-3.09	nucleus - non-chromatin
TGGT1_217870	-1.2164	#DIV/0!	DHHC zinc finger domain-containing protein	0.47	PM - integral
TGGT1_217940	6.3324	#DIV/0!	hypothetical protein	1.41	#N/A
TGGT1_218820	-4.59202	#DIV/0!	alba 2	0.68	nucleus - non-chromatin
TGGT1_218840	-1.07053	#DIV/0!	mutS domain protein	-1.51	mitochondrion - soluble
TGGT1_219280	3.49631	#DIV/0!	actin like protein ALP1	-2.53	cytosol
TGGT1_219440	6.7158	#DIV/0!	hypothetical protein	-5.07	nucleus - chromatin
TGGT1_220430	4.15537	#DIV/0!	hypothetical protein	-1.63	Golgi
TGGT1_221210	5.1245	#DIV/0!	cyclophilin	-1.6	ER 2
TGGT1_221310	1.53886	#DIV/0!	aminopeptidase N protein	-0.42	#N/A
TGGT1_221470	-3.79257	#DIV/0!	hypothetical protein	-1.49	cytosol
TGGT1_221610	1.3854	#DIV/0!	ubiquitin carboxyl-terminal hydrolase	-1.69	nucleus - chromatin
TGGT1_221620;TGGT1_266960	-0.361989	#DIV/0!	#N/A	#N/A	#N/A
TGGT1_221660	-3.88804	#DIV/0!	DEAD/DEAH box helicase domain-containing protein	-4.4	nucleus - non-chromatin
TGGT1_221670	1.69599	#DIV/0!	transcriptional elongation factor FACT140	-4.55	cytosol
TGGT1_221690	1.50945	#DIV/0!	hypothetical protein	-1.99	cytosol
TGGT1_222160	-5.68103	#DIV/0!	aldehyde dehydrogenase	-0.64	cytosol
TGGT1_222170	6.97216	#DIV/0!	dense-granule antigen DG32	-2.93	dense granules
TGGT1_222220	-2.92721	#DIV/0!	alveolin domain containing intermediate filament IMC7	-0.64	IMC
TGGT1_222360	-0.797917	#DIV/0!	hypothetical protein	-0.96	ER 1
TGGT1_223040	2.46801	#DIV/0!	hypothetical protein	-4.49	mitochondrion - membranes
TGGT1_224090	-3.78165	#DIV/0!	enoyl-CoA hydratase/isomerase family protein	-1.24	mitochondrion - soluble
TGGT1_224240	-0.0862445	#DIV/0!	protein phosphatase 2C domain-containing protein	-3.89	nucleus - chromatin
TGGT1_224260	4.40533	#DIV/0!	PHD-finger domain-containing protein	-5.13	nucleus - chromatin
TGGT1_225160	2.97245	#DIV/0!	hypothetical protein	2.07	dense granules
TGGT1_225290	5.23751	#DIV/0!	GDA1/CD39 (nucleoside phosphatase) family protein	0.81	#N/A
TGGT1_225720	6.47412	#DIV/0!	hypothetical protein	-3.46	#N/A
TGGT1_226030	-4.85467	#DIV/0!	AGC kinase	-3.04	IMC
TGGT1_226340	-0.747134	#DIV/0!	hypothetical protein	-2.56	nucleus - chromatin
TGGT1_226390	-7.46465	#DIV/0!	hypothetical protein	0.04	#N/A
TGGT1_226420	5.54782	#DIV/0!	peptidase family M3 protein	1.15	dense granules
TGGT1_226690;TGGT1_290620	7.78695	#DIV/0!	#N/A	#N/A	#N/A
TGGT1_226860	5.99565	#DIV/0!	SAG-related sequence SRS67	1.88	PM - peripheral 1
TGGT1_227115	2.52181	#DIV/0!	hypothetical protein	-4.04	apicoplast
TGGT1_227600	1.73275	#DIV/0!	ribosomal protein RPL34	-5.27	60S ribosome
TGGT1_227960	-0.612808	#DIV/0!	PCI domain-containing protein	-3.33	19S proteasome
TGGT1_227970	-1.18888	#DIV/0!	histone family DNA-binding protein	-2.15	apicoplast
TGGT1_228190	3.44003	#DIV/0!	putative eukaryotic initiation factor-3, subunit 5	-5.13	nucleus - non-chromatin
TGGT1_228210;TGGT1_277500	-0.839185	#DIV/0!	#N/A	#N/A	#N/A
TGGT1_228290	0.847364	#DIV/0!	phospholipase/carboxylesterase	0.93	cytosol
TGGT1_228750	0.301492	#DIV/0!	calcium dependent protein kinase CDPK7	-4.13	nucleus - chromatin
TGGT1_229000	1.9533	#DIV/0!	kelch repeat-containing protein	0.84	cytosol
TGGT1_229250A	-0.694285	#DIV/0!	ribosomal protein RPL28	-6.04	#N/A
TGGT1_229920	-5.17574	#DIV/0!	hypothetical protein	-3.84	mitochondrion - membranes
TGGT1_230140	-1.14772	#DIV/0!	vacuolar sorting protein 9 (vps9) domain-containing protein	-3	nucleus - chromatin
TGGT1_230340	-4.3476	#DIV/0!	hypothetical protein	-1.14	apical 1
TGGT1_230570	9.80749	#DIV/0!	transporter, major facilitator family protein	-0.05	Golgi
TGGT1_230590	2.74703	#DIV/0!	chitobiosyldiphosphodolichol beta-mannosyltransferase	-2.51	ER 1
TGGT1_231080	1.38841	#DIV/0!	ribosomal protein RPL38	-5.77	60S ribosome
TGGT1_231160	-2.44578	#DIV/0!	hypothetical protein	-1.6	IMC
TGGT1_231370	5.28199	#DIV/0!	phospholipase, patatin family protein	-4.05	apicoplast
TGGT1_231440	3.20292	#DIV/0!	LsmAD domain-containing protein	-1.65	nucleus - non-chromatin
TGGT1_232130	-4.26199	#DIV/0!	hypothetical protein	-0.82	tubulin cytoskeleton
TGGT1_232150	-1.17163	#DIV/0!	hypothetical protein	-4.32	nucleus - chromatin
TGGT1_232260	2.07779	#DIV/0!	hypothetical protein	-2.47	IMC
TGGT1_232320	-1.93865	#DIV/0!	hypothetical protein	-2.75	#N/A
TGGT1_232370	-7.24074	#DIV/0!	CW-type Zinc Finger protein	-0.62	nucleus - chromatin
TGGT1_233190	0.451857	#DIV/0!	SKIP/SNW domain-containing protein	-4.4	nucleus - non-chromatin
TGGT1_233520;TGGT1_216950	-1.20348	#DIV/0!	#N/A	#N/A	#N/A
TGGT1_233680	0.786829	#DIV/0!	nuclear movement family protein	-3.2	cytosol
TGGT1_233870	-0.0379775	#DIV/0!	hypothetical protein	0.81	nucleus - chromatin
TGGT1_234420	-1.1719	#DIV/0!	ATPase, AAA family protein	-5.08	mitochondrion - membranes
TGGT1_235402	-1.72051	#DIV/0!	CorA family Mg2+ transporter protein	-1.57	#N/A
TGGT1_235740	8.69226	#DIV/0!	hypothetical protein	-2.11	cytosol
TGGT1_236860	4.14751	#DIV/0!	haloacid dehalogenase family hydrolase domain-containing protein	1.44	rhoptries 2
TGGT1_236910	2.19731	#DIV/0!	putative U2 snRNP auxiliary factor	-3.26	nucleus - non-chromatin
TGGT1_236970	4.69089	#DIV/0!	SWI2/SNF2-containing PHD finger protein	-1.93	nucleus - chromatin
TGGT1_237110	-1.32981	#DIV/0!	putative replication factor C subunit 2	-4.12	nucleus - chromatin
TGGT1_237140	4.74054	#DIV/0!	putative ethylene inducible protein	0.59	cytosol
TGGT1_238070	-3.58524	#DIV/0!	glutaredoxin domain-containing protein	-0.65	cytosol
TGGT1_238140	5.06494	#DIV/0!	hypothetical protein	-0.41	#N/A
TGGT1_238170	-0.804009	#DIV/0!	hypothetical protein	-5.06	#N/A
TGGT1_238180	3.00537	#DIV/0!	putative 26s proteasome regulatory complex subunit	-4.95	19S proteasome
TGGT1_239100;TGGT1_312510	-5.61745	#DIV/0!	#N/A	#N/A	#N/A
TGGT1_239490	-2.06963	#DIV/0!	dehydrogenase E1 component family protein	-1.89	mitochondrion - soluble
TGGT1_239500	-2.06126	#DIV/0!	putative proteasome subunit alpha type	-4.94	20S proteasome
TGGT1_239530	7.4034	#DIV/0!	alanine-glyoxylate aminotransferase	0.72	cytosol
TGGT1_239680	5.44556	#DIV/0!	hypothetical protein	-3.24	apicoplast
TGGT1_240510	2.80356	#DIV/0!	hypothetical protein	-4.06	dense granules
TGGT1_240640	6.983	#DIV/0!	casein kinase I	-4.35	nucleus - chromatin
TGGT1_240810	2.88874	#DIV/0!	hypothetical protein	-5.4	PM - integral
TGGT1_240870	1.13612	#DIV/0!	putative beta adaptin protein	-2.83	nucleus - chromatin
TGGT1_241150	-11.1741	#DIV/0!	hypothetical protein	-3.41	cytosol
TGGT1_241710	4.00053	#DIV/0!	hypothetical protein	N/A	#N/A
TGGT1_241840	2.52061	#DIV/0!	hypothetical protein	0.4	cytosol
TGGT1_242260	3.86189	#DIV/0!	hypothetical protein	-5.58	#N/A
TGGT1_242580	4.88448	#DIV/0!	iron only hydrogenase large subunit, c-terminal domain-containing protein	-4.36	mitochondrion - soluble
TGGT1_243200	6.46443	#DIV/0!	hypothetical protein	-3.95	dense granules
TGGT1_244370	3.52001	#DIV/0!	putative TDC1	-3.06	ER 1
TGGT1_244550	1.42791	#DIV/0!	hypothetical protein	-0.35	ER 1
TGGT1_244650	0.240109	#DIV/0!	putative eukaryotic initiation factor-5	-4.08	cytosol
TGGT1_244690	-0.167225	#DIV/0!	hypothetical protein	0.68	cytosol
TGGT1_245620	-0.849646	#DIV/0!	ribosomal-ubiquitin protein RPS27A	-4.61	40S ribosome
TGGT1_246060	-0.47827	#DIV/0!	DNA-dependent RNA polymerase	-5.97	mitochondrion - soluble
TGGT1_246170	6.43458	#DIV/0!	ARID/BRIGHT DNA binding domain-containing protein	-4.85	nucleus - chromatin
TGGT1_246340	-0.0465019	#DIV/0!	DnaJ domain-containing protein	-1.72	nucleus - chromatin
TGGT1_246500	-0.277	#DIV/0!	surp module domain-containing protein	-5.56	nucleus - non-chromatin
TGGT1_246982	1.71975	#DIV/0!	hypothetical protein	-2.7	ER 1
TGGT1_247350;TGGT1_211680	7.24713	#DIV/0!	#N/A	#N/A	#N/A
TGGT1_247380	2.31023	#DIV/0!	hypothetical protein	-3.91	PM - integral
TGGT1_247520	-1.82422	#DIV/0!	hypothetical protein	0.68	rhoptries 1
TGGT1_247600	3.04382	#DIV/0!	hypothetical protein	-2	nucleus - chromatin
TGGT1_247960	0.48696	#DIV/0!	hypothetical protein	1.02	rhoptries 2
TGGT1_248420	8.29579	#DIV/0!	hypothetical protein	1.33	PM - integral
TGGT1_248600	2.60209	#DIV/0!	aspartate aminotransferase	0.34	mitochondrion - soluble
TGGT1_248630	0.575367	#DIV/0!	actin-related protein ARP1	-1.82	cytosol
TGGT1_248700	-3.55361	#DIV/0!	alveolin domain containing intermediate filament IMC12	-0.17	IMC
TGGT1_249180	2.72428	#DIV/0!	bifunctional dihydrofolate reductase-thymidylate synthase	N/A	nucleus - non-chromatin
TGGT1_249590	1.904	#DIV/0!	putative proteasome subunit alpha type 5-2	-4.64	20S proteasome
TGGT1_249970	-1.17753	#DIV/0!	hypothetical protein	-5.53	micronemes
TGGT1_251630	-0.55223	#DIV/0!	slc30a2 protein	-3.06	Golgi
TGGT1_251850	-1.73919	#DIV/0!	serine/threonine protein phosphatase	0.05	cytosol
TGGT1_251880	-0.69239	#DIV/0!	tRNA synthetases class I family protein	-6.31	nucleus - non-chromatin
TGGT1_253170	1.6404	#DIV/0!	putative zinc carboxypeptidase	-4.73	Golgi
TGGT1_253350	-0.41309	#DIV/0!	hypothetical protein	-2	apicoplast
TGGT1_253440	-1.51136	#DIV/0!	putative cell-cycle-associated protein kinase SRPK	-3.09	nucleus - chromatin
TGGT1_253750	4.57083	#DIV/0!	PLU-1 family protein	-4.31	nucleus - chromatin
TGGT1_253990	5.86071	#DIV/0!	hypothetical protein	-2.44	nucleus - chromatin
TGGT1_254480	1.76603	#DIV/0!	WD domain, G-beta repeat-containing protein	0.32	cytosol
TGGT1_254580	4.91834	#DIV/0!	UDP-galactose transporter family protein	-4.9	ER 1
TGGT1_254900	-4.24573	#DIV/0!	putative proteasome subunit beta type 2	-5.07	20S proteasome
TGGT1_255250	3.127	#DIV/0!	putative tRNA (cytosine(34)-C(5))-methyltransferase	-0.92	cytosol
TGGT1_255410	5.71189	#DIV/0!	hypothetical protein	0.77	PM - integral
TGGT1_255860	5.09986	#DIV/0!	hypothetical protein	1.79	#N/A
TGGT1_257150	-0.179166	#DIV/0!	NOT2 / NOT3 / NOT5 family protein	-4.07	nucleus - non-chromatin
TGGT1_257750	3.48879	#DIV/0!	homocysteine s-methyltransferase domain-containing protein	1.46	nucleus - chromatin
TGGT1_257980	1.85723	#DIV/0!	ribosome recycling factor protein	-3.59	apicoplast
TGGT1_258020	2.81637	#DIV/0!	hypothetical protein	-2.59	#N/A
TGGT1_258150	-5.03621	#DIV/0!	putative proteasome subunit alpha type 7	-4.46	20S proteasome
TGGT1_259010	3.08311	#DIV/0!	putative vacuolar ATP synthase subunit d	-4.84	PM - integral
TGGT1_259200B	1.33014	#DIV/0!	Na+/H+ exchanger NHE1	-1.46	#N/A
TGGT1_259830	3.31271	#DIV/0!	diacylglycerol kinase catalytic domain-containing protein	0.05	dense granules
TGGT1_259880	5.96426	#DIV/0!	hypothetical protein	1.34	cytosol
TGGT1_260180	-3.67622	#DIV/0!	hypothetical protein	-4.07	mitochondrion - membranes
TGGT1_260240	2.1347	#DIV/0!	ccr4-associated factor family protein	-2.43	nucleus - chromatin
TGGT1_260540	-0.471013	#DIV/0!	alveolin domain containing intermediate filament IMC14	1.75	IMC
TGGT1_260820	-2.16968	#DIV/0!	IMC sub-compartment protein ISP1	0.36	apical 1
TGGT1_261080;TGGT1_239300	2.7572	#DIV/0!	#N/A	#N/A	#N/A
TGGT1_261250	-1.04506	#DIV/0!	histone H2A1	-3.39	nucleus - chromatin
TGGT1_261250;TGGT1_300200	-1.98338	#DIV/0!	#N/A	#N/A	#N/A
TGGT1_261450	3.45152	#DIV/0!	hypothetical protein	-0.43	cytosol
TGGT1_261510	-2.82031	#DIV/0!	hypothetical protein	-5.21	mitochondrion - soluble
TGGT1_261580	-2.01735	#DIV/0!	histone H2AX	2.95	nucleus - chromatin
TGGT1_261760	5.63042	#DIV/0!	CDP-alcohol phosphatidyltransferase superfamily protein	-2.94	ER 1
TGGT1_262140	3.70222	#DIV/0!	putative chain a, pp2a-specific methylesterase apo form (pme)	-0.53	nucleus - chromatin
TGGT1_262710	5.97505	#DIV/0!	Ctr copper transporter family protein	-2.62	Golgi
TGGT1_262720	-4.67613	#DIV/0!	putative eukaryotic initiation factor-1A	-4.59	cytosol
TGGT1_262930	6.74841	#DIV/0!	hypothetical protein	-3.47	ER 1
TGGT1_262960	-5.3237	#DIV/0!	putative U1 snRNP-associated protein Usp106	1.1	nucleus - chromatin
TGGT1_263130	1.23363	#DIV/0!	putative citrate synthase	1.86	cytosol
TGGT1_263730	7.42696	#DIV/0!	FAD-dependent glycerol-3-phosphate dehydrogenase	0.99	mitochondrion - membranes
TGGT1_264040	-3.00415	#DIV/0!	hypothetical protein	-2.54	mitochondrion - membranes
TGGT1_265250	2.61133	#DIV/0!	RNA recognition motif-containing protein	-0.79	nucleus - chromatin
TGGT1_265310	-3.18978	#DIV/0!	putative heat shock protein 40	-0.07	nucleus - non-chromatin
TGGT1_265520	3.28031	#DIV/0!	hypothetical protein	0.85	cytosol
TGGT1_266030	-1.82516	#DIV/0!	putative pre-mRNA splicing factor	-6.21	nucleus - chromatin
TGGT1_266120	3.59786	#DIV/0!	thioredoxin-dependent peroxidase TPX1/2	-0.62	Golgi
TGGT1_267140	-2.07581	#DIV/0!	SAG-related sequence SRS38B	0.57	PM - peripheral 1
TGGT1_267140;TGGT1_367060;TGGT1_267160	0.483513	#DIV/0!	#N/A	#N/A	#N/A
TGGT1_267160	4.95488	#DIV/0!	SAG-related sequence SRS38D	1.68	#N/A
TGGT1_267620	-1.02681	#DIV/0!	multi-pass transmembrane protein	-4.9	IMC
TGGT1_267810	1.10633	#DIV/0!	Rab 5	-4.48	endomembrane vesicles
TGGT1_267810;TGGT1_219720	-4.28222	#DIV/0!	#N/A	#N/A	#N/A
TGGT1_268330	0.0738605	#DIV/0!	hypothetical protein	-3.88	nucleus - chromatin
TGGT1_268580	3.16208	#DIV/0!	hypothetical protein	-0.98	nucleus - chromatin
TGGT1_268590	2.24441	#DIV/0!	rhomboid protease ROM4	-1.46	PM - integral
TGGT1_268760	3.85281	#DIV/0!	hypothetical protein	1.84	rhoptries 1
TGGT1_268850;TGGT1_268860	-5.80084	#DIV/0!	#N/A	#N/A	#N/A
TGGT1_269250	-0.432024	#DIV/0!	Mov34/MPN/PAD-1 family protein	-4.99	19S proteasome
TGGT1_269770	-0.5432	#DIV/0!	WD domain, G-beta repeat-containing protein	-4.26	nucleolus
TGGT1_269840	-1.85698	#DIV/0!	proteasome regulatory subunit	-4.73	19S proteasome
TGGT1_269885B	5.41722	#DIV/0!	rhoptry metalloprotease toxolysin TLN1	-2.07	#N/A
TGGT1_270270	4.39629	#DIV/0!	hypothetical protein	0.07	ER 1
TGGT1_270770	-7.08988	#DIV/0!	PWI domain-containing protein	-3.73	nucleus - non-chromatin
TGGT1_271270	3.26587	#DIV/0!	hypothetical protein	-0.55	rhoptries 2
TGGT1_271930	2.67819	#DIV/0!	hypothetical protein	2.09	IMC
TGGT1_271970	3.93948	#DIV/0!	glideosome-associated protein with multiple-membrane spans GAPM3	-2.6	IMC
TGGT1_272285	-7.78967	#DIV/0!	tetratricopeptide repeat-containing protein	-0.47	#N/A
TGGT1_272350	-0.498092	#DIV/0!	mRNA export protein	-3.4	nucleus - chromatin
TGGT1_272390	4.36827	#DIV/0!	hypothetical protein	-3.41	apicoplast
TGGT1_272640	3.02872	#DIV/0!	putative eukaryotic initiation factor-2B, epsilon subunit	0.23	nucleus - chromatin
TGGT1_273090;TGGT1_235610	-5.28426	#DIV/0!	#N/A	#N/A	#N/A
TGGT1_273130	2.72352	#DIV/0!	SAG-related sequence SRS30A	0.81	PM - peripheral 1
TGGT1_273560	1.35557	#DIV/0!	putative kinesin heavy chain	-0.94	dense granules
TGGT1_273840	-1.7833	#DIV/0!	brix domain-containing protein	-3.18	nucleus - non-chromatin
TGGT1_273850	0.321921	#DIV/0!	hypothetical protein	-4.2	nucleus - chromatin
TGGT1_273950	4.01057	#DIV/0!	putative replication factor C subunit 5	-4.8	nucleus - chromatin
TGGT1_274070	-1.25372	#DIV/0!	ThiF family protein	-2.29	cytosol
TGGT1_275320	-1.84262	#DIV/0!	penicillin amidase	0.66	#N/A
TGGT1_275350	2.17768	#DIV/0!	TBC domain-containing protein	-0.58	nucleus - chromatin
TGGT1_275610	-0.830635	#DIV/0!	protein kinase, other	-4.25	#N/A
TGGT1_276170	2.38716	#DIV/0!	phosphatidylinositol 3- and 4-kinase	-3.91	cytosol
TGGT1_276930	2.98636	#DIV/0!	hypothetical protein	0.66	nucleus - chromatin
TGGT1_277000	-2.94754	#DIV/0!	putative transport protein Sec24	-4.58	nucleus - chromatin
TGGT1_277030	-3.88043	#DIV/0!	putative isoleucyl-tRNA synthetase	-4.62	#N/A
TGGT1_277930	7.93033	#DIV/0!	hypothetical protein	1.06	#N/A
TGGT1_278050	2.53626	#DIV/0!	putative proteasome subunit alpha type 1	-4.82	20S proteasome
TGGT1_278550	-3.57856	#DIV/0!	elongation factor Tu GTP binding domain-containing protein	-4.62	#N/A
TGGT1_280560	5.99907	#DIV/0!	selenide, water dikinase	0.07	PM - peripheral 2
TGGT1_280570	4.49819	#DIV/0!	SAG-related sequence SRS35A	-0.48	#N/A
TGGT1_280580	5.9777	#DIV/0!	SAG-related sequence SRS35B	0.35	#N/A
TGGT1_280710	1.36674	#DIV/0!	putative 20S proteasome subunit beta 7	-4.46	20S proteasome
TGGT1_280730	1.53742	#DIV/0!	putative cytosolic fe-s cluster assembling factor nbp35	-4.81	mitochondrion - membranes
TGGT1_282180	-4.43221	#DIV/0!	hypothetical protein	-2.46	mitochondrion - membranes
TGGT1_285220	-4.73317	#DIV/0!	CAP-Gly domain-containing protein	-5.39	nucleus - chromatin
TGGT1_285240	5.63035	#DIV/0!	3-oxo-5-alpha-steroid 4-dehydrogenase	-3.49	ER 1
TGGT1_285268	0.687948	#DIV/0!	DnaJ domain-containing protein	-4.17	cytosol
TGGT1_285980A	-2.28909	#DIV/0!	glucosephosphate-mutase GPM1	1.18	#N/A
TGGT1_286230	0.981062	#DIV/0!	hypothetical protein	-1.94	dense granules
TGGT1_286420A;TGGT1_294800A;TGGT1_294800B	-0.966559	#DIV/0!	#N/A	#N/A	#N/A
TGGT1_286530	-0.330958	#DIV/0!	hypothetical protein	-2.82	mitochondrion - membranes
TGGT1_287040	2.77198	#DIV/0!	hypothetical protein	-1.1	micronemes
TGGT1_287270	4.23057	#DIV/0!	hypothetical protein	-3.7	apicoplast
TGGT1_288030	1.41451	#DIV/0!	hypothetical protein	1.43	ER 1
TGGT1_288630	0.755749	#DIV/0!	putative nucleosome assembly protein (NAP)	1.92	cytosol
TGGT1_288750	-3.39243	#DIV/0!	ubiquinol-cytochrome c reductase	-4.04	mitochondrion - membranes
TGGT1_288950	-2.33346	#DIV/0!	AP2 domain transcription factor AP2IX-4	1.92	#N/A
TGGT1_289190	-5.12013	#DIV/0!	tetratricopeptide repeat-containing protein	-3.82	cytosol
TGGT1_289510	1.31182	#DIV/0!	hypothetical protein	-3.97	cytosol
TGGT1_289680;TGGT1_320480	-1.26562	#DIV/0!	#N/A	#N/A	#N/A
TGGT1_289820	-5.52018	#DIV/0!	TBC domain-containing protein	-1.14	nucleus - chromatin
TGGT1_289940	5.67832	#DIV/0!	uroporphyrinogen decarboxylase	-4.6	apicoplast
TGGT1_289970	-0.517539	#DIV/0!	hypothetical protein	2.08	nucleus - chromatin
TGGT1_290005	1.74338	#DIV/0!	putative proteasome subunit beta type 1	-3.7	20S proteasome
TGGT1_290330	6.70914	#DIV/0!	chloride transporter, chloride channel (ClC) family protein	0.3	#N/A
TGGT1_290970;TGGT1_290980	6.21235	#DIV/0!	#N/A	#N/A	#N/A
TGGT1_291300	-0.839648	#DIV/0!	putative RER1 protein	-5.12	Golgi
TGGT1_291820	0.353185	#DIV/0!	RNA helicase (UPF2 interacting domain) protein	-1.02	nucleus - non-chromatin
TGGT1_291930	-8.21395	#DIV/0!	RNA recognition motif-containing protein	-4.82	cytosol
TGGT1_291950	-4.19002	#DIV/0!	RNA recognition motif-containing protein	-3.85	nucleus - non-chromatin
TGGT1_292200	-0.859723	#DIV/0!	RNA recognition motif-containing protein	-3.38	nucleus - non-chromatin
TGGT1_293490	3.42495	#DIV/0!	hypothetical protein	1.14	#N/A
TGGT1_293670	3.44601	#DIV/0!	transcription elongation factor A TFIIS	-5.68	nucleus - non-chromatin
TGGT1_293680	3.1492	#DIV/0!	hypothetical protein	-2.27	apicoplast
TGGT1_293730	2.41052	#DIV/0!	DHHC zinc finger domain-containing protein	-3.21	IMC
TGGT1_294290	1.34104	#DIV/0!	Der1ER1	-1.28	#N/A
TGGT1_294770	3.14294	#DIV/0!	Armadillo/beta-catenin family repeat-containing protein	-3.54	nucleus - chromatin
TGGT1_294800B;TGGT1_359490;TGGT1_286420B	-1.4496	#DIV/0!	#N/A	#N/A	#N/A
TGGT1_295080	3.06741	#DIV/0!	hypothetical protein	-0.68	ER 1
TGGT1_295920	10.4433	#DIV/0!	hypothetical protein	1.8	#N/A
TGGT1_297420	0.458942	#DIV/0!	putative beta-tubulin cofactor D	-4.45	endomembrane vesicles
TGGT1_297430	1.41931	#DIV/0!	hypothetical protein	-4	nucleus - non-chromatin
TGGT1_297940	4.15204	#DIV/0!	single-strand binding protein	-0.61	apicoplast
TGGT1_297960B;TGGT1_297960A	-0.759767	#DIV/0!	#N/A	#N/A	#N/A
TGGT1_298020	-4.22864	#DIV/0!	DEAD-family helicase	-4.44	nucleus - chromatin
TGGT1_298630	5.18606	#DIV/0!	vacuolar transporter chaperone VTC2	-3.3	Golgi
TGGT1_300120	-0.121707	#DIV/0!	aminotransferase, class V superfamily protein	1.03	cytosol
TGGT1_300130	2.67827	#DIV/0!	apical membrane antigen 1 domain-containing protein	0.41	#N/A
TGGT1_300280	-3.27283	#DIV/0!	LSM domain-containing protein	-5.79	nucleus - non-chromatin
TGGT1_300310	3.31745	#DIV/0!	26S proteasome regulatory subunit, S6a family AAA ATpase	-4.65	19S proteasome
TGGT1_301120	-0.331095	#DIV/0!	acetyl-CoA acetyltransferase	-3.63	mitochondrion - soluble
TGGT1_301130	7.90915	#DIV/0!	hypothetical protein	-1.44	PM - integral
TGGT1_301160	2.53586	#DIV/0!	SAG-related sequence SRS19C	0.6	PM - peripheral 1
TGGT1_301170;TGGT1_301180	4.22829	#DIV/0!	#N/A	#N/A	#N/A
TGGT1_301440;TGGT1_305860	-1.67316	#DIV/0!	#N/A	#N/A	#N/A
TGGT1_304500	1.49711	#DIV/0!	hypothetical protein	2.03	micronemes
TGGT1_304670	3.16581	#DIV/0!	leucine rich repeat-containing protein	2.39	IMC
TGGT1_304900	3.15998	#DIV/0!	hypothetical protein	0.8	Golgi
TGGT1_304990;TGGT1_213752	4.91896	#DIV/0!	#N/A	#N/A	#N/A
TGGT1_305620	2.33853	#DIV/0!	hypothetical protein	-3.78	#N/A
TGGT1_305860	6.83911	#DIV/0!	calcium-dependent protein kinase CDPK3	-0.09	PM - peripheral 2
TGGT1_306330	-1.50514	#DIV/0!	phospholipase	0.67	PM - peripheral 2
TGGT1_306895	6.96633	#DIV/0!	hypothetical protein	1.36	rhoptries 2
TGGT1_306960	5.92887	#DIV/0!	phenylalanine--tRNA ligase, beta subunit protein	-3.92	cytosol
TGGT1_307850	4.58003	#DIV/0!	6-phosphogluconate dehydrogenase	-1.88	cytosol
TGGT1_309220	2.87702	#DIV/0!	GTPase activating protein for Arf protein	-4.23	cytosol
TGGT1_309540	-11.56	#DIV/0!	hypothetical protein	-0.66	#N/A
TGGT1_309930	4.51837	#DIV/0!	melibiase subfamily protein	-1.13	endomembrane vesicles
TGGT1_310000	3.35874	#DIV/0!	putative membrane protein	0.68	Golgi
TGGT1_310030	-1.45692	#DIV/0!	putative cyclase-associated protein	1.17	cytosol
TGGT1_310420	-0.446894	#DIV/0!	hypothetical protein	1.89	PM - peripheral 2
TGGT1_310460	-6.90252	#DIV/0!	Rab6	-0.13	PM - peripheral 2
TGGT1_310700	1.89831	#DIV/0!	serine/threonine phosophatase PP1	-4.72	nucleus - non-chromatin
TGGT1_310780	7.10717	#DIV/0!	dense granule protein GRA4	2.36	dense granules
TGGT1_310940	8.28575	#DIV/0!	hypothetical protein	1.22	#N/A
TGGT1_311290	5.02496	#DIV/0!	protein tyrosine phosphatase family protein, ptpla protein	-3.86	ER 1
TGGT1_311430	-3.68314	#DIV/0!	fibrillarin	-5.21	nucleolus
TGGT1_311890	-5.28955	#DIV/0!	hypothetical protein	0.62	cytosol
TGGT1_312600	-1.16253	#DIV/0!	heat shock protein HSP21	0.55	cytosol
TGGT1_312860	-2.62888	#DIV/0!	hypothetical protein	0.09	Golgi
TGGT1_313370	0.325956	#DIV/0!	hypothetical protein	-0.86	nucleus - non-chromatin
TGGT1_313665	-1.64883	#DIV/0!	hypothetical protein	0.19	nucleus - non-chromatin
TGGT1_314260	-5.59919	#DIV/0!	hypothetical protein	1.53	rhoptries 1
TGGT1_314400	-6.33256	#DIV/0!	putative pyruvate dehydrogenase E1 component, beta subunit	-1.6	mitochondrion - soluble
TGGT1_314750	-3.14527	#DIV/0!	hypothetical protein	-5.6	nucleus - non-chromatin
TGGT1_315150	0.608806	#DIV/0!	putative eukaryotic initiation factor-4E	-1.99	nucleus - non-chromatin
TGGT1_315270	-2.23832	#DIV/0!	hypothetical protein	-4.64	cytosol
TGGT1_315490	3.00438	#DIV/0!	rhoptry protein ROP10	-0.96	rhoptries 1
TGGT1_315620	-2.31486	#DIV/0!	putative vacuolar ATP synthase subunit C	-3.59	nucleus - non-chromatin
TGGT1_315700	5.43078	#DIV/0!	hypothetical protein	-1.16	nucleus - non-chromatin
TGGT1_316520	-0.191098	#DIV/0!	1,4-alpha-glucan-branching enzyme	0.2	cytosol
TGGT1_316680	-2.28208	#DIV/0!	RNA pseudouridine synthase superfamily protein	-3.07	nucleus - chromatin
TGGT1_318140	5.31177	#DIV/0!	SART-1 family protein	-3.58	nucleus - non-chromatin
TGGT1_318540	2.17802	#DIV/0!	calcium binding egf domain-containing protein	0.77	#N/A
TGGT1_318760	5.6213	#DIV/0!	hypothetical protein	-0.56	nucleus - chromatin
TGGT1_319530	-1.9408	#DIV/0!	splicing factor SF2	-0.02	nucleus - non-chromatin
TGGT1_319920	-4.99211	#DIV/0!	2-oxo acid dehydrogenases acyltransferase (catalytic domain) domain-containing protein	-1.92	mitochondrion - membranes
TGGT1_320010	6.3673	#DIV/0!	hypothetical protein	-0.47	nucleus - non-chromatin
TGGT1_320480	6.46332	#DIV/0!	Rab11b	-5.06	PM - integral
TGGT1_320630	2.0118	#DIV/0!	phosphotransferase enzyme family protein	0.01	dense granules
TGGT1_320640	3.96776	#DIV/0!	peptidylprolyl isomerase domain-containing protein	-4.78	cytosol
TGGT1_320690	-5.88331	#DIV/0!	putative gamma-soluble NSF attachment protein	0.23	nucleus - chromatin
TGGT1_321480	4.83129	#DIV/0!	SAG-related sequence SRS12B	2.09	PM - peripheral 1
TGGT1_321530	3.80615	#DIV/0!	cathepsin CPL	0.68	endomembrane vesicles
TGGT1_321550	-0.592839	#DIV/0!	hypothetical protein	-5.21	#N/A
TGGT1_321570	4.26582	#DIV/0!	beta-hydroxyacyl-acyl carrier protein dehydratase (FABZ)	0.67	apicoplast
TGGT1_321650	4.08125	#DIV/0!	hypothetical protein	-2.57	rhoptries 1
TGGT1_358510	-2.03577	#DIV/0!	hypothetical protein	-0.37	#N/A
TGGT1_360460	10.8932	#DIV/0!	SAG-related sequence protein SRS40D	0.56	#N/A
TGGT1_408800	2.54794	#DIV/0!	NTPase	2.93	#N/A
TGGT1_408800;TGGT1_277270;TGGT1_408820	5.27347	#DIV/0!	#N/A	#N/A	#N/A
TGGT1_408820	2.47065	#DIV/0!	NTPase	N/A	#N/A
TGGT1_409590	5.20844	#DIV/0!	putative transmembrane protein	N/A	#N/A
TGGT1_409610;TGGT1_411640	2.89506	#DIV/0!	#N/A	#N/A	#N/A
TGGT1_410360;TGGT1_410370;TGGT1_279100	1.10552	#DIV/0!	#N/A	#N/A	#N/A
TGGT1_410610	0.860149	#DIV/0!	hypothetical protein	N/A	#N/A

## Sheet: Sig_PDI6_TurboID_R2
Proteins	Protein Log2FoldChange	p-Value	Product Description	Fitness score	hyperLOPIT	GRAs
TGGT1_292020	7.15479	5.41032e-53	GCC2 and GCC3 domain-containing protein	-3.64	micronemes
TGGT1_264660	7.13065	1.63141e-32	SAG-related sequence SRS44	0.85	dense granules
TGGT1_238040	9.76147	3.54693e-30	protein disulfide-isomerase domain-containing protein	-0.53	ER 1
TGGT1_239752	8.77759	3.35175e-22	hypothetical protein	-1.36	dense granules
TGGT1_221870	8.72095	6.13925e-21	hypothetical protein	-4.35	ER 1
TGGT1_318525	8.67432	7.69783e-21	hypothetical protein	0.93	rhoptries 1
TGGT1_217680	6.0708	1.01402e-20	hypothetical protein	0.99	dense granules
TGGT1_205040	6.78181	1.99474e-17	PGAP1 family protein	-2.04	ER 1
TGGT1_247195	5.92503	2.03933e-17	microneme protein MIC15	-3.31	PM - integral
TGGT1_306060	5.50079	4.75754e-16	rhoptry neck protein RON8	-3.26	rhoptries 1
TGGT1_229010	8.41364	1.6345e-15	rhoptry neck protein RON4	-0.93	rhoptries 1
TGGT1_272695	9.20404	9.58323e-15	hypothetical protein	0.43	ER 1
TGGT1_204130	7.75676	4.32893e-14	perforin-like protein PLP1	1.13	micronemes
TGGT1_311470	5.70037	1.43026e-13	rhoptry neck protein RON5	-4.34	rhoptries 1
TGGT1_233810	5.22338	5.61705e-13	Sel1 repeat-containing protein	-0.78	ER 1
TGGT1_318460	6.8124	1.77331e-12	P-type ATPase of unknown pump specificity (type V) protein	-0.19	ER 1
TGGT1_201780	8.11655	3.49684e-12	microneme protein MIC2	-1.17	micronemes
TGGT1_261750	7.3709	3.73845e-12	rhoptry neck protein RON10	0.52	rhoptries 2
TGGT1_229630	6.32768	3.75573e-12	eIF2 kinase IF2K-A (incomplete catalytic triad)	-3.35	nucleus - chromatin
TGGT1_279420	5.68652	7.49463e-12	hypothetical protein	-1.96	rhoptries 1
TGGT1_304990	6.30789	7.67775e-12	guanylate-binding protein, N-terminal domain-containing protein	-5.5	ER 1
TGGT1_207120	4.62719	1.8044e-11	Sad1/UNC family protein	-3.86	ER 1
TGGT1_228130	7.15876	3.34296e-11	hypothetical protein	-3.5	apicoplast
TGGT1_254880	7.37478	3.45011e-11	Alpha-galactosidase	-1.37	rhoptries 2
TGGT1_204050	7.13516	3.61679e-11	subtilisin SUB1	1.21	micronemes
TGGT1_313080	7.80293	4.40249e-11	hypothetical protein	-4.43	ER 1
TGGT1_246220	7.2806	4.6575e-11	hypothetical protein	0.29	Golgi
TGGT1_216060	7.7277	5.46694e-11	hypothetical protein	0.12	Golgi
TGGT1_232600	9.43283	6.20269e-11	phospholipase, patatin family protein	0.44	ER 2
TGGT1_245490	8.26514	3.41992e-10	microneme protein MIC8	-1.71	micronemes
TGGT1_311210	5.64919	4.30072e-10	hypothetical protein	-4.68	ER 1
TGGT1_278830	6.54936	5.15551e-10	glucose-6-phosphate 1-dehydrogenase	0.69	nucleus - chromatin
TGGT1_205740	7.35025	7.33162e-10	hypothetical protein	-5.03	ER 1
TGGT1_204310	5.37107	8.54233e-10	hypothetical protein	-3.52	Golgi
TGGT1_311720	5.23519	1.57614e-09	chaperonin protein BiP	-5.5	ER 2
TGGT1_261080	5.29459	3.34581e-09	kringle domain-containing protein	-3.95	micronemes
TGGT1_224060	6.9986	3.989e-09	putative thioredoxin	-1.29	Golgi
TGGT1_226830	5.49956	4.08982e-09	DnaK family protein	-5.4	ER 2
TGGT1_227948	5.11466	4.44147e-09	peptidase M16 inactive domain-containing protein	-0.23	nucleus - chromatin
TGGT1_262730	7.84121	4.70935e-09	rhoptry protein ROP16	1.11	rhoptries 1
TGGT1_262920	7.35339	6.84072e-09	trypsin domain-containing protein	0.56	rhoptries 1
TGGT1_297745	4.10531	7.86298e-09	hypothetical protein	-5.34	mitochondrion - soluble
TGGT1_225850	6.29226	8.19022e-09	peptidase, M28 family protein	-5.02	ER 1
TGGT1_310010	6.49614	8.39993e-09	rhoptry neck protein RON1	-0.34	rhoptries 1
TGGT1_314500	6.90599	1.03523e-08	subtilisin SUB2	0.3	Golgi
TGGT1_225200	5.42984	1.55371e-08	hypothetical protein	-2.54	rhoptries 1
TGGT1_310320	7.13183	2.44314e-08	calreticulin family protein	-0.08	ER 1
TGGT1_319560	7.5188	4.56869e-08	microneme protein MIC3	2.36	micronemes
TGGT1_269190	5.72995	4.86025e-08	glyceraldehyde-3-phosphate dehydrogenase GAPDH2	-4.4	apicoplast
TGGT1_226690	7.24884	8.12085e-08	hypothetical protein	-1.59	rhoptries 1
TGGT1_270320	6.87636	9.09718e-08	protein phosphatase 2C domain-containing protein	1.24	rhoptries 1
TGGT1_312110	6.51986	1.08904e-07	apicoplast-associated thioredoxin family protein Atrx1	-4.16	apicoplast
TGGT1_211680	6.07998	1.80948e-07	protein disulfide isomerase	-5.65	ER 2
TGGT1_281980	6.54311	1.99376e-07	phosphatidate cytidylyltransferase	-4.06	ER 1
TGGT1_211460	6.25246	2.13904e-07	hypothetical protein	0.25	dense granules
TGGT1_253400	5.44462	3.57708e-07	hypothetical protein	0.37	nucleus - chromatin
TGGT1_204480	8.0499	4.13987e-07	thioredoxin domain-containing protein	-3.49	apicoplast
TGGT1_254690	6.45696	4.7131e-07	phospholipase/carboxylesterase	0.16	ER 1
TGGT1_242020	5.91484	5.11226e-07	mannosyl-oligosaccharide glucosidase	-2.55	ER 1
TGGT1_233450	7.66631	7.79596e-07	SAG-related sequence SRS29A	2.42	PM - peripheral 1
TGGT1_294200	6.234	7.88441e-07	glucose-6-phosphate 1-dehydrogenase	1.49	dense granules
TGGT1_209950	6.56308	1.40697e-06	putative thioredoxin	-5.2	apicoplast
TGGT1_310750	6.90745	1.42262e-06	emp24/gp25L/p24 family protein	-6.01	Golgi
TGGT1_321640	4.84418	1.4551e-06	cell division protein CDC48AP	-4.08	apicoplast
TGGT1_244560	3.46726	1.46888e-06	putative heat shock protein 90	-4.39	ER 2
TGGT1_258826	6.53893	1.4784e-06	hypothetical protein	-3.88	ER 1
TGGT1_309600	5.67647	1.68349e-06	hypothetical protein	1.5	dense granules
TGGT1_253030	5.87517	1.83713e-06	glycosyl hydrolase, family 31 protein	-0.92	#N/A
TGGT1_288650	6.71049	2.06906e-06	dense granule protein GRA12	1.75	dense granules	GRA12
TGGT1_271760	6.03129	2.32742e-06	seryl-tRNA synthetase (SerRS2)	-2.84	ER 1
TGGT1_228170	4.83375	2.38543e-06	inner membrane complex protein IMC2A	-3.28	dense granules
TGGT1_208030	6.99032	2.49559e-06	microneme protein MIC4	0.83	micronemes
TGGT1_261780	8.575	2.53423e-06	microneme protein MIC7	-3.8	micronemes
TGGT1_205240	6.8065	3.46193e-06	cleft lip and palate transmembrane protein 1 (clptm1) protein	-1.26	ER 1
TGGT1_261850	3.71266	3.62133e-06	putative helicase	-5.28	apicoplast
TGGT1_255890	5.54368	4.09138e-06	pyridine nucleotide-disulfide oxidoreductase domain-containing protein	0.57	cytosol
TGGT1_308810B	5.44711	5.18355e-06	rhoptry neck protein RON9	-1.3	#N/A
TGGT1_289150	5.44525	5.20738e-06	hypothetical protein	-1.54	ER 1
TGGT1_258950	7.24049	7.17987e-06	lectin family protein	1.16	Golgi
TGGT1_253900	6.40431	7.2034e-06	parasite porphobilinogen synthase PBGS	-4.41	apicoplast
TGGT1_210778	4.92975	7.29177e-06	hemimethylated DNA binding domain-containing protein	-2.78	ER 1
TGGT1_211260	6.47178	1.23416e-05	rhoptry kinase family protein ROP26 (incomplete catalytic triad)	0.68	rhoptries 1
TGGT1_230510	7.9789	1.26262e-05	hypothetical protein	0.27	ER 1
TGGT1_240430	5.0503	1.39158e-05	glyoxalase family protein	-3.97	apicoplast
TGGT1_229490	6.03923	1.42887e-05	tetratricopeptide repeat-containing protein	-4.07	ER 1
TGGT1_259260	4.66958	1.50955e-05	membrane protein FtsH1	-4.16	apicoplast
TGGT1_255260	5.66929	1.64969e-05	apical membrane antigen AMA1	-2.86	micronemes
TGGT1_206510	3.88918	1.77765e-05	toxolysin TLN4	0.51	micronemes
TGGT1_291890	7.11397	1.8211e-05	microneme protein MIC1	-0.76	micronemes
TGGT1_263560	6.24167	1.84387e-05	hypothetical protein	0.47	dense granules
TGGT1_254470	5.74313	2.52479e-05	hypothetical protein	0.88	dense granules	MYR1
TGGT1_252500	6.0113	2.77564e-05	polo kinase	0.34	rhoptries 1
TGGT1_262400	4.17679	2.85876e-05	lipase	1.24	dense granules
TGGT1_231130	7.30474	2.97003e-05	hypothetical protein	0.08	ER 1
TGGT1_286630	7.83221	3.43111e-05	redoxin domain-containing protein	1.57	apicoplast
TGGT1_224350A	4.86799	3.53032e-05	putative aminopeptidase N	-1.16	#N/A
TGGT1_244380	4.21452	3.73728e-05	cactin	-4.92	nucleus - non-chromatin
TGGT1_228630	6.60748	3.81571e-05	hypothetical protein	-4.48	apicoplast
TGGT1_218540	6.51914	4.35459e-05	putative peptidase S15	0.53	ER 1
TGGT1_258230	6.5056	4.444e-05	rhoptry kinase family protein ROP20	0.98	rhoptries 1
TGGT1_250010	5.66877	5.1659e-05	Sad1 / UNC family protein	-4.52	ER 1
TGGT1_244180	6.24261	6.62422e-05	microneme-like protein	-1.34	dense granules
TGGT1_314850	4.24714	7.4059e-05	hypothetical protein	-1.31	ER 1
TGGT1_249670	5.7246	8.32519e-05	cathepsin B	0.95	endomembrane vesicles
TGGT1_233220	5.13075	8.51093e-05	hypothetical protein	0.93	PM - integral
TGGT1_294250	7.0509	8.66357e-05	WD domain, G-beta repeat-containing protein	-5.29	ER 1
TGGT1_215220	7.03567	8.82673e-05	hypothetical protein	1.04	dense granules	GRA22
TGGT1_301450	4.6684	8.96662e-05	FG-GAP repeat-containing protein	-4.83	Golgi
TGGT1_297900	5.65904	9.31632e-05	hypothetical protein	0.94	dense granules
TGGT1_258870A	6.99097	9.32464e-05	hypothetical protein	1.32	#N/A
TGGT1_286740	6.98806	9.35807e-05	microneme-like protein	-1.49	apicoplast
TGGT1_240060	6.42592	9.73983e-05	hypothetical protein	1.44	dense granules
TGGT1_238100	8.22786	0.000123278	transmembrane protein	-4.44	Golgi
TGGT1_277910	3.92109	0.00012781	thrombospondin type 1 domain-containing protein	-2.95	ER 1
TGGT1_214080	4.64388	0.000148062	toxofilin	1.56	rhoptries 1
TGGT1_310790	8.01521	0.000150009	hypothetical protein	-3.1	ER 2
TGGT1_300350	4.82299	0.0001596	cysteine desulfurase/selenocysteine lyase family PLP dependent transferase superfamily protein	0.45	ER 2
TGGT1_232730	7.13319	0.000165653	acyl-CoA:diacylglycerol acyltransferase 1-related enzyme	-0.76	ER 1
TGGT1_209250	5.32151	0.000167632	hypothetical protein	-0.51	nucleus - chromatin
TGGT1_249270	6.46632	0.000180274	putative protein disulfide isomerase-related protein (provisional)	-4.56	apicoplast
TGGT1_231960	7.7351	0.000195302	putative omega secalin	1.48	dense granules	GRA28
TGGT1_226072	5.23012	0.000196993	Ser/Thr phosphatase family protein	-0.32	endomembrane vesicles
TGGT1_204340	5.18898	0.000211903	hypothetical protein	1.54	dense granules
TGGT1_262880	4.24838	0.000240152	hypothetical protein	-2.82	Golgi
TGGT1_214940	9.83406	0.00024059	MIC2-associated protein M2AP	1.59	micronemes
TGGT1_227410	5.06371	0.000264943	hypothetical protein	-0.78	Golgi
TGGT1_293590	5.31505	0.000288963	putative 3-oxoacyl-acyl-carrier protein synthase I/II	-1.21	apicoplast
TGGT1_213520	6.5958	0.000304679	peptidase M20D, amidohydrolase	1.43	ER 2
TGGT1_222100	3.81039	0.000345411	hypothetical protein	0.35	rhoptries 1
TGGT1_246580	5.90349	0.000377355	hypothetical protein	-3.92	ER 1
TGGT1_293570	6.98029	0.00041035	putative translocation protein sec62	-4.25	ER 1
TGGT1_240440	5.27253	0.000526735	hypothetical protein	-3.08	ER 1
TGGT1_300380	4.65904	0.00055154	putative endoplasmic reticulum oxidoreductin	0.82	ER 1
TGGT1_314020	3.62281	0.000566848	hypothetical protein	-1.12	Golgi
TGGT1_247220	4.84919	0.000628117	nudix -type motif 9 isoform a family protein	1.77	dense granules
TGGT1_233460	3.82625	0.000655665	SAG-related sequence SRS29B	-0.07	PM - peripheral 1
TGGT1_286680	8.30578	0.000669748	hypothetical protein	0.95	nucleus - chromatin
TGGT1_245670	5.78324	0.000806486	pyruvate dehydrogenase complex subunit PDH-E1Alpha	0.15	apicoplast
TGGT1_272660	6.26012	0.000871616	hypothetical protein	-0.33	ER 2
TGGT1_264440	6.24077	0.000889994	signal recognition particle receptor beta subunit protein	-4.66	ER 1
TGGT1_219130	4.86459	0.000989947	NADPH-glutathione reductase	-3.53	apicoplast
TGGT1_258390	6.06112	0.00108195	putative DnaJ protein	-3.22	apicoplast
TGGT1_280380	5.1304	0.0010975	poly(ADP-ribose) glycohydrolase	2.1	dense granules
TGGT1_290160	4.08324	0.0010994	putative sortilin	-3.67	Golgi
TGGT1_230350	4.48172	0.00117675	hypothetical protein	-3.25	rhoptries 2
TGGT1_226400	5.04008	0.00124809	lipoic acid synthase LIPA	-0.97	apicoplast
TGGT1_267680	5.35403	0.00138343	microneme protein MIC12	0.5	micronemes
TGGT1_270220	4.61336	0.00147175	hypothetical protein	-3.05	ER 1
TGGT1_261650	4.90773	0.00150897	hypothetical protein	1.61	Golgi
TGGT1_228360	6.29109	0.00163979	putative peptidyl-prolyl isomerase FKBP12	1.23	dense granules
TGGT1_321660	5.20598	0.00167314	putative mannosyltransferase	-3.27	ER 1
TGGT1_262560	6.95528	0.0018578	hypothetical protein	-3.88	Golgi
TGGT1_294940	4.44619	0.00192202	hypothetical protein	-2.92	dense granules
TGGT1_295090	5.49536	0.00203895	hypothetical protein	-3.43	ER 1
TGGT1_243730	4.68744	0.00207683	rhoptry protein ROP9	0.85	rhoptries 1
TGGT1_243930	5.01031	0.00215768	hypothetical protein	0.25	micronemes
TGGT1_226580	4.65388	0.00218118	hypothetical protein	-4.07	ER 1
TGGT1_230840	4.6198	0.00229275	hypothetical protein	-0.27	Golgi
TGGT1_209060	5.90406	0.00239304	thrombospondin type 1 domain-containing protein	-1.7	PM - peripheral 2
TGGT1_252380	5.3452	0.00242376	hypothetical protein	-1.01	ER 1
TGGT1_219320	4.51364	0.00267987	acid phosphatase GAP50	-3.74	IMC
TGGT1_217780	5.69045	0.00296348	Sec20 protein	-5.36	ER 1
TGGT1_273960	6.34966	0.00305509	chaperonin GroS protein	-4.02	apicoplast
TGGT1_230180	5.63782	0.00312554	hypothetical protein	2.86	dense granules	GRA24
TGGT1_218520	6.31695	0.00314063	microneme protein MIC6	1.05	micronemes
TGGT1_235960	4.66384	0.00341277	hypothetical protein	0.25	#N/A
TGGT1_312150	5.48254	0.00366196	hypothetical protein	-0.23	rhoptries 2
TGGT1_315320	4.5897	0.00376942	SAG-related sequence SRS52A	-0.48	PM - peripheral 1
TGGT1_206610	6.08866	0.00381624	pyruvate dehydrogenase complex subunit PDH-E2	-2.97	apicoplast
TGGT1_268690	6.03928	0.00398249	hypothetical protein	-2.47	apicoplast
TGGT1_321690	6.03303	0.0040041	hypothetical protein	-2.84	Golgi
TGGT1_253370	3.95371	0.00427071	hypothetical protein	-0.24	rhoptries 1
TGGT1_217740	4.13304	0.00472126	3-ketoacyl-(acyl-carrier-protein) reductase	-1.89	apicoplast
TGGT1_203600	6.65698	0.00486703	hypothetical protein	2.29	dense granules
TGGT1_308000	5.20182	0.00489991	Gpi16 subunit, GPI transamidase component protein	-5.22	ER 1
TGGT1_263270	4.39043	0.00493395	glycerophosphodiester phosphodiesterase family protein	0.72	endomembrane vesicles
TGGT1_203970	4.33141	0.00534644	dolichyl-diphosphooligosaccharide--protein glycosyltransferase	-4.25	ER 1
TGGT1_270250	6.41918	0.00577181	dense granule protein GRA1	-5.27	dense granules	GRA1
TGGT1_258730	7.21637	0.00730905	hypothetical protein	1.28	ER 1
TGGT1_272420	5.3128	0.0076133	putative phosphatidylcholine-sterol O-acyltransferase	0.57	endomembrane vesicles
TGGT1_312420	3.59103	0.00775227	hypothetical protein	-1.15	dense granules	GRA38
TGGT1_277270	5.27024	0.00791727	NTPase II	N/A	dense granules
TGGT1_248990	5.23576	0.00817323	hypothetical protein	1.7	dense granules
TGGT1_234380	4.23397	0.00922397	hypothetical protein	2.66	micronemes
TGGT1_246550	4.57524	0.00959309	aspartyl protease ASP3	-1.87	rhoptries 2
TGGT1_293900	4.53081	0.010072	sporozoite protein with an altered thrombospondin repeat SPATR	0.1	micronemes
TGGT1_282055	5.62469	0.0104751	protein phosphatase PP2C-hn	0.9	rhoptries 1
TGGT1_222140	3.22773	0.0107015	DEAD/DEAH box helicase domain-containing protein	-5.27	apicoplast
TGGT1_286620	3.58237	0.0108712	S1 RNA binding domain-containing protein	-4.31	apicoplast
TGGT1_224460	4.06277	0.0114218	putative aminopeptidase n	0.3	dense granules
TGGT1_289580	4.06191	0.011434	strictosidine synthase subfamily protein	1.18	ER 1
TGGT1_297960A	6.3907	0.0118954	rhoptry neck protein RON6	0	#N/A
TGGT1_240280	4.82109	0.0120625	S1/P1nuclease	-2	Golgi
TGGT1_236010	5.39851	0.0125063	prenylcysteine oxidase	1.71	apicoplast
TGGT1_312270	5.37693	0.0127218	rhoptry protein ROP13	-0.13	rhoptries 1
TGGT1_232270	4.31297	0.0128138	histidine acid phosphatase superfamily protein	2.46	dense granules
TGGT1_265170	6.15463	0.0137664	hypothetical protein	-1.54	ER 1
TGGT1_313690	4.22258	0.0141725	Sel1 repeat-containing protein	-4.61	apicoplast
TGGT1_272290	4.20985	0.0143757	pyruvate dehydrogenase complex subunit PD-HE1Beta	-0.18	apicoplast
TGGT1_256840	4.17361	0.0149708	hypothetical protein	-4.22	apicoplast
TGGT1_280740	6.02071	0.0149767	signal peptidase	-3.54	ER 1
TGGT1_294330	4.13958	0.0155533	EGF family domain-containing protein	0.49	micronemes
TGGT1_211290	5.09148	0.015993	rhoptry protein ROP15	0.16	rhoptries 1
TGGT1_243350	5.04757	0.0165738	gamma-glutamyl hydrolase	0.45	endomembrane vesicles
TGGT1_272180	4.98059	0.0175047	3-oxo-5-alpha-steroid 4-dehydrogenase	-4.17	#N/A
TGGT1_299110	4.91791	0.018428	cleft lip and palate transmembrane protein 1 (clptm1) protein	-1.99	ER 1
TGGT1_227420	4.91331	0.0184978	4-hydroxy-3-methylbut-2-enyl diphosphate reductase	-6.01	apicoplast
TGGT1_240600	3.97634	0.0186947	putative chaperonin cpn60	-3.32	apicoplast
TGGT1_232050	5.66901	0.0187779	DnaJ domain-containing protein	-4.16	ER 1
TGGT1_293440	5.63328	0.019222	hypothetical protein	1.69	PM - integral
TGGT1_267590	4.33623	0.019297	hypothetical protein	-3.06	ER 1
TGGT1_360830	5.61615	0.0194391	nucleoside-triphosphatase	N/A	#N/A
TGGT1_269950	4.32776	0.0194586	hypothetical protein	0.44	dense granules
TGGT1_221230	4.31367	0.0197306	hypothetical protein	0.16	Golgi
TGGT1_263220	6.82595	0.0197334	rhoptry kinase family protein ROP21	0.48	nucleus - chromatin
TGGT1_294050	4.82275	0.019933	hypothetical protein	-3.14	ER 1
TGGT1_212300	3.36537	0.0204303	hypothetical protein	0.69	dense granules	GRA32
TGGT1_233480	5.52741	0.0206096	SAG-related sequence SRS29C	1.51	PM - peripheral 1
TGGT1_300060	8.80779	0.0225449	signal peptidase subunit protein	-5	ER 1
TGGT1_208560	3.25078	0.0239945	carrier superfamily protein	-3.49	apicoplast
TGGT1_285870	3.69639	0.0257065	SAG-related sequence SRS20A	1.74	PM - peripheral 1
TGGT1_294790	6.1072	0.0281412	hypothetical protein	-0.59	rhoptries 2
TGGT1_234220	5.06274	0.0282016	hypothetical protein	-0.19	Golgi
TGGT1_243390	5.04827	0.0284841	hypothetical protein	-1.71	ER 1
TGGT1_313540	3.84915	0.0313721	hypothetical protein	-3.47	ER 1
TGGT1_289380	3.52195	0.0313975	hypothetical protein	-4.8	dense granules	GRA39
TGGT1_260630	4.88377	0.0319284	DnaJ family Sec63 protein	-3.8	ER 1
TGGT1_295990	4.205	0.0336275	putative ubiquitin conjugating enzyme E2	-3.11	apicoplast
TGGT1_290730	4.7107	0.0360626	CS domain-containing protein	0.5	ER 2
TGGT1_250040	5.56546	0.0373785	hypothetical protein	-0.36	ER 1
TGGT1_313640	5.54865	0.037718	hypothetical protein	-2.49	apicoplast
TGGT1_235020	4.07043	0.0377925	putative COPI protein	-4.46	cytosol
TGGT1_220890	4.60718	0.0388181	hypothetical protein	2.06	PM - integral
TGGT1_297960B	5.40085	0.0408634	rhoptry neck protein RON6	-3.48	#N/A
TGGT1_273550	4.53294	0.0409378	hypothetical protein	-0.34	ER 2
TGGT1_289620	3.17212	0.0469887	cathepsin CPC1	0.95	micronemes
TGGT1_271888	5.12625	0.047559	putative 3-ketoacyl-CoA reductase	-4.5	ER 1
TGGT1_218240	3.14738	0.0483496	hypothetical protein	-2.87	IMC
TGGT1_308020	3.41486	0.0488187	SAG-related sequence SRS57	1.03	PM - peripheral 1
TGGT1_225350	6.51664	0.0488546	hypothetical protein	-0.64	ER 1
TGGT1_283540	5.06559	0.0492052	hypothetical protein	1.74	micronemes
TGGT1_268880	5.04667	0.0497322	hypothetical protein	-0.12	mitochondrion - soluble
		p<0.05
		Log2FC>3

## Sheet: overlap R1 and R2
Proteins	Product Description	hyperLOPIT
TGGT1_204480	thioredoxin domain-containing protein	apicoplast
TGGT1_206610	pyruvate dehydrogenase complex subunit PDH-E2	apicoplast
TGGT1_208560	carrier superfamily protein	apicoplast
TGGT1_209950	putative thioredoxin	apicoplast
TGGT1_217740	3-ketoacyl-(acyl-carrier-protein) reductase	apicoplast
TGGT1_219130	NADPH-glutathione reductase	apicoplast
TGGT1_222140	DEAD/DEAH box helicase domain-containing protein	apicoplast
TGGT1_226400	lipoic acid synthase LIPA	apicoplast
TGGT1_228130	hypothetical protein	apicoplast
TGGT1_228630	hypothetical protein	apicoplast
TGGT1_236010	prenylcysteine oxidase	apicoplast
TGGT1_240430	glyoxalase family protein	apicoplast
TGGT1_240600	putative chaperonin cpn60	apicoplast
TGGT1_245670	pyruvate dehydrogenase complex subunit PDH-E1Alpha	apicoplast
TGGT1_249270	putative protein disulfide isomerase-related protein (provisional)	apicoplast
TGGT1_253900	parasite porphobilinogen synthase PBGS	apicoplast
TGGT1_256840	hypothetical protein	apicoplast
TGGT1_258390	putative DnaJ protein	apicoplast
TGGT1_259260	membrane protein FtsH1	apicoplast
TGGT1_261850	putative helicase	apicoplast
TGGT1_268690	hypothetical protein	apicoplast
TGGT1_269190	glyceraldehyde-3-phosphate dehydrogenase GAPDH2	apicoplast
TGGT1_272290	pyruvate dehydrogenase complex subunit PD-HE1Beta	apicoplast
TGGT1_273960	chaperonin GroS protein	apicoplast
TGGT1_286620	S1 RNA binding domain-containing protein	apicoplast
TGGT1_286630	redoxin domain-containing protein	apicoplast
TGGT1_286740	microneme-like protein	apicoplast
TGGT1_293590	putative 3-oxoacyl-acyl-carrier protein synthase I/II	apicoplast
TGGT1_295990	putative ubiquitin conjugating enzyme E2	apicoplast
TGGT1_312110	apicoplast-associated thioredoxin family protein Atrx1	apicoplast
TGGT1_313640	hypothetical protein	apicoplast
TGGT1_313690	Sel1 repeat-containing protein	apicoplast
TGGT1_321640	cell division protein CDC48AP	apicoplast
TGGT1_235020	putative COPI protein	cytosol
TGGT1_255890	pyridine nucleotide-disulfide oxidoreductase domain-containing protein	cytosol
TGGT1_224350A	putative aminopeptidase N	cytosol
TGGT1_203600	hypothetical protein	dense granules
TGGT1_204340	hypothetical protein	dense granules
TGGT1_211460	hypothetical protein	dense granules
TGGT1_212300	hypothetical protein	dense granules
TGGT1_215220	hypothetical protein	dense granules
TGGT1_217680	hypothetical protein	dense granules
TGGT1_224460	putative aminopeptidase n	dense granules
TGGT1_228170	inner membrane complex protein IMC2A	dense granules
TGGT1_228360	putative peptidyl-prolyl isomerase FKBP12	dense granules
TGGT1_230180	hypothetical protein	dense granules
TGGT1_231960	putative omega secalin	dense granules
TGGT1_232270	histidine acid phosphatase superfamily protein	dense granules
TGGT1_239752	hypothetical protein	dense granules
TGGT1_240060	hypothetical protein	dense granules
TGGT1_244180	microneme-like protein	dense granules
TGGT1_247220	nudix -type motif 9 isoform a family protein	dense granules
TGGT1_248990	hypothetical protein	dense granules
TGGT1_254470	hypothetical protein	dense granules
TGGT1_262400	lipase	dense granules
TGGT1_263560	hypothetical protein	dense granules
TGGT1_264660	SAG-related sequence SRS44	dense granules
TGGT1_269950	hypothetical protein	dense granules
TGGT1_270250	dense granule protein GRA1	dense granules
TGGT1_277270	NTPase II	dense granules
TGGT1_280380	poly(ADP-ribose) glycohydrolase	dense granules
TGGT1_288650	dense granule protein GRA12	dense granules
TGGT1_289380	hypothetical protein	dense granules
TGGT1_294200	glucose-6-phosphate 1-dehydrogenase	dense granules
TGGT1_294940	hypothetical protein	dense granules
TGGT1_297900	hypothetical protein	dense granules
TGGT1_309600	hypothetical protein	dense granules
TGGT1_312420	hypothetical protein	dense granules
TGGT1_258870A	hypothetical protein	dense granules
TGGT1_226072	Ser/Thr phosphatase family protein	endomembrane vesicles
TGGT1_243350	gamma-glutamyl hydrolase	endomembrane vesicles
TGGT1_249670	cathepsin B	endomembrane vesicles
TGGT1_272420	putative phosphatidylcholine-sterol O-acyltransferase	endomembrane vesicles
TGGT1_203970	dolichyl-diphosphooligosaccharide--protein glycosyltransferase	ER 1
TGGT1_205040	PGAP1 family protein	ER 1
TGGT1_205240	cleft lip and palate transmembrane protein 1 (clptm1) protein	ER 1
TGGT1_205740	hypothetical protein	ER 1
TGGT1_207120	Sad1/UNC family protein	ER 1
TGGT1_210778	hemimethylated DNA binding domain-containing protein	ER 1
TGGT1_217780	Sec20 protein	ER 1
TGGT1_218540	putative peptidase S15	ER 1
TGGT1_221870	hypothetical protein	ER 1
TGGT1_225350	hypothetical protein	ER 1
TGGT1_225850	peptidase, M28 family protein	ER 1
TGGT1_226580	hypothetical protein	ER 1
TGGT1_229490	tetratricopeptide repeat-containing protein	ER 1
TGGT1_230510	hypothetical protein	ER 1
TGGT1_231130	hypothetical protein	ER 1
TGGT1_232050	DnaJ domain-containing protein	ER 1
TGGT1_232730	acyl-CoA:diacylglycerol acyltransferase 1-related enzyme	ER 1
TGGT1_233810	Sel1 repeat-containing protein	ER 1
TGGT1_238040	protein disulfide-isomerase domain-containing protein	ER 1
TGGT1_240440	hypothetical protein	ER 1
TGGT1_242020	mannosyl-oligosaccharide glucosidase	ER 1
TGGT1_243390	hypothetical protein	ER 1
TGGT1_246580	hypothetical protein	ER 1
TGGT1_250010	Sad1 / UNC family protein	ER 1
TGGT1_250040	hypothetical protein	ER 1
TGGT1_252380	hypothetical protein	ER 1
TGGT1_254690	phospholipase/carboxylesterase	ER 1
TGGT1_258730	hypothetical protein	ER 1
TGGT1_258826	hypothetical protein	ER 1
TGGT1_260630	DnaJ family Sec63 protein	ER 1
TGGT1_264440	signal recognition particle receptor beta subunit protein	ER 1
TGGT1_265170	hypothetical protein	ER 1
TGGT1_267590	hypothetical protein	ER 1
TGGT1_270220	hypothetical protein	ER 1
TGGT1_271760	seryl-tRNA synthetase (SerRS2)	ER 1
TGGT1_272695	hypothetical protein	ER 1
TGGT1_277910	thrombospondin type 1 domain-containing protein	ER 1
TGGT1_280740	signal peptidase	ER 1
TGGT1_281980	phosphatidate cytidylyltransferase	ER 1
TGGT1_289150	hypothetical protein	ER 1
TGGT1_289580	strictosidine synthase subfamily protein	ER 1
TGGT1_293570	putative translocation protein sec62	ER 1
TGGT1_294050	hypothetical protein	ER 1
TGGT1_294250	WD domain, G-beta repeat-containing protein	ER 1
TGGT1_295090	hypothetical protein	ER 1
TGGT1_299110	cleft lip and palate transmembrane protein 1 (clptm1) protein	ER 1
TGGT1_300060	signal peptidase subunit protein	ER 1
TGGT1_300380	putative endoplasmic reticulum oxidoreductin	ER 1
TGGT1_304990	guanylate-binding protein, N-terminal domain-containing protein	ER 1
TGGT1_308000	Gpi16 subunit, GPI transamidase component protein	ER 1
TGGT1_310320	calreticulin family protein	ER 1
TGGT1_311210	hypothetical protein	ER 1
TGGT1_313080	hypothetical protein	ER 1
TGGT1_313540	hypothetical protein	ER 1
TGGT1_314850	hypothetical protein	ER 1
TGGT1_318460	P-type ATPase of unknown pump specificity (type V) protein	ER 1
TGGT1_321660	putative mannosyltransferase	ER 1
TGGT1_211680	protein disulfide isomerase	ER 2
TGGT1_213520	peptidase M20D, amidohydrolase	ER 2
TGGT1_226830	DnaK family protein	ER 2
TGGT1_232600	phospholipase, patatin family protein	ER 2
TGGT1_244560	putative heat shock protein 90	ER 2
TGGT1_272660	hypothetical protein	ER 2
TGGT1_290730	CS domain-containing protein	ER 2
TGGT1_300350	cysteine desulfurase/selenocysteine lyase family PLP dependent transferase superfamily protein	ER 2
TGGT1_310790	hypothetical protein	ER 2
TGGT1_311720	chaperonin protein BiP	ER 2
TGGT1_204310	hypothetical protein	Golgi
TGGT1_216060	hypothetical protein	Golgi
TGGT1_221230	hypothetical protein	Golgi
TGGT1_224060	putative thioredoxin	Golgi
TGGT1_227410	hypothetical protein	Golgi
TGGT1_230840	hypothetical protein	Golgi
TGGT1_238100	transmembrane protein	Golgi
TGGT1_240280	S1/P1nuclease	Golgi
TGGT1_246220	hypothetical protein	Golgi
TGGT1_258950	lectin family protein	Golgi
TGGT1_261650	hypothetical protein	Golgi
TGGT1_262560	hypothetical protein	Golgi
TGGT1_262880	hypothetical protein	Golgi
TGGT1_290160	putative sortilin	Golgi
TGGT1_301450	FG-GAP repeat-containing protein	Golgi
TGGT1_310750	emp24/gp25L/p24 family protein	Golgi
TGGT1_314020	hypothetical protein	Golgi
TGGT1_314500	subtilisin SUB2	Golgi
TGGT1_321690	hypothetical protein	Golgi
TGGT1_218240	hypothetical protein	IMC
TGGT1_219320	acid phosphatase GAP50	IMC
TGGT1_201780	microneme protein MIC2	micronemes
TGGT1_204050	subtilisin SUB1	micronemes
TGGT1_204130	perforin-like protein PLP1	micronemes
TGGT1_206510	toxolysin TLN4	micronemes
TGGT1_208030	microneme protein MIC4	micronemes
TGGT1_214940	MIC2-associated protein M2AP	micronemes
TGGT1_218520	microneme protein MIC6	micronemes
TGGT1_234380	hypothetical protein	micronemes
TGGT1_243930	hypothetical protein	micronemes
TGGT1_245490	microneme protein MIC8	micronemes
TGGT1_255260	apical membrane antigen AMA1	micronemes
TGGT1_261080	kringle domain-containing protein	micronemes
TGGT1_261780	microneme protein MIC7	micronemes
TGGT1_267680	microneme protein MIC12	micronemes
TGGT1_289620	cathepsin CPC1	micronemes
TGGT1_291890	microneme protein MIC1	micronemes
TGGT1_292020	GCC2 and GCC3 domain-containing protein	micronemes
TGGT1_293900	sporozoite protein with an altered thrombospondin repeat SPATR	micronemes
TGGT1_294330	EGF family domain-containing protein	micronemes
TGGT1_319560	microneme protein MIC3	micronemes
TGGT1_297745	hypothetical protein	mitochondrion - soluble
TGGT1_209250	hypothetical protein	nucleus - chromatin
TGGT1_227948	peptidase M16 inactive domain-containing protein	nucleus - chromatin
TGGT1_229630	eIF2 kinase IF2K-A (incomplete catalytic triad)	nucleus - chromatin
TGGT1_253400	hypothetical protein	nucleus - chromatin
TGGT1_263220	rhoptry kinase family protein ROP21	nucleus - chromatin
TGGT1_278830	glucose-6-phosphate 1-dehydrogenase	nucleus - chromatin
TGGT1_286680	hypothetical protein	nucleus - chromatin
TGGT1_244380	cactin	nucleus - non-chromatin
TGGT1_233220	hypothetical protein	PM - integral
TGGT1_247195	microneme protein MIC15	PM - integral
TGGT1_293440	hypothetical protein	PM - integral
TGGT1_233450	SAG-related sequence SRS29A	PM - peripheral 1
TGGT1_233460	SAG-related sequence SRS29B	PM - peripheral 1
TGGT1_233480	SAG-related sequence SRS29C	PM - peripheral 1
TGGT1_285870	SAG-related sequence SRS20A	PM - peripheral 1
TGGT1_308020	SAG-related sequence SRS57	PM - peripheral 1
TGGT1_315320	SAG-related sequence SRS52A	PM - peripheral 1
TGGT1_209060	thrombospondin type 1 domain-containing protein	PM - peripheral 2
TGGT1_211260	rhoptry kinase family protein ROP26 (incomplete catalytic triad)	rhoptries 1
TGGT1_211290	rhoptry protein ROP15	rhoptries 1
TGGT1_214080	toxofilin	rhoptries 1
TGGT1_222100	hypothetical protein	rhoptries 1
TGGT1_225200	hypothetical protein	rhoptries 1
TGGT1_226690	hypothetical protein	rhoptries 1
TGGT1_229010	rhoptry neck protein RON4	rhoptries 1
TGGT1_243730	rhoptry protein ROP9	rhoptries 1
TGGT1_252500	polo kinase	rhoptries 1
TGGT1_253370	hypothetical protein	rhoptries 1
TGGT1_258230	rhoptry kinase family protein ROP20	rhoptries 1
TGGT1_262730	rhoptry protein ROP16	rhoptries 1
TGGT1_262920	trypsin domain-containing protein	rhoptries 1
TGGT1_270320	protein phosphatase 2C domain-containing protein	rhoptries 1
TGGT1_279420	hypothetical protein	rhoptries 1
TGGT1_282055	protein phosphatase PP2C-hn	rhoptries 1
TGGT1_306060	rhoptry neck protein RON8	rhoptries 1
TGGT1_310010	rhoptry neck protein RON1	rhoptries 1
TGGT1_311470	rhoptry neck protein RON5	rhoptries 1
TGGT1_318525	hypothetical protein	rhoptries 1
TGGT1_297960A	rhoptry neck protein RON6	rhoptries 1
TGGT1_230350	hypothetical protein	rhoptries 2
TGGT1_246550	aspartyl protease ASP3	rhoptries 2
TGGT1_254880	Alpha-galactosidase	rhoptries 2
TGGT1_261750	rhoptry neck protein RON10	rhoptries 2
TGGT1_294790	hypothetical protein	rhoptries 2
TGGT1_312150	hypothetical protein	rhoptries 2
TGGT1_308810B	rhoptry neck protein RON9	rhoptries 2
TGGT1_235960	hypothetical protein	#N/A
TGGT1_253030	glycosyl hydrolase, family 31 protein	#N/A
TGGT1_272180	3-oxo-5-alpha-steroid 4-dehydrogenase	#N/A
TGGT1_360830	nucleoside-triphosphatase	#N/A

## Sheet: combined R1 and R2
Proteins	Product Description	hyperLOPIT	Phenotype score
TGGT1_227420	4-hydroxy-3-methylbut-2-enyl diphosphate reductase	apicoplast	-6.01
TGGT1_310750	emp24/gp25L/p24 family protein	Golgi	-6.01
TGGT1_227360	ribosomal protein RPL3	60S ribosome	-5.9
TGGT1_211680	protein disulfide isomerase	ER 2	-5.65
TGGT1_309120	ribosomal protein RPL4	60S ribosome	-5.62
TGGT1_236650	DEAD (Asp-Glu-Ala-Asp) box polypeptide 17	nucleus - non-chromatin	-5.58
TGGT1_304990	guanylate-binding protein, N-terminal domain-containing protein	ER 1	-5.5
TGGT1_311720	chaperonin protein BiP	ER 2	-5.5
TGGT1_230420	sarco/endoplasmic reticulum Ca2+-ATPase	ER 1	-5.43
TGGT1_226830	DnaK family protein	ER 2	-5.4
TGGT1_284560	ribosomal protein RPL9	60S ribosome	-5.37
TGGT1_217780	Sec20 protein	ER 1	-5.36
TGGT1_297745	hypothetical protein	mitochondrion - soluble	-5.34
TGGT1_252290	putative importin alpha	cytosol	-5.32
TGGT1_294250	WD domain, G-beta repeat-containing protein	ER 1	-5.29
TGGT1_261850	putative helicase	apicoplast	-5.28
TGGT1_222140	DEAD/DEAH box helicase domain-containing protein	apicoplast	-5.27
TGGT1_270250	dense granule protein GRA1	dense granules	-5.27
TGGT1_299050	ribosomal protein RPL17	60S ribosome	-5.22
TGGT1_308000	Gpi16 subunit, GPI transamidase component protein	ER 1	-5.22
TGGT1_209950	putative thioredoxin	apicoplast	-5.2
TGGT1_216860	DEAD (Asp-Glu-Ala-Asp) box polypeptide DDX39	cytosol	-5.17
TGGT1_205740	hypothetical protein	ER 1	-5.03
TGGT1_225850	peptidase, M28 family protein	ER 1	-5.02
TGGT1_300060	signal peptidase subunit protein	ER 1	-5
TGGT1_204020	ribosomal protein RPL8	60S ribosome	-4.99
TGGT1_273760	heat shock protein HSP70	cytosol	-4.97
TGGT1_230940	hypothetical protein	nucleus - chromatin	-4.92
TGGT1_244380	cactin	nucleus - non-chromatin	-4.92
TGGT1_287500	putative T complex chaperonin	cytosol	-4.89
TGGT1_301450	FG-GAP repeat-containing protein	Golgi	-4.83
TGGT1_294360	putative ubiquitin specific protease 39 isoform 2	nucleus - non-chromatin	-4.82
TGGT1_289380	hypothetical protein	dense granules	-4.8
TGGT1_247510	fructose-bisphospatase II	cytosol	-4.77
TGGT1_266990	beta-COP	nucleus - chromatin	-4.77
TGGT1_278660	putative P-type ATPase4	PM - integral	-4.77
TGGT1_262380	putative elongation factor Tu	nucleus - chromatin	-4.75
TGGT1_311210	hypothetical protein	ER 1	-4.68
TGGT1_264440	signal recognition particle receptor beta subunit protein	ER 1	-4.66
TGGT1_300100	rhoptry neck protein RON2	rhoptries 1	-4.63
TGGT1_240650	putative coatomer protein complex, subunit alpha	cytosol	-4.62
TGGT1_313690	Sel1 repeat-containing protein	apicoplast	-4.61
TGGT1_249270	putative protein disulfide isomerase-related protein (provisional)	apicoplast	-4.56
TGGT1_201680	putative eukaryotic initiation factor-3 subunit 10	nucleus - non-chromatin	-4.55
TGGT1_205440	CCT chaperonin gamma subunit	cytosol	-4.52
TGGT1_250010	Sad1 / UNC family protein	ER 1	-4.52
TGGT1_209030	actin ACT1	cytosol	-4.5
TGGT1_271888	putative 3-ketoacyl-CoA reductase	ER 1	-4.5
TGGT1_228630	hypothetical protein	apicoplast	-4.48
TGGT1_235020	putative COPI protein	cytosol	-4.46
TGGT1_238100	transmembrane protein	Golgi	-4.44
TGGT1_313080	hypothetical protein	ER 1	-4.43
TGGT1_253900	parasite porphobilinogen synthase PBGS	apicoplast	-4.41
TGGT1_269190	glyceraldehyde-3-phosphate dehydrogenase GAPDH2	apicoplast	-4.4
TGGT1_244560	putative heat shock protein 90	ER 2	-4.39
TGGT1_232300	ribosomal protein RPS3	40S ribosome	-4.37
TGGT1_221870	hypothetical protein	ER 1	-4.35
TGGT1_311470	rhoptry neck protein RON5	rhoptries 1	-4.34
TGGT1_286620	S1 RNA binding domain-containing protein	apicoplast	-4.31
TGGT1_205470	putative translation elongation factor 2 family protein	cytosol	-4.31
TGGT1_203970	dolichyl-diphosphooligosaccharide--protein glycosyltransferase	ER 1	-4.25
TGGT1_293570	putative translocation protein sec62	ER 1	-4.25
TGGT1_226250	DEAD (Asp-Glu-Ala-Asp) box polypeptide DDX3X	nucleus - non-chromatin	-4.25
TGGT1_305520	ribosomal protein RPS2	40S ribosome	-4.24
TGGT1_256840	hypothetical protein	apicoplast	-4.22
TGGT1_258560	hypothetical protein	apicoplast	-4.22
TGGT1_223050	ribosomal protein RPS20	nucleus - chromatin	-4.19
TGGT1_272180	3-oxo-5-alpha-steroid 4-dehydrogenase	#N/A	-4.17
TGGT1_259260	membrane protein FtsH1	apicoplast	-4.16
TGGT1_312110	apicoplast-associated thioredoxin family protein Atrx1	apicoplast	-4.16
TGGT1_232050	DnaJ domain-containing protein	ER 1	-4.16
TGGT1_250770	putative eukaryotic initiation factor-4A	cytosol	-4.13
TGGT1_251690	putative seryl-tRNA synthetase, cytoplasmic	cytosol	-4.13
TGGT1_320020	transporter, major facilitator family protein	PM - integral	-4.11
TGGT1_232710	ribosomal protein RPS3A	40S ribosome	-4.09
TGGT1_321640	cell division protein CDC48AP	apicoplast	-4.08
TGGT1_226580	hypothetical protein	ER 1	-4.07
TGGT1_229490	tetratricopeptide repeat-containing protein	ER 1	-4.07
TGGT1_281980	phosphatidate cytidylyltransferase	ER 1	-4.06
TGGT1_261570	ribosomal protein RPL7A	60S ribosome	-4.03
TGGT1_256760	pyruvate kinase PyK1	cytosol	-4.03
TGGT1_273960	chaperonin GroS protein	apicoplast	-4.02
TGGT1_240430	glyoxalase family protein	apicoplast	-3.97
TGGT1_237150	putative minor histocompatibility antigen h13	ER 1	-3.96
TGGT1_261080	kringle domain-containing protein	micronemes	-3.95
TGGT1_246580	hypothetical protein	ER 1	-3.92
TGGT1_258826	hypothetical protein	ER 1	-3.88
TGGT1_262560	hypothetical protein	Golgi	-3.88
TGGT1_207120	Sad1/UNC family protein	ER 1	-3.86
TGGT1_269180	MIF4G domain-containing protein	nucleus - non-chromatin	-3.86
TGGT1_260630	DnaJ family Sec63 protein	ER 1	-3.8
TGGT1_261780	microneme protein MIC7	micronemes	-3.8
TGGT1_226970	ribosomal protein RPS11	40S ribosome	-3.75
TGGT1_219320	acid phosphatase GAP50	IMC	-3.74
TGGT1_238950	putative fatty acyl-CoA desaturase	ER 1	-3.7
TGGT1_290160	putative sortilin	Golgi	-3.67
TGGT1_201700	WD domain, G-beta repeat-containing protein	nucleus - non-chromatin	-3.65
TGGT1_292020	GCC2 and GCC3 domain-containing protein	micronemes	-3.64
TGGT1_280740	signal peptidase	ER 1	-3.54
TGGT1_219130	NADPH-glutathione reductase	apicoplast	-3.53
TGGT1_204310	hypothetical protein	Golgi	-3.52
TGGT1_228130	hypothetical protein	apicoplast	-3.5
TGGT1_204480	thioredoxin domain-containing protein	apicoplast	-3.49
TGGT1_208560	carrier superfamily protein	apicoplast	-3.49
TGGT1_297960B	rhoptry neck protein RON6	rhoptries 1	-3.48
TGGT1_313540	hypothetical protein	ER 1	-3.47
TGGT1_207440	ribosomal protein RPS4	40S ribosome	-3.44
TGGT1_295090	hypothetical protein	ER 1	-3.43
TGGT1_229630	eIF2 kinase IF2K-A (incomplete catalytic triad)	nucleus - chromatin	-3.35
TGGT1_240600	putative chaperonin cpn60	apicoplast	-3.32
TGGT1_247195	microneme protein MIC15	PM - integral	-3.31
TGGT1_228170	inner membrane complex protein IMC2A	dense granules	-3.28
TGGT1_321660	putative mannosyltransferase	ER 1	-3.27
TGGT1_306060	rhoptry neck protein RON8	rhoptries 1	-3.26
TGGT1_230350	hypothetical protein	rhoptries 2	-3.25
TGGT1_258390	putative DnaJ protein	apicoplast	-3.22
TGGT1_220270	alveolin domain containing intermediate filament IMC6	IMC	-3.19
TGGT1_218410	ribosomal protein RPP0	60S ribosome	-3.16
TGGT1_294050	hypothetical protein	ER 1	-3.14
TGGT1_295990	putative ubiquitin conjugating enzyme E2	apicoplast	-3.11
TGGT1_310790	hypothetical protein	ER 2	-3.1
TGGT1_240440	hypothetical protein	ER 1	-3.08
TGGT1_267590	hypothetical protein	ER 1	-3.06
TGGT1_270220	hypothetical protein	ER 1	-3.05
TGGT1_206610	pyruvate dehydrogenase complex subunit PDH-E2	apicoplast	-2.97
TGGT1_277910	thrombospondin type 1 domain-containing protein	ER 1	-2.95
TGGT1_294940	hypothetical protein	dense granules	-2.92
TGGT1_218240	hypothetical protein	IMC	-2.87
TGGT1_255260	apical membrane antigen AMA1	micronemes	-2.86
TGGT1_271760	seryl-tRNA synthetase (SerRS2)	ER 1	-2.84
TGGT1_321690	hypothetical protein	Golgi	-2.84
TGGT1_262880	hypothetical protein	Golgi	-2.82
TGGT1_210778	hemimethylated DNA binding domain-containing protein	ER 1	-2.78
TGGT1_299070	pyruvate kinase PyKII	mitochondrion - soluble	-2.76
TGGT1_242020	mannosyl-oligosaccharide glucosidase	ER 1	-2.55
TGGT1_225200	hypothetical protein	rhoptries 1	-2.54
TGGT1_313640	hypothetical protein	apicoplast	-2.49
TGGT1_268690	hypothetical protein	apicoplast	-2.47
TGGT1_266410	hypothetical protein	dense granules	-2.47
TGGT1_249820	ATP-binding cassette sub-family B member 5	apicoplast	-2.13
TGGT1_205040	PGAP1 family protein	ER 1	-2.04
TGGT1_240280	S1/P1nuclease	Golgi	-2
TGGT1_299110	cleft lip and palate transmembrane protein 1 (clptm1) protein	ER 1	-1.99
TGGT1_279420	hypothetical protein	rhoptries 1	-1.96
TGGT1_217740	3-ketoacyl-(acyl-carrier-protein) reductase	apicoplast	-1.89
TGGT1_246550	aspartyl protease ASP3	rhoptries 2	-1.87
TGGT1_243390	hypothetical protein	ER 1	-1.71
TGGT1_245490	microneme protein MIC8	micronemes	-1.71
TGGT1_209060	thrombospondin type 1 domain-containing protein	PM - peripheral 2	-1.7
TGGT1_205380	fructose-bisphospatase I	nucleus - chromatin	-1.67
TGGT1_226690	hypothetical protein	rhoptries 1	-1.59
TGGT1_265170	hypothetical protein	ER 1	-1.54
TGGT1_289150	hypothetical protein	ER 1	-1.54
TGGT1_286740	microneme-like protein	apicoplast	-1.49
TGGT1_254880	Alpha-galactosidase	rhoptries 2	-1.37
TGGT1_239752	hypothetical protein	dense granules	-1.36
TGGT1_244180	microneme-like protein	dense granules	-1.34
TGGT1_251930	enoyl-acyl carrier reductase ENR	apicoplast	-1.32
TGGT1_314850	hypothetical protein	ER 1	-1.31
TGGT1_308810B	rhoptry neck protein RON9	rhoptries 2	-1.3
TGGT1_260450	DEAD/DEAH box helicase domain-containing protein	apicoplast	-1.29
TGGT1_224060	putative thioredoxin	Golgi	-1.29
TGGT1_205240	cleft lip and palate transmembrane protein 1 (clptm1) protein	ER 1	-1.26
TGGT1_293590	putative 3-oxoacyl-acyl-carrier protein synthase I/II	apicoplast	-1.21
TGGT1_201780	microneme protein MIC2	micronemes	-1.17
TGGT1_224350A	putative aminopeptidase N	cytosol	-1.16
TGGT1_312420	hypothetical protein	dense granules	-1.15
TGGT1_314020	hypothetical protein	Golgi	-1.12
TGGT1_311220	hypothetical protein	Golgi	-1.04
TGGT1_252380	hypothetical protein	ER 1	-1.01
TGGT1_226400	lipoic acid synthase LIPA	apicoplast	-0.97
TGGT1_229010	rhoptry neck protein RON4	rhoptries 1	-0.93
TGGT1_253030	glycosyl hydrolase, family 31 protein	#N/A	-0.92
TGGT1_233810	Sel1 repeat-containing protein	ER 1	-0.78
TGGT1_227410	hypothetical protein	Golgi	-0.78
TGGT1_232730	acyl-CoA:diacylglycerol acyltransferase 1-related enzyme	ER 1	-0.76
TGGT1_291890	microneme protein MIC1	micronemes	-0.76
TGGT1_225350	hypothetical protein	ER 1	-0.64
TGGT1_290678	hypothetical protein	ER 1	-0.6
TGGT1_294790	hypothetical protein	rhoptries 2	-0.59
TGGT1_238040	protein disulfide-isomerase domain-containing protein	ER 1	-0.53
TGGT1_209250	hypothetical protein	nucleus - chromatin	-0.51
TGGT1_315320	SAG-related sequence SRS52A	PM - peripheral 1	-0.48
TGGT1_313030	hypothetical protein	ER 1	-0.44
TGGT1_250040	hypothetical protein	ER 1	-0.36
TGGT1_273550	hypothetical protein	ER 2	-0.34
TGGT1_310010	rhoptry neck protein RON1	rhoptries 1	-0.34
TGGT1_272660	hypothetical protein	ER 2	-0.33
TGGT1_315910	hypothetical protein	dense granules	-0.32
TGGT1_226072	Ser/Thr phosphatase family protein	endomembrane vesicles	-0.32
TGGT1_202250	hypothetical protein	Golgi	-0.27
TGGT1_230840	hypothetical protein	Golgi	-0.27
TGGT1_253370	hypothetical protein	rhoptries 1	-0.24
TGGT1_227948	peptidase M16 inactive domain-containing protein	nucleus - chromatin	-0.23
TGGT1_312150	hypothetical protein	rhoptries 2	-0.23
TGGT1_232020	hypothetical protein	rhoptries 2	-0.2
TGGT1_215260	carbamoylphosphate synthetase	cytosol	-0.19
TGGT1_318460	P-type ATPase of unknown pump specificity (type V) protein	ER 1	-0.19
TGGT1_234220	hypothetical protein	Golgi	-0.19
TGGT1_272290	pyruvate dehydrogenase complex subunit PD-HE1Beta	apicoplast	-0.18
TGGT1_312270	rhoptry protein ROP13	rhoptries 1	-0.13
TGGT1_268880	hypothetical protein	mitochondrion - soluble	-0.12
TGGT1_310320	calreticulin family protein	ER 1	-0.08
TGGT1_258770	putative polypeptide n-acetylgalactosaminyltransferase 12	Golgi	-0.07
TGGT1_233460	SAG-related sequence SRS29B	PM - peripheral 1	-0.07
TGGT1_297960A	rhoptry neck protein RON6	rhoptries 1	0
TGGT1_231130	hypothetical protein	ER 1	0.08
TGGT1_293900	sporozoite protein with an altered thrombospondin repeat SPATR	micronemes	0.1
TGGT1_216060	hypothetical protein	Golgi	0.12
TGGT1_245670	pyruvate dehydrogenase complex subunit PDH-E1Alpha	apicoplast	0.15
TGGT1_254690	phospholipase/carboxylesterase	ER 1	0.16
TGGT1_221230	hypothetical protein	Golgi	0.16
TGGT1_211290	rhoptry protein ROP15	rhoptries 1	0.16
TGGT1_211460	hypothetical protein	dense granules	0.25
TGGT1_294220	hypothetical protein	Golgi	0.25
TGGT1_243930	hypothetical protein	micronemes	0.25
TGGT1_235960	hypothetical protein	#N/A	0.25
TGGT1_230510	hypothetical protein	ER 1	0.27
TGGT1_277720	GDA1/CD39 (nucleoside phosphatase) family protein	rhoptries 1	0.28
TGGT1_246220	hypothetical protein	Golgi	0.29
TGGT1_224460	putative aminopeptidase n	dense granules	0.3
TGGT1_314500	subtilisin SUB2	Golgi	0.3
TGGT1_252500	polo kinase	rhoptries 1	0.34
TGGT1_266760	isocitrate dehydrogenase	nucleus - chromatin	0.35
TGGT1_222100	hypothetical protein	rhoptries 1	0.35
TGGT1_253400	hypothetical protein	nucleus - chromatin	0.37
TGGT1_272695	hypothetical protein	ER 1	0.43
TGGT1_253650	DnaJ C terminal region domain-containing protein	apicoplast	0.44
TGGT1_269950	hypothetical protein	dense granules	0.44
TGGT1_232600	phospholipase, patatin family protein	ER 2	0.44
TGGT1_320190	SAG-related sequence SRS16B	PM - peripheral 1	0.44
TGGT1_243350	gamma-glutamyl hydrolase	endomembrane vesicles	0.45
TGGT1_300350	cysteine desulfurase/selenocysteine lyase family PLP dependent transferase superfamily protein	ER 2	0.45
TGGT1_263560	hypothetical protein	dense granules	0.47
TGGT1_263220	rhoptry kinase family protein ROP21	nucleus - chromatin	0.48
TGGT1_294330	EGF family domain-containing protein	micronemes	0.49
TGGT1_290730	CS domain-containing protein	ER 2	0.5
TGGT1_267680	microneme protein MIC12	micronemes	0.5
TGGT1_206510	toxolysin TLN4	micronemes	0.51
TGGT1_261750	rhoptry neck protein RON10	rhoptries 2	0.52
TGGT1_218540	putative peptidase S15	ER 1	0.53
TGGT1_262920	trypsin domain-containing protein	rhoptries 1	0.56
TGGT1_255890	pyridine nucleotide-disulfide oxidoreductase domain-containing protein	cytosol	0.57
TGGT1_272420	putative phosphatidylcholine-sterol O-acyltransferase	endomembrane vesicles	0.57
TGGT1_266640	putative Acetyl-coenzyme A synthetase 2	cytosol	0.59
TGGT1_251770	hypothetical protein	PM - integral	0.67
TGGT1_211260	rhoptry kinase family protein ROP26 (incomplete catalytic triad)	rhoptries 1	0.68
TGGT1_212300	hypothetical protein	dense granules	0.69
TGGT1_278830	glucose-6-phosphate 1-dehydrogenase	nucleus - chromatin	0.69
TGGT1_263270	glycerophosphodiester phosphodiesterase family protein	endomembrane vesicles	0.72
TGGT1_300380	putative endoplasmic reticulum oxidoreductin	ER 1	0.82
TGGT1_208030	microneme protein MIC4	micronemes	0.83
TGGT1_264660	SAG-related sequence SRS44	dense granules	0.85
TGGT1_243730	rhoptry protein ROP9	rhoptries 1	0.85
TGGT1_254470	hypothetical protein	dense granules	0.88
TGGT1_220240	hypothetical protein	dense granules	0.9
TGGT1_282055	protein phosphatase PP2C-hn	rhoptries 1	0.9
TGGT1_233220	hypothetical protein	PM - integral	0.93
TGGT1_318525	hypothetical protein	rhoptries 1	0.93
TGGT1_297900	hypothetical protein	dense granules	0.94
TGGT1_249670	cathepsin B	endomembrane vesicles	0.95
TGGT1_289620	cathepsin CPC1	micronemes	0.95
TGGT1_286680	hypothetical protein	nucleus - chromatin	0.95
TGGT1_258230	rhoptry kinase family protein ROP20	rhoptries 1	0.98
TGGT1_217680	hypothetical protein	dense granules	0.99
TGGT1_308020	SAG-related sequence SRS57	PM - peripheral 1	1.03
TGGT1_215220	hypothetical protein	dense granules	1.04
TGGT1_218520	microneme protein MIC6	micronemes	1.05
TGGT1_262730	rhoptry protein ROP16	rhoptries 1	1.11
TGGT1_299780	hypothetical protein	dense granules	1.13
TGGT1_204130	perforin-like protein PLP1	micronemes	1.13
TGGT1_259530	GalNac	#N/A	1.15
TGGT1_258950	lectin family protein	Golgi	1.16
TGGT1_289580	strictosidine synthase subfamily protein	ER 1	1.18
TGGT1_204050	subtilisin SUB1	micronemes	1.21
TGGT1_228360	putative peptidyl-prolyl isomerase FKBP12	dense granules	1.23
TGGT1_262400	lipase	dense granules	1.24
TGGT1_270320	protein phosphatase 2C domain-containing protein	rhoptries 1	1.24
TGGT1_258730	hypothetical protein	ER 1	1.28
TGGT1_258870A	hypothetical protein	dense granules	1.32
TGGT1_286580	hypothetical protein	IMC	1.38
TGGT1_213520	peptidase M20D, amidohydrolase	ER 2	1.43
TGGT1_240060	hypothetical protein	dense granules	1.44
TGGT1_231960	putative omega secalin	dense granules	1.48
TGGT1_293430	hypothetical protein	PM - integral	1.48
TGGT1_294200	glucose-6-phosphate 1-dehydrogenase	dense granules	1.49
TGGT1_309600	hypothetical protein	dense granules	1.5
TGGT1_233480	SAG-related sequence SRS29C	PM - peripheral 1	1.51
TGGT1_251540	dense granule protein GRA9	dense granules	1.52
TGGT1_204340	hypothetical protein	dense granules	1.54
TGGT1_214080	toxofilin	rhoptries 1	1.56
TGGT1_286630	redoxin domain-containing protein	apicoplast	1.57
TGGT1_214940	MIC2-associated protein M2AP	micronemes	1.59
TGGT1_309590	rhoptry protein ROP1	rhoptries 1	1.59
TGGT1_261650	hypothetical protein	Golgi	1.61
TGGT1_293440	hypothetical protein	PM - integral	1.69
TGGT1_248990	hypothetical protein	dense granules	1.7
TGGT1_236010	prenylcysteine oxidase	apicoplast	1.71
TGGT1_283540	hypothetical protein	micronemes	1.74
TGGT1_285870	SAG-related sequence SRS20A	PM - peripheral 1	1.74
TGGT1_288650	dense granule protein GRA12	dense granules	1.75
TGGT1_247220	nudix -type motif 9 isoform a family protein	dense granules	1.77
TGGT1_308840	SAG-related sequence SRS51	PM - peripheral 1	1.84
TGGT1_203310	dense granule protein GRA7	dense granules	1.9
TGGT1_249990	hypothetical protein	dense granules	1.91
TGGT1_220890	hypothetical protein	PM - integral	2.06
TGGT1_232250	catalase	cytosol	2.08
TGGT1_280380	poly(ADP-ribose) glycohydrolase	dense granules	2.1
TGGT1_203600	hypothetical protein	dense granules	2.29
TGGT1_319560	microneme protein MIC3	micronemes	2.36
TGGT1_233450	SAG-related sequence SRS29A	PM - peripheral 1	2.42
TGGT1_232270	histidine acid phosphatase superfamily protein	dense granules	2.46
TGGT1_227620	dense granule protein GRA2	dense granules	2.47
TGGT1_234380	hypothetical protein	micronemes	2.66
TGGT1_230180	hypothetical protein	dense granules	2.86
TGGT1_277270	NTPase II	dense granules	N/A
TGGT1_360830	nucleoside-triphosphatase	#N/A	N/A
TGGT1_295110	rhoptry protein ROP7	rhoptries 1	#N/A
TGGT1_363030	rhoptry protein ROP8	#N/A	#N/A
TGGT1_411430	rhoptry protein ROP5	#N/A	#N/A
