# Supplementary material for: Protein disulfide isomerase PDI8 is indispensable for parasite growth and associated with secretory protein processing in Toxoplasma gondii
Source: mBio. 2024 Aug 20;15(9):e02051-24. doi: 10.1128/mbio.02051-24 (PMC11389393; doi:10.1128/mbio.02051-24)
Supplement: Table S3 — Identification of differentially expressed proteins following TgPDI8 depletion. [file mbio.02051-24-s0004.xlsx]

## Sheet: Summary
			Table S3: Identification of differentially expressed proteins following TgPDI8 depletion.
			Description: Differential protein expression analysis was conducted following TgPDI8 knockdown by treating parasites with ATc or DMSO for 48 h, using quantitative proteomics. Differentially expressed proteins were identified using a fold change threshold of 1.5, with P-values adjusted to 0.05.

## Sheet: PDI8-3FLAG iKD (ATc_48 h)
Gene ID	Log2FC	p-Value	sig	Product Description	hyperLOPIT	Phenotype score
TGME49_261070	-3.09411	1.06527e-07	Down	apicoplast triosephosphate translocator APT1	apicoplast	-4.44
TGME49_316570	0.666849	2.07977e-06	Up	hypothetical protein	Golgi	#N/A
TGME49_204130	-0.698007	2.99523e-06	Down	perforin-like protein PLP1	micronemes	1.13
TGME49_311905	0.46288	3.95117e-06	NotSig	hypothetical protein	cytosol	-3.17
TGME49_201780	-0.606188	4.15308e-06	Down	microneme protein MIC2	micronemes	-1.17
TGME49_297180	0.561791	5.52574e-06	NotSig	CRAL-TRIO domain-containing protein	apical 1	-1.52
TGME49_267800	0.787574	6.25397e-06	Up	dynamin-related protein DRPA	nucleus - chromatin	-4.14
TGME49_263630	-0.653087	7.06474e-06	Down	hypothetical protein	mitochondrion - membranes	0.11
TGME49_245670	-0.369934	1.3768e-05	NotSig	pyruvate dehydrogenase complex subunit PDH-E1Alpha	apicoplast	0.15
TGME49_234380	-0.614648	1.41916e-05	Down	microneme protein MIC21	micronemes	2.66
TGME49_240060	-0.487503	1.77753e-05	NotSig	inhibitor of STAT1 transcription	dense granules	1.44
TGME49_225860	0.817945	2.05753e-05	Up	hypothetical protein	rhoptries 1	-1.35
TGME49_217350	0.570324	2.15496e-05	NotSig	N6-adenosine-methyltransferase subunit METTL3	nucleus - chromatin	-4.05
TGME49_216170	0.973202	2.46095e-05	Up	cysteine desulfurase NFS2	apicoplast	-3.95
TGME49_288650	-0.497973	2.47481e-05	NotSig	dense granule protein GRA12	dense granules	1.75
TGME49_248180	1.02422	3.35451e-05	Up	hypothetical protein	cytosol	0.9
TGME49_200250	-1.00383	3.82339e-05	Down	microneme protein MIC17A	micronemes	N/A
TGME49_233500	-1.11764	4.1405e-05	Down	triose-phosphate isomerase TPI-II	apicoplast	-4.22
TGME49_277270	-0.55436	4.60743e-05	NotSig	NTPase II	dense granules	N/A
TGME49_231960	-0.701015	4.65676e-05	Down	dense granule protein GRA28	dense granules	1.48
TGME49_310220	0.597317	5.85941e-05	Up	basal complex component BCC10	#N/A	-1.36
TGME49_319610	0.681312	6.32609e-05	Up	eIF2 kinase IF2K-D (incomplete catalytic triad)	#N/A	-1.68
TGME49_239350	1.18281	6.55202e-05	Up	RAP domain-containing protein	#N/A	-5.13
TGME49_226050	0.872525	7.09516e-05	Up	hypothetical protein	#N/A	0.13
TGME49_262560	1.04164	7.55765e-05	Up	hypothetical protein	Golgi	-3.88
TGME49_283720	0.986926	7.58811e-05	Up	phosphotyrosyl phosphate activator (ptpa) protein	nucleus - chromatin	-4.71
TGME49_296950	0.485552	7.70911e-05	NotSig	hypothetical protein	ER 1	-0.07
TGME49_202960	1.03126	8.91582e-05	Up	glycine cleavage H-protein	mitochondrion - soluble	-2.75
TGME49_242780	0.542211	8.91758e-05	NotSig	hypothetical protein	nucleus - chromatin	-3.85
TGME49_228270	0.773801	9.69115e-05	Up	hypothetical protein	apicoplast	-4.28
TGME49_232230	-0.42466	9.86812e-05	NotSig	ribosomal protein RPL30	60S ribosome	-4.23
TGME49_306195	0.414018	0.000102706	NotSig	DUF1764 domain-containing protein	nucleus - non-chromatin	0.29
TGME49_233450	-0.786412	0.000116415	Down	SAG-related sequence SRS29A	PM - peripheral 1	2.42
TGME49_318150	0.365831	0.000146569	NotSig	apicomplexan amino acid transporter ApiAT3-1	PM - integral	-0.09
TGME49_233460	-0.497181	0.000161905	NotSig	SAG-related sequence SRS29B	PM - peripheral 1	-0.07
TGME49_305030	0.89602	0.000179402	Up	kinase, pfkB family protein	cytosol	0.22
TGME49_318510	0.410647	0.000181588	NotSig	N-ethylmaleimide-sensitive fusion protein, putative	nucleus - chromatin	-4.36
TGME49_227280	-0.398746	0.000182573	NotSig	dense granule protein GRA3	dense granules	2.14
TGME49_292055	1.39923	0.000196271	Up	calcium dependent protein kinase CDPK8	nucleus - chromatin	-0.68
TGME49_216790	0.406172	0.000204313	NotSig	ATP-binding cassette sub-family E member 1, putative	nucleus - non-chromatin	-4.11
TGME49_258650	1.16539	0.000205022	Up	ferrochelatase	mitochondrion - membranes	-5.69
TGME49_208740	0.442136	0.00021178	NotSig	microneme adhesive repeat protein MCP3	dense granules	2.46
TGME49_254810	1.15249	0.000220732	Up	hypothetical protein	mitochondrion - soluble	-4.1
TGME49_238950	-0.348126	0.000228059	NotSig	stearoyl-CoA desaturase	ER 1	-3.7
TGME49_297420	0.844617	0.000234478	Up	beta-tubulin cofactor D, putative	endomembrane vesicles	-4.45
TGME49_269460	1.08715	0.000281134	Up	basal complex component BCC5	dense granules	-0.81
TGME49_301270	1.08609	0.000303273	Up	tyrosine kinase-like protein TKL1	nucleus - chromatin	-5.18
TGME49_286580	0.189295	0.000304224	NotSig	inner membrane complex protein IMC17	IMC	1.38
TGME49_320430	1.07054	0.000305281	Up	cell-cycle-control protein (translation regulation), putative	nucleus - non-chromatin	-2.38
TGME49_206670	0.504813	0.000315715	NotSig	RNA recognition motif-containing protein	nucleus - non-chromatin	-4.02
TGME49_268780	0.899094	0.000319909	Up	hypothetical protein	nucleus - chromatin	-2.1
TGME49_249320	0.751187	0.000320989	Up	flavodoxin domain-containing protein	mitochondrion - membranes	-3.87
TGME49_283540	-0.668479	0.000337053	Down	microneme protein MIC20	micronemes	1.74
TGME49_249720	3.19465	0.000361005	Up	ATP synthase F0 subunit 9, putative	#N/A	-2.98
TGME49_258080	1.36799	0.000374489	Up	golgi localizing protein GLP1	nucleus - non-chromatin	-2.41
TGME49_313540	1.24614	0.000380928	Up	hypothetical protein	ER 1	-3.47
TGME49_500272	0.873034	0.000396359	Up	P-type ATPase, putative	#N/A	#N/A
TGME49_288250	0.677931	0.000399009	Up	WD repeat-containing protein	nucleus - chromatin	-0.98
TGME49_216900	0.931562	0.000407227	Up	cytokine induced apoptosis inhibitor 1 family protein	cytosol	-2.88
TGME49_217665	-0.884279	0.000408247	Down	hypothetical protein	#N/A	-4.49
TGME49_262610	-0.760507	0.000473892	Down	hypothetical protein	Golgi	-1.51
TGME49_258380	-0.95063	0.000492391	Down	elongation factor P	apicoplast	-0.07
TGME49_288460	0.568192	0.000497694	NotSig	hypothetical protein	nucleus - chromatin	-0.85
TGME49_205550	1.4869	0.000519377	Up	AGC kinase	nucleus - chromatin	0.21
TGME49_263190	0.530089	0.000563567	NotSig	adenylosuccinate lyase, putative	cytosol	-0.41
TGME49_206580	0.725691	0.000578848	Up	formin FRM2	nucleus - chromatin	-1.12
TGME49_316650	0.690379	0.00058426	Up	hypothetical protein	cytosol	-1.78
TGME49_273120	0.945647	0.000616241	Up	SAG-related sequence SRS30C	PM - peripheral 1	0.78
TGME49_257440	0.573578	0.000617712	NotSig	SCO1/SenC protein	mitochondrion - membranes	-3.48
TGME49_204050	-0.945048	0.000620342	Down	subtilisin SUB1	micronemes	1.21
TGME49_225850	0.242175	0.000634784	NotSig	peptidase, M28 family protein	ER 1	-5.02
TGME49_297810	-0.607617	0.00066992	Down	cytochrome c oxidase subunit ApiCOX30	mitochondrion - membranes	-3.64
TGME49_232430	0.380676	0.000711903	NotSig	kinetochore protein SPC25, putative	#N/A	-6.52
TGME49_214850	0.84717	0.000723443	Up	1-deoxy-D-xylulose 5-phosphate reductoisomerase, putative	apicoplast	-3.98
TGME49_276180	-0.839882	0.000736242	Down	histone acetyltransferase TAF1/250	nucleus - chromatin	-4.26
TGME49_215980	-0.823431	0.000747292	Down	hypothetical protein	dense granules	2.11
TGME49_240380	0.698178	0.000753371	Up	conoid gliding protein CGP	PM - peripheral 2	-3.85
TGME49_213392	0.511225	0.000767314	NotSig	surface antigen repeat-containing protein	nucleus - chromatin	-5.02
TGME49_319350	-0.462573	0.000771049	NotSig	SAG-related sequence SRS17B	PM - peripheral 1	-0.34
TGME49_225555	-0.762594	0.000771804	Down	hypothetical protein	mitochondrion - membranes	-1.2
TGME49_243800	0.995439	0.000776257	Up	acyl-CoA synthetase ACS4, putative	cytosol	0.25
TGME49_214880	-0.182574	0.00077918	NotSig	apical cap protein AC4	apical 1	0.01
TGME49_320220	-0.465091	0.000803254	NotSig	cytochrome b-c1 complex subunit Rieske, putative	mitochondrion - membranes	-5.76
TGME49_221200	0.472981	0.000804079	NotSig	CW-type Zinc Finger protein	nucleus - chromatin	#N/A
TGME49_258700	-0.752577	0.000833651	Down	transporter, major facilitator family protein	#N/A	-4.55
TGME49_227620	-0.542492	0.000859374	NotSig	dense granule protein GRA2	dense granules	2.47
TGME49_248500	0.626451	0.000942446	Up	nucleoporin NUP37	dense granules	-3.54
TGME49_280380	-0.418662	0.000942794	NotSig	poly(ADP-ribose) glycohydrolase	dense granules	2.1
TGME49_297800	0.48894	0.000983761	NotSig	structural maintenance of chromosomes protein SMC2, putative	nucleus - chromatin	-4.76
TGME49_236890	-1.58396	0.000989812	Down	dense granule protein GRA37	dense granules	2.1
TGME49_500261	-0.460463	0.000989826	NotSig	alanine--glyoxylate aminotransferase	#N/A	#N/A
TGME49_255890	0.192963	0.000992823	NotSig	pyridine nucleotide-disulfide oxidoreductase domain-containing protein	cytosol	0.57
TGME49_260825	1.64852	0.0010049	Up	hypothetical protein	apical 1	2.13
TGME49_244880	1.00633	0.00102512	Up	DNA-directed RNA polymerase I RPA1	nucleus - non-chromatin	-4.35
TGME49_207120	1.2963	0.00104293	Up	SUN-like protein SLP2	ER 1	-3.86
TGME49_309265	0.335796	0.00107277	NotSig	oxidoreductase, short chain dehydrogenase/reductase family protein	ER 1	-3.48
TGME49_306060	-0.192126	0.00108036	NotSig	rhoptry neck protein RON8	rhoptries 1	-3.26
TGME49_313240	0.150276	0.00108457	NotSig	ethylene-responsive RNA helicase, putative	mitochondrion - soluble	-4.89
TGME49_200360	-0.465376	0.00108662	NotSig	hypothetical protein	dense granules	2.63
TGME49_500301	0.402035	0.00108714	NotSig	ubiquitin-associated domain-containing protein	#N/A	#N/A
TGME49_291890	-0.731269	0.00113963	Down	microneme protein MIC1	micronemes	-0.76
TGME49_261460	0.485752	0.00119675	NotSig	transcriptional elongation factor FACT80	cytosol	-4.17
TGME49_224980	0.254895	0.00121976	NotSig	hypothetical protein	cytosol	-0.4
TGME49_318525	0.816541	0.00122724	Up	hypothetical protein	rhoptries 1	0.93
TGME49_206610	-0.745074	0.00123662	Down	pyruvate dehydrogenase complex subunit PDH-E2	apicoplast	-2.97
TGME49_291940	0.603665	0.00127327	Up	hypothetical protein	PM - integral	0.18
TGME49_231850	0.176148	0.00127448	NotSig	protein phosphatase PPM13, putative	cytosol	-4.39
TGME49_263680	0.99889	0.00127531	Up	hypothetical protein	#N/A	-4.3
TGME49_286050	0.437927	0.00128388	NotSig	apicoplast TIC22 protein	apicoplast	-5.15
TGME49_252390	-0.612239	0.00130405	Down	hypothetical protein	PM - peripheral 1	1.15
TGME49_286720	0.401156	0.00131305	NotSig	heat shock protein HSP28	mitochondrion - membranes	1.1
TGME49_216380	0.709586	0.00133425	Up	phospholipid-translocating P-type ATPase, flippase subfamily protein	#N/A	-0.43
TGME49_318440	0.670823	0.00133662	Up	helicase associated domain (ha2) protein	nucleus - non-chromatin	-0.24
TGME49_222430	0.635033	0.00133694	Up	HECT-domain (ubiquitin-transferase) domain-containing protein	cytosol	-2.39
TGME49_265240	1.2653	0.00134394	Up	hypothetical protein	nucleus - chromatin	-4.34
TGME49_216620	0.366675	0.00136466	NotSig	EF hand domain-containing protein	PM - integral	-1.93
TGME49_226590	-0.684311	0.00136806	Down	cytochrome c oxidase subunit COX2a	mitochondrion - membranes	-3.8
TGME49_311690	0.258121	0.00138415	NotSig	UBA/TS-N domain-containing protein	nucleus - chromatin	-0.08
TGME49_264660	0.419031	0.0013929	NotSig	SAG-related sequence SRS44	dense granules	0.85
TGME49_286750	0.431446	0.00143258	NotSig	MA3 domain-containing protein	cytosol	0.51
TGME49_261950	0.230528	0.00145912	NotSig	ATP synthase beta subunit ATP-B	mitochondrion - membranes	-4.84
TGME49_316450	2.52813	0.00146188	Up	ceramide synthase CERS2, putative	#N/A	-1.55
TGME49_275630	0.580173	0.00146854	NotSig	HECT-domain (ubiquitin-transferase) domain-containing protein	nucleus - chromatin	-1.97
TGME49_269190	-0.505686	0.00153003	NotSig	glyceraldehyde-3-phosphate dehydrogenase GAPDH2	apicoplast	-4.4
TGME49_222070	0.723759	0.00153325	Up	elongation factor Tu GTP binding domain-containing protein	nucleus - chromatin	-0.48
TGME49_214575	-1.84212	0.00156475	Down	hypothetical protein	PM - peripheral 1	2.62
TGME49_297245	-0.716322	0.00159251	Down	apicoplast monocarboxylate transporter AMT2	PM - integral	-5.71
TGME49_243440	0.50646	0.00162676	NotSig	histone lysine acetyltransferase GCN5-B	nucleus - chromatin	-2.96
TGME49_214560	0.995384	0.0016776	Up	hypothetical protein	#N/A	-4.3
TGME49_203990	0.153515	0.00169403	NotSig	rhoptry protein ROP12	rhoptries 1	1.63
TGME49_309250	0.309472	0.0017263	NotSig	hypothetical protein	nucleus - chromatin	-4.57
TGME49_220890	0.602605	0.00175817	Up	dense granule protein GRA12A	PM - integral	2.06
TGME49_249620	0.175764	0.00176222	NotSig	histone deacetylase HDAC2	#N/A	-4.51
TGME49_312110	-0.67675	0.00179767	Down	apicoplast-associated thioredoxin family protein Atrx1	apicoplast	-4.16
TGME49_290260	0.262908	0.00185844	NotSig	thioredoxin family Trp26 protein	cytosol	0.42
TGME49_271050	-0.355133	0.00189059	NotSig	SAG-related sequence SRS34A	PM - peripheral 1	1.72
TGME49_260310	0.577712	0.00189282	NotSig	ATP-binding cassette transporter ABC.B1	PM - integral	0.69
TGME49_266280	0.366805	0.00193155	NotSig	AP-4 complex subunit beta, putative	nucleus - chromatin	-4.54
TGME49_291600	0.527717	0.00193432	NotSig	gamma interferon inducible lysosomal thiol reductase (GILT) protein	endomembrane vesicles	0.6
TGME49_261600	0.548616	0.00197049	NotSig	aminopeptidase P	cytosol	0.8
TGME49_231600	0.246788	0.00197157	NotSig	HEAT repeat-containing protein	cytosol	-2.41
TGME49_272390	-1.65362	0.00198969	Down	protein TOC75	apicoplast	-3.41
TGME49_267620	0.244884	0.00199842	NotSig	IMC sutures component ISC6	IMC	-4.9
TGME49_297120	-1.41359	0.00202458	Down	inner membrane complex protein IMC44	#N/A	-0.78
TGME49_251930	-0.391877	0.00204094	NotSig	enoyl-acyl carrier reductase ENR	apicoplast	-1.32
TGME49_243730	-0.584639	0.00211421	NotSig	rhoptry protein ROP9	rhoptries 1	0.85
TGME49_203910	0.840985	0.00212734	Up	TBC domain-containing protein TBC10	nucleus - chromatin	0.53
TGME49_213010	-0.5899	0.00214529	Down	hypothetical protein	apicoplast	-4.45
TGME49_261440	0.192301	0.00214649	NotSig	armadillo repeats only protein ARO	rhoptries 2	-2.1
TGME49_213730	-0.336728	0.00220888	NotSig	lanthionine synthetase C family protein	nucleus - non-chromatin	0.22
TGME49_256840	-0.609338	0.0022129	Down	hypothetical protein	apicoplast	-4.22
TGME49_310600	1.88015	0.00222016	Up	heat shock factor binding protein 1 protein	#N/A	0.89
TGME49_251890	-1.94285	0.00225251	Down	hypothetical protein	mitochondrion - soluble	-4.34
TGME49_259200	0.70659	0.0023005	Up	Na+/H+ exchanger NHE1	PM - integral	#N/A
TGME49_314530	0.527437	0.00231505	NotSig	RPAP1 family, C-terminal protein	nucleus - chromatin	-4.96
TGME49_277240	-0.675739	0.00232975	Down	NTPase I	dense granules	#N/A
TGME49_248550	1.12994	0.00234036	Up	SPX domain-containing protein	PM - integral	-1.66
TGME49_253070	-2.69074	0.00235665	Down	hydrolase, TatD family protein	cytosol	-0.08
TGME49_237220	0.437126	0.00240519	NotSig	DNA replication licensing factor Mcm7, putative	cytosol	-4.39
TGME49_227020	0.807865	0.00251569	Up	histone deacetylase SIR2	nucleus - chromatin	0.87
TGME49_246130	-0.704805	0.00253151	Down	serpin (serine proteinase inhibitor) superfamily protein	dense granules	1.24
TGME49_266760	0.287095	0.00253807	NotSig	isocitrate dehydrogenase 1	nucleus - chromatin	0.35
TGME49_226080	-1.38287	0.00255191	Down	polyA polymerase	nucleus - chromatin	#N/A
TGME49_215040	0.366019	0.00260162	NotSig	HEAT repeat-containing protein	cytosol	-0.87
TGME49_243920	-0.239873	0.00260994	NotSig	DNA replication licensing factor MCM5, putative	nucleus - non-chromatin	-5.35
TGME49_308093	0.429358	0.00262706	NotSig	rhoptry kinase family protein (incomplete catalytic triad)	dense granules	N/A
TGME49_278030	1.01402	0.00266187	Up	hypothetical protein	ER 1	0.45
TGME49_259870	-0.954532	0.00269692	Down	hypothetical protein	IMC	0.59
TGME49_294560	0.52329	0.00271938	NotSig	rhoptry kinase family protein ROP37 (incomplete catalytic triad)	rhoptries 1	-1.55
TGME49_286530	-0.67653	0.00278272	Down	cytochrome c oxidase subunit ApiCOX24	mitochondrion - membranes	-2.82
TGME49_213040	1.75575	0.00279867	Up	centromere protein CENP-C	nucleus - chromatin	-4.77
TGME49_288740	0.966312	0.0028223	Up	L-asparaginase, putative	cytosol	0.26
TGME49_272670	0.958692	0.00296586	Up	mitochondrial intermediate peptidase, putative	mitochondrion - soluble	-4.57
TGME49_311150	-1.24835	0.00299813	Down	SURF1 domain-containing protein	mitochondrion - membranes	-4.2
TGME49_293060	0.711385	0.00299924	Up	SPRY domain-containing protein	nucleus - non-chromatin	-0.12
TGME49_235930	0.712157	0.00300989	Up	domain K- type RNA binding proteins family protein	nucleus - non-chromatin	-4.28
TGME49_241820	-0.741124	0.0030649	Down	membrane protein, putative	Golgi	-0.5
TGME49_242020	0.274194	0.0030729	NotSig	mannosyl-oligosaccharide glucosidase	ER 1	-2.55
TGME49_316100	0.374761	0.00310967	NotSig	queuine trna-ribosyltransferase domain-containing protein	#N/A	-0.46
TGME49_269180	0.2765	0.00330444	NotSig	MIF4G domain-containing protein	nucleus - non-chromatin	-3.86
TGME49_262640	-0.653727	0.00334045	Down	cytochrome c oxidase subunit ApiCOX23	mitochondrion - membranes	-3.49
TGME49_204340	0.317871	0.00335152	NotSig	dense granule protein GRA54	dense granules	1.54
TGME49_217510	-0.307479	0.00336741	NotSig	inner membrane complex protein IMC19	IMC	2.07
TGME49_215680	-0.701526	0.00343469	Down	SAG-related sequence SRS18	PM - peripheral 1	1.18
TGME49_305850	0.12893	0.00345388	NotSig	RNA recognition motif-containing protein	nucleus - non-chromatin	0.73
TGME49_230180	-0.952966	0.00350575	Down	dense granule protein GRA24	dense granules	2.86
TGME49_273960	-0.70135	0.00351742	Down	chaperonin GroS protein	apicoplast	-4.02
TGME49_212270	-0.746927	0.00352134	Down	CLAMP-linked invasion protein CLIP	micronemes	-3.05
TGME49_310820	-3.26533	0.0035409	Down	SLU7 splicing factor, putative	nucleus - non-chromatin	-0.29
TGME49_311480	0.182608	0.0036103	NotSig	apical cap protein AC1	IMC	0.15
TGME49_203600	0.316917	0.00363802	NotSig	dense granule protein GRA50	dense granules	2.29
TGME49_290630	0.97221	0.00366521	Up	AP2 domain transcription factor AP2IX-7	nucleus - chromatin	-4.22
TGME49_213300	1.29782	0.0037056	Up	hypothetical protein	nucleus - non-chromatin	-5.04
TGME49_249550	0.682443	0.00370836	Up	hypothetical protein	nucleus - chromatin	0.62
TGME49_224340	-2.98084	0.00371916	Down	hypothetical protein	mitochondrion - soluble	-3.15
TGME49_264000	0.32689	0.00381159	NotSig	aldehyde dehydrogenase	Golgi	-0.63
TGME49_251630	0.29753	0.00387412	NotSig	zinc transporter ZNT	Golgi	-3.06
TGME49_302050	-0.608988	0.00399304	Down	elongation factor tu, apicoplast, putative	apicoplast	N/A
TGME49_267360	1.5405	0.00401548	Up	histone deacetylase SIR2-like	#N/A	-1.82
TGME49_232190	0.478405	0.00402805	NotSig	guanine nucleotide exchange factor GBF1	nucleus - chromatin	-5.57
TGME49_500435	0.883242	0.00403414	Up	HECT-domain (ubiquitin-transferase) -containing protein	#N/A	#N/A
TGME49_292920	0.209722	0.00406443	NotSig	heat shock protein 75, putative	mitochondrion - soluble	-2.89
TGME49_242840	-1.22049	0.00407442	Down	cytochrome c oxidase subunit ApiCOX14	mitochondrion - membranes	-3.58
TGME49_272010	-0.663529	0.004094	Down	Gar1 protein RNA binding region protein	nucleus - non-chromatin	-1.51
TGME49_280670	-0.958963	0.00409463	Down	hypothetical protein	rhoptries 2	-0.79
TGME49_256770	0.095403	0.0040998	NotSig	eukaryotic translation initiation factor 4A, isoform 3, putative	nucleus - non-chromatin	-4.22
TGME49_306650	0.15205	0.00424644	NotSig	succinate dehydrogenase subunit SDH31	mitochondrion - membranes	-1.8
TGME49_205440	-0.144153	0.00428247	NotSig	CCT chaperonin gamma subunit	cytosol	-4.52
TGME49_221510	-0.713377	0.00429881	Down	cytochrome c oxidase subunit ApiCOX18	mitochondrion - membranes	-3.28
TGME49_318260	0.782392	0.00430163	Up	transcription initiation factor TFIID subunit TAF5	nucleus - chromatin	-2.79
TGME49_221690	0.319243	0.00431227	NotSig	hypothetical protein	cytosol	-1.99
TGME49_279100	-0.639399	0.00432094	Down	mitochondrial association factor 1a	dense granules	N/A
TGME49_297730	0.456272	0.00435539	NotSig	transcription elongation factor 1-like divergent protein ELD	cytosol	-0.49
TGME49_310490	-0.247109	0.00436561	NotSig	ribosomal protein RPL27A	60S ribosome	-5.95
TGME49_225990	-0.585378	0.00437689	Down	acyl transferase domain-containing protein	apicoplast	-0.98
TGME49_275330	-0.914492	0.00437912	Down	ribosomal protein RPL29	apicoplast	-4.53
TGME49_266640	-0.24909	0.00445104	NotSig	acetyl-CoA synthetase ACS	cytosol	0.59
TGME49_313300	0.832055	0.00447957	Up	YL1 nuclear protein C-terminal domain-containing protein	#N/A	-1.07
TGME49_233400	0.317478	0.00450603	NotSig	TAF9 RNA polymerase II, TATA box binding protein (TBP)-associated factor isoform 2 family protein	cytosol	-3.78
TGME49_209945	1.57776	0.00452576	Up	hypothetical protein	#N/A	0.79
TGME49_231970	0.25282	0.00453414	NotSig	pre-mRNA processing splicing factor PRP8	nucleus - non-chromatin	-3.84
TGME49_309190	-0.599436	0.00459993	Down	ARO-interacting protein AIP	nucleus - chromatin	-0.38
TGME49_211690	0.797461	0.00466822	Up	AAA family protein	nucleus - chromatin	-5.05
TGME49_211150	0.362873	0.00467901	NotSig	hypothetical protein	nucleus - chromatin	-4.66
TGME49_301440	-0.151638	0.00467934	NotSig	calcium-dependent protein kinase CDPK1	nucleus - chromatin	-3.3
TGME49_204280	0.513638	0.00468352	NotSig	cell-cycle-associated protein kinase DYRK1	#N/A	-2.78
TGME49_270050	1.12651	0.00471566	Up	hypothetical protein	nucleus - chromatin	1.33
TGME49_210700	0.546391	0.00471625	NotSig	VPS13 domain-containing protein	nucleus - chromatin	-1.95
TGME49_310210	0.517139	0.0047221	NotSig	hypothetical protein	endomembrane vesicles	0.35
TGME49_232520	0.255529	0.00473085	NotSig	brix domain-containing protein	nucleus - non-chromatin	-5.05
TGME49_285720	0.24367	0.00476451	NotSig	ATP binding protein, putative	nucleus - chromatin	-4.14
TGME49_321640	-0.54465	0.00478539	NotSig	cell division protein CDC48AP	apicoplast	-4.08
TGME49_237180	-0.373511	0.00484924	NotSig	hypothetical protein	rhoptries 1	1.39
TGME49_240700	0.672921	0.00491745	Up	ubiquitin family protein	cytosol	0
TGME49_318690	0.509603	0.00495569	NotSig	RNA recognition motif-containing protein	nucleus - non-chromatin	-3.22
TGME49_228070	0.667469	0.00512763	Up	zinc finger, C2H2 type domain-containing protein	nucleus - chromatin	-4.21
TGME49_277990	0.294888	0.00518328	NotSig	OTU domain-containing protein OTUD2	nucleus - chromatin	-0.13
TGME49_285200	0.200653	0.0051885	NotSig	cleavage and polyadenylation specificity factor subunit 3	nucleus - non-chromatin	-3.6
TGME49_208420	2.26813	0.00519699	Up	signaling linker factor SLF	Golgi	-2.31
TGME49_219300	0.136966	0.00524281	NotSig	ran binding protein	nucleus - non-chromatin	0.11
TGME49_243690	-0.540309	0.00526669	NotSig	hypothetical protein	rhoptries 2	1.37
TGME49_293770	-0.470314	0.00527862	NotSig	chitinase-like protein CLP1	micronemes	0.7
TGME49_304760	0.147991	0.00531762	NotSig	RNA recognition motif-containing protein	nucleus - non-chromatin	-0.76
TGME49_263650	0.692044	0.00531884	Up	pre-mRNA-processing protein 8, putative	nucleus - non-chromatin	-4.59
TGME49_240430	-0.922327	0.00532913	Down	glyoxalase family protein	apicoplast	-3.97
TGME49_285760	-0.241281	0.00535564	NotSig	U-snRNP-associated cyclophilin family protein	nucleus - non-chromatin	-3.93
TGME49_237470	0.268836	0.00535919	NotSig	glycine cleavage T-protein (aminomethyl transferase) domain-containing protein	mitochondrion - soluble	-0.22
TGME49_254880	0.389948	0.00536615	NotSig	Alpha-galactosidase	rhoptries 2	-1.37
TGME49_263750	0.285401	0.0054905	NotSig	hypothetical protein	mitochondrion - membranes	1.4
TGME49_323110	-0.565826	0.00552377	NotSig	hypothetical protein	dense granules	#N/A
TGME49_227650	0.275425	0.00564193	NotSig	microtubule-associated protein EB1	nucleus - non-chromatin	-0.98
TGME49_293590	-0.720904	0.0056639	Down	3-oxoacyl-acyl-carrier protein synthase I/II, putative	apicoplast	-1.21
TGME49_289580	0.210838	0.00573691	NotSig	strictosidine synthase subfamily protein	ER 1	1.18
TGME49_285210	1.01647	0.00588034	Up	centrosomal protein CEP120, putative	#N/A	-0.87
TGME49_267440	0.427451	0.00589921	NotSig	RING zinc finger protein	nucleus - chromatin	-0.35
TGME49_297080	-0.618668	0.00602461	Down	pyridoxal kinase	cytosol	-0.41
TGME49_275480	0.294618	0.00617173	NotSig	pre-mRNA-splicing factor CEF1, putative	nucleus - non-chromatin	-4.24
TGME49_215470	-0.304077	0.00622947	NotSig	ribosomal protein RPL10A	60S ribosome	-4.94
TGME49_226400	-1.71514	0.00625227	Down	lipoic acid synthase LIPA	apicoplast	-0.97
TGME49_294550	0.59714	0.00632682	Up	dynein heavy chain	nucleus - chromatin	-3.3
TGME49_248700	0.205646	0.00634349	NotSig	alveolin domain containing intermediate filament IMC12	IMC	-0.17
TGME49_295310	0.316614	0.00636232	NotSig	tubulin binding cofactor A protein	nucleus - non-chromatin	#N/A
TGME49_313340	0.876247	0.00636646	Up	hypothetical protein	#N/A	-0.18
TGME49_311030	0.973517	0.00637039	Up	U3 small nucleolar RNA-associated protein 10, putative	nucleus - non-chromatin	-3.56
TGME49_229750	0.465836	0.00640575	NotSig	hypothetical protein	nucleus - non-chromatin	-4.33
TGME49_256050	0.316411	0.00641535	NotSig	signal recognition particle 14kd protein	cytosol	-0.87
TGME49_222380	0.256889	0.00642072	NotSig	importin-beta N-terminal domain-containing protein	cytosol	-3.51
TGME49_226540	-1.82805	0.00645433	Down	protein kinase	#N/A	2.53
TGME49_214210	0.151773	0.00650857	NotSig	rRNA pseudouridine synthase	cytosol	-4.3
TGME49_225320	-0.691319	0.00652257	Down	hypothetical protein	rhoptries 2	0.64
TGME49_214820	0.476898	0.00652681	NotSig	DNA repair protein DRE	nucleus - non-chromatin	-4.12
TGME49_273540	-1.19196	0.00659788	Down	phosphatidylserine synthase, putative	ER 1	-1.63
TGME49_240600	-0.555634	0.00659963	NotSig	chaperonin cpn60, putative	apicoplast	-3.32
TGME49_280480	0.38387	0.00662059	NotSig	EF hand domain-containing protein	rhoptries 2	-0.75
TGME49_203860	2.33564	0.00668421	Up	hypothetical protein	cytosol	-3.41
TGME49_224660	0.270184	0.00673738	NotSig	transcription factor s-ii (tfiis), central domain-containing protein	nucleus - chromatin	-3.02
TGME49_222350	0.761073	0.00674377	Up	hypothetical protein	apical 1	-1.31
TGME49_243930	-0.622262	0.00677721	Down	GPI-anchored micronemal antigen GAMA	micronemes	0.25
TGME49_263270	1.57481	0.00683993	Up	glycerophosphodiester phosphodiesterase family protein	endomembrane vesicles	0.72
TGME49_279380	0.236365	0.00684057	NotSig	hypothetical protein	cytosol	1.96
TGME49_261620	1.82066	0.00684249	Up	hypothetical protein	#N/A	-3.46
TGME49_201270	-0.596365	0.00686485	Down	hypothetical protein	apicoplast	-3.41
TGME49_321590	-0.399792	0.00698199	NotSig	hypothetical protein	PM - integral	0.62
TGME49_265370	-0.827537	0.00701991	Down	cytochrome c oxidase subunit ApiCOX16	mitochondrion - membranes	1.56
TGME49_263850	-0.264549	0.00706194	NotSig	hypothetical protein	cytosol	1.12
TGME49_292300	0.639345	0.00706332	Up	queuine tRNA-ribosyltransferase, putative	mitochondrion - soluble	-1.53
TGME49_258130	0.172597	0.00709665	NotSig	ras-related protein RAB1A	endomembrane vesicles	-3.58
TGME49_244570	0.553166	0.00712854	NotSig	hypothetical protein	mitochondrion - soluble	-2.86
TGME49_500302	-0.693698	0.00715197	Down	Porphobilinogen Synthase (PBGS) / Aminolevulinic Acid Dehydratase (ALAD) + Pitrilysin (apicoplast stromal processing peptidase)	#N/A	#N/A
TGME49_216510	0.190267	0.00720256	NotSig	thioredoxin, putative	mitochondrion - membranes	-4.8
TGME49_224190	0.632697	0.00721885	Up	cation-transporting atpase family protein	Golgi	-5.24
TGME49_291800	0.527015	0.00734096	NotSig	ADP-ribosylation factor-like protein ArlX2	IMC	0.2
TGME49_297970	0.327695	0.00734632	NotSig	M18 aspartyl aminopeptidase	cytosol	-2.06
TGME49_297520	0.672992	0.00737389	Up	proteophosphoglycan PPG1	dense granules	-1.62
TGME49_285220	0.774292	0.00737906	Up	CAP-Gly domain-containing protein	nucleus - chromatin	-5.39
TGME49_263080	-0.101837	0.00744898	NotSig	ATP synthase-associated protein	mitochondrion - membranes	-3.1
TGME49_285540	0.747743	0.00745525	Up	DNA-directed DNA polymerase	endomembrane vesicles	-4.23
TGME49_210960	0.446457	0.00748332	NotSig	replication factor C subunit 4, putative	nucleus - chromatin	-4.12
TGME49_311625	1.11872	0.00749948	Up	bromodomain-containing protein BDP6, putative	#N/A	-3.31
TGME49_309290	0.246706	0.00750716	NotSig	hypothetical protein	cytosol	-3.44
TGME49_500183	-0.356666	0.00755033	NotSig	glyoxalase, putative	#N/A	#N/A
TGME49_201630	0.235089	0.00756621	NotSig	protein phosphatase PPM3H, putative	rhoptries 1	#N/A
TGME49_255450	-0.718675	0.00765909	Down	inner membrane complex protein IMC31	#N/A	-1.78
TGME49_239130	1.3607	0.00769034	Up	tyrosine kinase-like protein TKL7	#N/A	0.07
TGME49_277000	0.255558	0.00777508	NotSig	transport protein Sec24, putative	nucleus - chromatin	-4.58
TGME49_225090	-3.36923	0.00781403	Down	WD repeat-containing protein	#N/A	-1.36
TGME49_247770	-1.04537	0.00785738	Down	cytochrome c oxidase subunit ApiCOX19	mitochondrion - membranes	-2.61
TGME49_250870	-1.00135	0.00802165	Down	palmitoyltransferase DHHC1	micronemes	1.55
TGME49_217020	-0.393178	0.00810975	NotSig	ATPase, AFG1 family protein	mitochondrion - soluble	0.02
TGME49_304670	-0.618276	0.00817604	Down	inner membrane complex protein IMC23	IMC	2.39
TGME49_315410	-0.601013	0.00820989	Down	SAG-related sequence SRS53F	PM - peripheral 1	1.35
TGME49_318570	-2.24118	0.00821745	Down	SFT2 family protein	Golgi	-0.17
TGME49_320610	1.35074	0.00829155	Up	SAC3 domain-containing protein	#N/A	0.27
TGME49_306400	0.306861	0.00833697	NotSig	zinc finger (CCCH type) motif-containing protein	nucleus - chromatin	0.51
TGME49_314080	-0.3937	0.00835886	NotSig	hypothetical protein	apical 1	2.05
TGME49_288930	0.535265	0.00836563	NotSig	condensin complex subunit 2, putative	#N/A	-6.23
TGME49_288750	-0.389068	0.00837981	NotSig	cytochrome b-c1 complex subunit 7, putative	mitochondrion - membranes	-4.04
TGME49_305980	-0.357947	0.00840865	NotSig	pyruvate dehydrogenase complex subunit PDH-E3I	apicoplast	-1.38
TGME49_205470	-0.411316	0.00841177	NotSig	translation elongation factor 2 family protein, putative	cytosol	-4.31
TGME49_262040	0.116283	0.00848339	NotSig	SAC3/GANP family protein	cytosol	-0.03
TGME49_215910	0.604447	0.00850019	Up	hypothetical protein	dense granules	-0.79
TGME49_224850	-0.281092	0.00850757	NotSig	polyadenylate-binding protein PABC	nucleus - non-chromatin	-4.12
TGME49_315320	-0.210268	0.00855037	NotSig	SAG-related sequence SRS52A	PM - peripheral 1	-0.48
TGME49_249590	0.247696	0.00861396	NotSig	proteasome subunit alpha type-5, putative	20S proteasome	-4.64
TGME49_222140	0.67835	0.00872048	Up	DEAD/DEAH box helicase domain-containing protein	apicoplast	-5.27
TGME49_240690	-0.572901	0.0087241	NotSig	S-adenosyl methionine synthetase	cytosol	-4.44
TGME49_259560	0.675465	0.00883159	Up	endonuclease/exonuclease/phosphatase family protein	#N/A	-0.46
TGME49_261570	-0.109735	0.00884692	NotSig	ribosomal protein RPL7A	60S ribosome	-4.03
TGME49_233100	0.56985	0.00890515	NotSig	SPFH domain / Band 7 family protein	mitochondrion - membranes	-4.52
TGME49_313310	-0.089865	0.00900467	NotSig	DnaJ domain-containing protein	cytosol	-3.08
TGME49_306670	-0.549562	0.00901581	NotSig	cytochrome c oxidase subunit ApiCOX26	mitochondrion - membranes	-3.68
TGME49_267400	-0.246856	0.00905268	NotSig	ribosomal protein RPL32	60S ribosome	-2.81
TGME49_203310	-0.714241	0.00913548	Down	dense granule protein GRA7	dense granules	1.9
TGME49_306190	0.405479	0.00915337	NotSig	hypothetical protein	IMC	0.67
TGME49_234230	-0.681737	0.0092103	Down	hypothetical protein	nucleus - chromatin	-3.19
TGME49_201240	0.26134	0.00941327	NotSig	hypothetical protein	#N/A	0.67
TGME49_247470	0.147976	0.00948013	NotSig	nucleolar protein, putative	cytosol	-3.33
TGME49_264440	0.212182	0.00948366	NotSig	signal recognition particle receptor beta subunit protein	ER 1	-4.66
TGME49_258660	-0.372843	0.00948777	NotSig	rhoptry protein ROP6	rhoptries 2	0.28
TGME49_268260	-0.187989	0.00949197	NotSig	hypothetical protein	mitochondrion - soluble	-5.59
TGME49_247930	-0.247133	0.00954537	NotSig	SNARE domain-containing protein	Golgi	-3.2
TGME49_238100	0.156153	0.00955267	NotSig	transmembrane protein	Golgi	-4.44
TGME49_213950	0.532829	0.00960885	NotSig	hypothetical protein	#N/A	-3.91
TGME49_253430	-0.389358	0.00975332	NotSig	asparagine synthetase, putative	cytosol	-0.53
TGME49_301430	0.408388	0.00988145	NotSig	septum formation protein maf, putative	cytosol	1.52
TGME49_301170	-0.161328	0.00993217	NotSig	SAG-related sequence SRS19D	PM - peripheral 1	0.41
TGME49_227390	0.345353	0.00997962	NotSig	SET domain-containing protein	cytosol	0
TGME49_209800	0.647582	0.0100053	Up	formate/nitrite transporter FNT1	PM - integral	1.1
TGME49_203050	2.11151	0.0100135	Up	AP2 domain transcription factor AP2VIIa-6	#N/A	1.27
TGME49_231380	0.944048	0.010061	Up	DNA-directed RNA polymerase II RPB4	nucleus - chromatin	-4.42
TGME49_211440	-1.44447	0.0101934	Down	hypothetical protein	apicoplast	-5.67
TGME49_221390	-0.448256	0.0102107	NotSig	hypothetical protein	dense granules	-0.9
TGME49_232130	-0.141074	0.0103194	NotSig	thioredoxin-like associated protein TLAP2	tubulin cytoskeleton	-0.82
TGME49_305770	0.466417	0.0103943	NotSig	ABC transporter, ATP-binding domain-containing protein	cytosol	0.68
TGME49_223070	0.166651	0.0104036	NotSig	hypothetical protein	cytosol	0.64
TGME49_272290	-0.40411	0.0104365	NotSig	pyruvate dehydrogenase complex subunit PD-HE1Beta	apicoplast	-0.18
TGME49_202550	0.21915	0.0105095	NotSig	basal complex component BCC6	IMC	-0.39
TGME49_247670	-0.663623	0.0105941	Down	ribulose-phosphate 3 epimerase family protein	cytosol	-0.31
TGME49_267840	1.17073	0.0106917	Up	ER membrane protein complex subunit 2, putative	ER 1	-4.08
TGME49_226950	0.44325	0.0106967	NotSig	IgA-specific metalloendopeptidase	nucleus - chromatin	-4.85
TGME49_214080	0.161361	0.0108625	NotSig	toxofilin	rhoptries 1	1.56
TGME49_293690	-0.363605	0.0109056	NotSig	profilin PRF	cytosol	-4.58
TGME49_230100	0.14556	0.0109747	NotSig	ER membrane protein complex subunit 3, putative	ER 1	-3.02
TGME49_230030	0.33257	0.011029	NotSig	WD domain, G-beta repeat-containing protein	cytosol	0.81
TGME49_273905	0.19387	0.0110865	NotSig	armadillo repeat-containing protein	nucleus - chromatin	-0.53
TGME49_217530	-0.251452	0.0110969	NotSig	dense granule protein GRA63	dense granules	2.13
TGME49_261450	0.251279	0.0111458	NotSig	hypothetical protein	cytosol	-0.43
TGME49_233245	0.675226	0.0112032	Up	hypothetical protein	#N/A	-5.55
TGME49_264900	1.16094	0.0112544	Up	hypothetical protein	nucleus - non-chromatin	-0.24
TGME49_320750	0.262108	0.0112821	NotSig	hypothetical protein	cytosol	-4.39
TGME49_255680	0.500547	0.0113397	NotSig	YbaK/proline-tRNA ligase associated domain-containing protein	#N/A	-0.66
TGME49_224920	0.276016	0.0114181	NotSig	GPI ethanolamine phosphate transferase 3, putative	ER 1	-4.56
TGME49_297720	-0.188948	0.0114398	NotSig	trehalose-phosphatase	cytosol	-2.89
TGME49_202630	0.16731	0.011445	NotSig	ATP-dependent metallopeptidase HflB subfamily protein	mitochondrion - membranes	-3.33
TGME49_314540	0.25998	0.0114496	NotSig	hypothetical protein	nucleus - chromatin	-4.07
TGME49_245490	-0.623962	0.0114863	Down	microneme protein MIC8	micronemes	-1.71
TGME49_223970	0.456982	0.011552	NotSig	translation elongation and release factors (gtpases), putative	PM - peripheral 2	-4.23
TGME49_223920	-0.22266	0.0116322	NotSig	rhoptry neck protein RON3	rhoptries 1	-4.41
TGME49_295090	0.169038	0.0116728	NotSig	oligosaccharyl transferase complex subunit, putative	ER 1	-3.43
TGME49_226480	1.21491	0.0117062	Up	DNA topoisomerase family protein	#N/A	-0.14
TGME49_319950	0.184254	0.0117896	NotSig	rRNA-processing protein FCF1, putative	nucleolus	-4.65
TGME49_253520	0.609663	0.0118306	Up	U3 small nucleolar RNA-associated protein 6 protein	nucleus - non-chromatin	-4.77
TGME49_260600	-0.196277	0.0118544	NotSig	mRNA-binding protein PUF1	nucleus - chromatin	-0.34
TGME49_319560	-0.784282	0.0119044	Down	microneme protein MIC3	micronemes	2.36
TGME49_232815	1.72118	0.0119308	Up	Erv1 / Alr family protein	mitochondrion - soluble	-3.64
TGME49_313370	0.110092	0.0120453	NotSig	leucine rich repeat-containing protein	nucleus - non-chromatin	-0.86
TGME49_266030	0.336591	0.0121396	NotSig	pre-mRNA splicing factor, putative	nucleus - chromatin	-6.21
TGME49_213590	0.689521	0.0121411	Up	hypothetical protein	#N/A	-0.02
TGME49_244670	0.636194	0.0121647	Up	hypothetical protein	IMC	-0.22
TGME49_222400	0.399675	0.0121832	NotSig	hypothetical protein	IMC	-0.13
TGME49_270240	0.496069	0.0121912	NotSig	MAG1	dense granules	1.25
TGME49_208090	0.886924	0.0122113	Up	5-formyltetrahydrofolate cyclo-ligase	#N/A	-3.03
TGME49_202350	-0.314837	0.012405	NotSig	50S ribosomal protein L21, putative	mitochondrion - soluble	-5.07
TGME49_216450	-0.424494	0.0127229	NotSig	proteasome subunit alpha type-3, putative	20S proteasome	-4.1
TGME49_209260	-0.386205	0.0127715	NotSig	cytochrome c oxidase subunit COX5b	mitochondrion - membranes	-3.07
TGME49_305780	0.17619	0.0128079	NotSig	5'-3' exoribonuclease, putative	nucleus - non-chromatin	-5.1
TGME49_289970	-0.344281	0.0128402	NotSig	hypothetical protein	nucleus - chromatin	2.08
TGME49_236550	-2.17209	0.0128497	Down	hypothetical protein	mitochondrion - membranes	-2.29
TGME49_224600	-0.771776	0.0129717	Down	GTP binding protein	nucleus - chromatin	-0.13
TGME49_314910	-1.0295	0.013031	Down	starch binding domain-containing protein	#N/A	0.68
TGME49_260540	-0.180732	0.013204	NotSig	alveolin domain containing intermediate filament IMC14	IMC	1.75
TGME49_250700	0.136697	0.0132501	NotSig	hypothetical protein	nucleus - chromatin	-1.67
TGME49_242625	1.16954	0.0133747	Up	ATPase family associated with various cellular activities (AAA) subfamily protein	#N/A	-5.86
TGME49_225330	-1.234	0.0133785	Down	hypothetical protein	rhoptries 1	0.39
TGME49_248370	0.204722	0.0133948	NotSig	prefoldin subunit 6, putative	cytosol	-3.7
TGME49_254220	0.354392	0.0134385	NotSig	RNA recognition motif-containing protein	nucleus - non-chromatin	-4.53
TGME49_312270	-0.251112	0.0135893	NotSig	rhoptry protein ROP13	rhoptries 1	-0.13
TGME49_223510	0.255189	0.0137083	NotSig	serine hydrolase ASH3	PM - integral	-1.18
TGME49_200470	0.133169	0.0137137	NotSig	hypothetical protein	cytosol	0.19
TGME49_310070	0.207769	0.0139061	NotSig	apical annuli methyltransferase AAMT	cytosol	-1.22
TGME49_256970	-0.251607	0.0139808	NotSig	vacuolar ATP synthase subunit A, putative	nucleus - chromatin	-3.61
TGME49_262730	-0.400762	0.0140319	NotSig	rhoptry protein ROP16	rhoptries 1	1.11
TGME49_217680	0.458173	0.0140826	NotSig	dense granule protein GRA57	dense granules	0.99
TGME49_208370	-0.192919	0.0141022	NotSig	dense granule protein GRA46	IMC	1.79
TGME49_305010	0.774079	0.014167	Up	pre-mRNA branch site protein p14, putative	nucleus - non-chromatin	0.41
TGME49_304740	-0.176406	0.0142559	NotSig	rhoptry kinase family protein ROP35	dense granules	1.1
TGME49_266060	-0.387985	0.0144361	NotSig	ribosomal protein RPSA	cytosol	-5.48
TGME49_267060	-0.333399	0.0145288	NotSig	ribosomal protein RPL14	60S ribosome	-3.07
TGME49_211680	-2.58424	0.0146702	Down	protein disulfide isomerase	ER 2	-5.65
TGME49_293660	-2.00441	0.0146974	Down	hypothetical protein	#N/A	-4.16
TGME49_254720	-0.235583	0.0147364	NotSig	dense granule protein GRA8	dense granules	1.56
TGME49_311870	0.331477	0.0147932	NotSig	WD domain, G-beta repeat-containing protein	cytosol	-3.92
TGME49_201840	0.313515	0.0148906	NotSig	aspartyl protease ASP1	endomembrane vesicles	-0.36
TGME49_315860	-0.394707	0.0149184	NotSig	EF hand domain-containing protein	nucleus - chromatin	-4.91
TGME49_243600	0.234459	0.0149615	NotSig	acetyltransferase, GNAT family protein	cytosol	1.41
TGME49_224150	0.372003	0.0149973	NotSig	conserved oligomeric Golgi complex subunit 6	nucleus - chromatin	-3.18
TGME49_318300	1.83611	0.0150757	Up	hypothetical protein	#N/A	-1.01
TGME49_219860	0.367923	0.0152649	NotSig	DNA replication licensing factor MCM6, putative	cytosol	-4.37
TGME49_290920	0.504042	0.0152794	NotSig	oxidoreductase, 2OG-Fe(II) oxygenase family protein	nucleus - chromatin	0.56
TGME49_310870	0.31595	0.0153496	NotSig	integral membrane protein, putative	ER 1	0.35
TGME49_254410	-2.2795	0.0153692	Down	protein phosphatase PPM10, putative	mitochondrion - soluble	-1.89
TGME49_253800	-0.335098	0.0154881	NotSig	ribosomal protein L15, putative	mitochondrion - soluble	-1.91
TGME49_205680	-0.352504	0.015532	NotSig	hypothetical protein	micronemes	1.77
TGME49_280400	0.255927	0.0155342	NotSig	Dpy-19-like C-mannosyltransferase	ER 1	-2.37
TGME49_500024	0.131726	0.0157088	NotSig	mitochondrial import inner membrane translocase subunit TIM9, putative	#N/A	#N/A
TGME49_294330	-0.552981	0.0157922	NotSig	apical membrane antigen AMA4	micronemes	0.49
TGME49_259940	0.26154	0.0159029	NotSig	hypothetical protein	PM - integral	0.07
TGME49_265420	-0.224818	0.0159039	NotSig	hypothetical protein	#N/A	-1.93
TGME49_230710	1.36649	0.0159949	Up	cell division protein CDC48	#N/A	-4.56
TGME49_284040	0.338906	0.0161915	NotSig	hypothetical protein	#N/A	-4.62
TGME49_236640	-0.518023	0.0163111	NotSig	zinc finger, C3HC4 type (RING finger) domain-containing protein	ER 1	0.61
TGME49_308840	-0.362532	0.0163113	NotSig	SAG-related sequence SRS51	PM - peripheral 1	1.84
TGME49_203720	0.387744	0.01637	NotSig	vitamin k epoxide reductase family protein	#N/A	1.53
TGME49_223590	-0.260387	0.0164352	NotSig	proteasome subunit beta type-6, putative	20S proteasome	-1.57
TGME49_239680	-0.483244	0.016506	NotSig	hypothetical protein	apicoplast	-3.24
TGME49_262430	-0.350759	0.0165505	NotSig	4-hydroxy-3-methylbut-2-en-1-yl diphosphate synthase	apicoplast	-4.41
TGME49_232310	0.282278	0.016554	NotSig	endonuclease/exonuclease/phosphatase family protein	nucleus - non-chromatin	-0.61
TGME49_263560	-0.700315	0.0165817	Down	hypothetical protein	dense granules	0.47
TGME49_270980	0.508441	0.0165952	NotSig	phosphoglycerate mutase family protein	cytosol	-1.27
TGME49_314480	0.218901	0.0166025	NotSig	hypothetical protein	nucleus - non-chromatin	-2.29
TGME49_251390	2.21192	0.0167222	Up	rieske [2fe-2s] domain-containing protein	#N/A	-0.08
TGME49_232940	-0.216156	0.0168325	NotSig	heat shock protein HSP20	#N/A	#N/A
TGME49_222270	-0.434786	0.0168715	NotSig	hypothetical protein	apicoplast	-0.76
TGME49_311360	0.391266	0.016884	NotSig	protein kinase G AGC kinase family member PKG	PM - peripheral 2	-2.15
TGME49_223490	0.181407	0.0168969	NotSig	hypothetical protein	#N/A	-4.03
TGME49_225580	0.407418	0.0169233	NotSig	proteasome (prosome, macropain) 26S subunit, non-ATPase, 9, putative	cytosol	-4.31
TGME49_216630	-1.73513	0.0170189	Down	trigger factor protein, putative	apicoplast	-5.84
TGME49_299060	0.146493	0.0170606	NotSig	sodium/hydrogen exchanger NHE2	rhoptries 2	-1.07
TGME49_203820	-2.44273	0.0170871	Down	hypothetical protein	nucleus - chromatin	1.39
TGME49_313130	0.332117	0.0171046	NotSig	hypothetical protein	nucleus - non-chromatin	-5.73
TGME49_230630	-2.42339	0.0171278	Down	hypothetical protein	#N/A	-5.19
TGME49_218780	0.219947	0.0173497	NotSig	phosphoserine aminotransferase, putative	cytosol	0.69
TGME49_222170	0.395228	0.0175312	NotSig	dense granule protein GRA17	dense granules	-2.93
TGME49_297465	1.11945	0.017569	Up	hypothetical protein	#N/A	0.66
TGME49_249650	-0.18574	0.017578	NotSig	apolipoprotein A-I binding protein, putative	nucleus - non-chromatin	-0.33
TGME49_320050	-0.302917	0.0176091	NotSig	ribosomal protein RPL5	cytosol	-3.66
TGME49_252880	-0.493618	0.017838	NotSig	hypothetical protein	apical 1	#N/A
TGME49_207840	-0.215504	0.0178399	NotSig	ribosomal protein RPS17	40S ribosome	-3.75
TGME49_300040	0.342859	0.0182979	NotSig	ubiquitin-conjugating enzyme subfamily protein	#N/A	1.55
TGME49_245720	1.61732	0.0183191	Up	SWI2/SNF2-containing protein	nucleus - chromatin	-0.25
TGME49_305250	-0.285293	0.0183808	NotSig	hypothetical protein	rhoptries 2	-0.51
TGME49_257960	0.0810067	0.0184088	NotSig	GDP-D-mannose pyrophosphorylase	cytosol	-4.6
TGME49_207620	-0.176054	0.0185176	NotSig	pyridine nucleotide-disulfide oxidoreductase domain-containing protein	mitochondrion - soluble	-1.15
TGME49_218410	-0.247739	0.0185262	NotSig	ribosomal protein RPP0	60S ribosome	-3.16
TGME49_257030	-0.720074	0.0185772	Down	hypothetical protein	nucleus - chromatin	-0.04
TGME49_244320	-0.703111	0.0186811	Down	ribosomal protein RPL24	60S ribosome	-3.74
TGME49_310720	1.32861	0.0187522	Up	hypothetical protein	#N/A	#N/A
TGME49_232730	0.179793	0.0188037	NotSig	acyl-CoA:diacylglycerol acyltransferase 1-related enzyme	ER 1	-0.76
TGME49_230380	-0.364432	0.0188411	NotSig	protein translocation complex, SEC61 gamma subunit	ER 1	-4.61
TGME49_258740	-0.0942048	0.0188854	NotSig	eukaryotic initiation factor-2A, putative	nucleus - non-chromatin	-1.21
TGME49_263440	-0.274193	0.0189389	NotSig	hypothetical protein	nucleus - non-chromatin	-3.99
TGME49_289940	-0.622848	0.0191337	Down	uroporphyrinogen decarboxylase	apicoplast	-4.6
TGME49_272520	0.746685	0.0193302	Up	transverse sutures component TSC4	IMC	1.87
TGME49_298990	-0.564404	0.0193308	NotSig	ferredoxin NADP+ oxidoreductase FNR	apicoplast	-3.03
TGME49_313440	-0.145775	0.0194991	NotSig	dense granule protein GRA59	dense granules	1.63
TGME49_218358	0.315402	0.0195334	NotSig	zinc finger protein ZFP1	nucleus - non-chromatin	-2.35
TGME49_214350	-0.101292	0.0198437	NotSig	GTP-binding protein, putative	cytosol	0.6
TGME49_278670	0.135184	0.0199526	NotSig	ubiquitin-conjugating enzyme subfamily protein	ER 1	0.19
TGME49_310780	-0.566064	0.0200016	NotSig	dense granule protein GRA4	dense granules	2.36
TGME49_249860	0.245877	0.0200465	NotSig	hypothetical protein	cytosol	0.57
TGME49_281580	0.117359	0.0200544	NotSig	protein phosphatase PPM5C, putative	PM - peripheral 2	-1.06
TGME49_293170	0.448067	0.0200757	NotSig	CH domain-containing protein	#N/A	-2.61
TGME49_273370	0.102748	0.0201248	NotSig	coatomer gamma 2-subunit protein, putative	cytosol	-3.26
TGME49_318490	0.455709	0.0203859	NotSig	protein arginine N-methyltransferase SFM1-like, putative	#N/A	0.66
TGME49_211020	0.433299	0.0205043	NotSig	polyadenylate-binding protein PABPN	nucleus - non-chromatin	-1.92
TGME49_205398	0.583627	0.0205853	NotSig	DNA repair and recombination protein RAD54, putative	#N/A	1.08
TGME49_248400	0.109324	0.0207494	NotSig	glyoxalase I, putative	cytosol	0.76
TGME49_229680	-2.17981	0.0208075	Down	hypothetical protein	PM - integral	0.99
TGME49_255260	-0.462114	0.0208564	NotSig	apical membrane antigen AMA1	micronemes	-2.86
TGME49_270510	0.175966	0.020965	NotSig	asparaginyl-tRNA synthetase (NOB+tRNA synthase)	cytosol	-3.93
TGME49_248120	0.187161	0.0209783	NotSig	hypothetical protein	nucleus - chromatin	-3.19
TGME49_299070	-0.178743	0.0210001	NotSig	pyruvate kinase PyKII	mitochondrion - soluble	-2.76
TGME49_208560	-0.664154	0.0212372	Down	carrier superfamily protein	apicoplast	-3.49
TGME49_230650	0.859532	0.021281	Up	DUF2362 domain-containing protein	#N/A	-0.48
TGME49_249610	0.182329	0.0212987	NotSig	hypothetical protein	nucleus - non-chromatin	-4.47
TGME49_264190	0.230682	0.0213343	NotSig	pseudouridine synthase, putative	#N/A	-0.26
TGME49_285830	0.74066	0.0214067	Up	hypothetical protein	apicoplast	-5.08
TGME49_231480	-0.79295	0.0214112	Down	GCN1, putative	cytosol	-1.55
TGME49_254300	0.449301	0.0214318	NotSig	hypothetical protein	40S ribosome	-3.07
TGME49_314900	0.294359	0.0214818	NotSig	LisH protein	nucleus - non-chromatin	-0.93
TGME49_213388	0.445593	0.0216159	NotSig	hypothetical protein	nucleus - chromatin	-2.52
TGME49_281380	0.431408	0.0216238	NotSig	hypothetical protein	#N/A	-0.1
TGME49_264752	1.11523	0.0217788	Up	HEAT repeat-containing protein	nucleus - chromatin	-2.16
TGME49_257430	1.04603	0.0218524	Up	hypothetical protein	apical 1	-0.92
TGME49_265850	0.359701	0.0219026	NotSig	tetratricopeptide repeat-containing protein	nucleus - chromatin	-0.54
TGME49_268950	0.165371	0.0219598	NotSig	hypothetical protein	cytosol	-2.62
TGME49_215170	0.631957	0.0220173	Up	serine/threonine-protein phosphatase 2A catalytic subunit beta isoform, putative	#N/A	-4.39
TGME49_209970	0.645661	0.0220712	Up	Spc97 / Spc98 family protein	#N/A	-3.58
TGME49_266990	0.16995	0.0220942	NotSig	beta-COP	nucleus - chromatin	-4.77
TGME49_226260	-1.53306	0.022286	Down	hypothetical protein	#N/A	1.49
TGME49_246720	-0.467991	0.0223312	NotSig	hypothetical protein	apical 2	0.24
TGME49_220430	0.800134	0.0223872	Up	hypothetical protein	Golgi	-1.63
TGME49_249360	0.36511	0.0224705	NotSig	RED family protein	nucleus - chromatin	-3.45
TGME49_294350	0.162933	0.0226018	NotSig	DEAD/DEAH box helicase domain-containing protein	nucleus - non-chromatin	-4.32
TGME49_284190	0.313769	0.0226644	NotSig	pyruvate carboxylase	mitochondrion - soluble	-0.61
TGME49_269010	0.210843	0.0228516	NotSig	AP2 domain transcription factor AP2VIII-7	nucleus - chromatin	-1.01
TGME49_234420	0.237156	0.0228803	NotSig	ATPase, AAA family protein	mitochondrion - membranes	-5.08
TGME49_261080	0.379507	0.0229367	NotSig	cysteine repeat modular protein CRMPA	micronemes	-3.95
TGME49_215010	0.18841	0.0229401	NotSig	hypothetical protein	PM - integral	-1.21
TGME49_246178	0.20233	0.022983	NotSig	hypothetical protein	rhoptries 2	0.2
TGME49_282190	0.295619	0.0230373	NotSig	hydrolase, NUDIX family protein	cytosol	-0.63
TGME49_293190	0.535735	0.023121	NotSig	endonuclease/exonuclease/phosphatase family protein	apical 1	1.18
TGME49_221180	-0.735406	0.0231521	Down	hypothetical protein	micronemes	0.93
TGME49_304650	-0.331915	0.0232343	NotSig	histidine acid phosphatase superfamily protein	nucleus - chromatin	-1.18
TGME49_222160	0.272598	0.0234891	NotSig	aldehyde dehydrogenase	cytosol	-0.64
TGME49_218520	-0.555128	0.0235016	NotSig	microneme protein MIC6	micronemes	1.05
TGME49_297830	0.201879	0.0235222	NotSig	hypothetical protein	nucleus - chromatin	-4.73
TGME49_242830	0.954304	0.0235381	Up	XRN 5'-3' exonuclease N-terminus protein	nucleus - non-chromatin	-4.96
TGME49_218560	0.502145	0.0235496	NotSig	acetyl-coA carboxylase ACC2	#N/A	-3.06
TGME49_203970	1.37122	0.0236618	Up	dolichyl-diphosphooligosaccharide--protein glycosyltransferase	ER 1	-4.25
TGME49_229250	-0.484459	0.0237932	NotSig	ribosomal protein RPL28	60S ribosome	#N/A
TGME49_220200	-0.460327	0.023843	NotSig	hypothetical protein	mitochondrion - soluble	-2.38
TGME49_259880	-0.554378	0.0240004	NotSig	hypothetical protein	cytosol	1.34
TGME49_293480	0.281726	0.0241658	NotSig	MoeA N-terminal region (domain I and II) domain-containing protein	nucleus - chromatin	-1.55
TGME49_215460	-0.229147	0.0242138	NotSig	ribosomal protein RPS24	40S ribosome	-3.44
TGME49_286080	-0.254431	0.0242927	NotSig	elongation factor 2 family protein	nucleus - non-chromatin	-4.92
TGME49_272660	0.240418	0.0243055	NotSig	hypothetical protein	ER 2	-0.33
TGME49_301380	-1.84092	0.0243792	Down	elongation factor Tu GTP binding domain-containing protein	apicoplast	-4.84
TGME49_276930	-0.373033	0.0244595	NotSig	IMP1-like protein, putative	nucleus - chromatin	0.66
TGME49_313590	1.19565	0.0245454	Up	CLEC16A domain-containing protein	nucleus - chromatin	#N/A
TGME49_285510	0.232632	0.0245824	NotSig	ATP synthase subunit ATPTG9	mitochondrion - membranes	-1.87
TGME49_224700	0.761156	0.024721	Up	intraconoidal microtubule-associated protein ICMAP2	apical 1	-1.56
TGME49_286120	0.185611	0.0248677	NotSig	prolyl endopeptidase	cytosol	1.15
TGME49_210800	0.281032	0.0249089	NotSig	activator of hsp90 ATPase, putative	cytosol	-2.78
TGME49_276130	0.362406	0.0250902	NotSig	cathepsin CPC2	rhoptries 2	-1.18
TGME49_310060	-0.300086	0.025162	NotSig	small nuclease	cytosol	1.45
TGME49_311220	0.327895	0.0252029	NotSig	hypothetical protein	Golgi	-1.04
TGME49_222300	-0.270528	0.0255241	NotSig	hypothetical protein	apicoplast	-1.86
TGME49_204070	1.39254	0.0256237	Up	YT521-B family protein	nucleus - chromatin	-4.28
TGME49_210440	0.150616	0.0257627	NotSig	polynucleotide adenylyltransferase	#N/A	-3.52
TGME49_306330	0.128204	0.0257867	NotSig	phospholipase	PM - peripheral 2	0.67
TGME49_243570	-0.132457	0.0258881	NotSig	ribosomal protein RPS26	40S ribosome	-5.14
TGME49_235160	0.135595	0.0260033	NotSig	hypothetical protein	nucleus - chromatin	-1.04
TGME49_320740	-0.712708	0.0260489	Down	hypothetical protein	cytosol	-0.95
TGME49_321290	2.24036	0.0261082	Up	Prp18 domain-containing protein	nucleus - chromatin	-4.5
TGME49_207930	-0.276201	0.026312	NotSig	phosphatidylethanolamine-binding protein	dense granules	-0.11
TGME49_247790	-2.06084	0.026402	Down	VRR-NUC domain-containing protein	#N/A	-2.62
TGME49_264090	0.309106	0.0264229	NotSig	TRAPPC11-like protein	nucleus - chromatin	-4.74
TGME49_319620	0.284238	0.0264692	NotSig	hypothetical protein	PM - integral	-0.73
TGME49_288340	0.341207	0.02649	NotSig	UBX domain-containing protein	ER 1	-0.46
TGME49_273950	0.272607	0.0265082	NotSig	replication factor C subunit 5, putative	nucleus - chromatin	-4.8
TGME49_264770	-0.0926219	0.0265129	NotSig	hypothetical protein	cytosol	-0.9
TGME49_277910	0.202364	0.0265495	NotSig	thrombospondin type 1 domain-containing protein	ER 1	-2.95
TGME49_263820	-0.981569	0.0265635	Down	DEAD/DEAH box helicase domain-containing protein	cytosol	0.64
TGME49_288830	0.210808	0.0266345	NotSig	NADH dehydrogenase (NDH2-II)	mitochondrion - membranes	-0.88
TGME49_300650	-1.01665	0.0266622	Down	iron-sulfur cluster assembly protein SufB	#N/A	#N/A
TGME49_259090	0.433375	0.0267618	NotSig	ubiquitin-conjugating enzyme subfamily protein	#N/A	-0.26
TGME49_203390	0.239895	0.0268642	NotSig	CRAL/TRIO domain-containing protein	nucleus - chromatin	-0.37
TGME49_294380	0.337692	0.0268881	NotSig	thiocytidine biosynthesis protein TTCA, putative	#N/A	-1.11
TGME49_204020	-0.238847	0.0269482	NotSig	ribosomal protein RPL8	60S ribosome	-4.99
TGME49_226510	0.311093	0.0270318	NotSig	Sec23/Sec24 trunk domain-containing protein	nucleus - chromatin	-4.28
TGME49_305040	0.271448	0.0273578	NotSig	HEAT repeat-containing protein	cytosol	-0.07
TGME49_315270	0.170007	0.0274182	NotSig	hypothetical protein	cytosol	-4.64
TGME49_203120	0.335605	0.0274388	NotSig	hypothetical protein	#N/A	-4.2
TGME49_246220	0.248469	0.0274498	NotSig	LITAF-like zinc finger protein, putative	Golgi	0.29
TGME49_248390	-0.331001	0.027521	NotSig	ribosomal protein RPL26	60S ribosome	-3.23
TGME49_201830	-0.389572	0.0275562	NotSig	ribosomal protein L37	#N/A	-4.94
TGME49_239100	-0.174039	0.0275783	NotSig	ribosomal protein RPS7	40S ribosome	-5.53
TGME49_233430	0.323164	0.0276776	NotSig	C2 domain containing protein	PM - peripheral 2	-0.69
TGME49_255220	1.48015	0.0278897	Up	AP2 domain transcription factor AP2VIIb-3	nucleus - chromatin	0.3
TGME49_294970	-1.76278	0.0279373	Down	hypothetical protein	dense granules	1.68
TGME49_218820	-0.151239	0.0279668	NotSig	alba 2	nucleus - non-chromatin	0.68
TGME49_231750	-0.778263	0.027976	Down	hypothetical protein	mitochondrion - soluble	-5.09
TGME49_209170	0.290541	0.0279876	NotSig	hypothetical protein	rhoptries 1	0.82
TGME49_265500	0.351849	0.0280577	NotSig	chloride transporter, chloride channel (ClC) family protein	Golgi	-2.68
TGME49_232410	-0.165164	0.0281592	NotSig	thioredoxin-like protein 1	tubulin cytoskeleton	0.99
TGME49_311230	0.382825	0.0281861	NotSig	basal complex component BCC7	IMC	0.74
TGME49_311680	-0.122006	0.0282589	NotSig	FUN14 family protein	mitochondrion - membranes	0.28
TGME49_211330	-2.98195	0.0282944	Down	methionine aminopeptidase 1c	#N/A	-2.88
TGME49_290850	0.230725	0.0283129	NotSig	WD-40 repeat protein	nucleus - non-chromatin	-4.51
TGME49_259650	0.217318	0.0283851	NotSig	zinc finger protein, putative	nucleus - non-chromatin	-1.59
TGME49_255880	0.329692	0.0284193	NotSig	hypothetical protein	nucleus - chromatin	-1.56
TGME49_305800	-0.357564	0.028575	NotSig	6-pyruvoyl tetrahydrobiopterin synthase	cytosol	0.34
TGME49_263070	-0.252655	0.0286441	NotSig	CMGC kinase, CK2 family	cytosol	-2.65
TGME49_204350	-1.18382	0.029075	Down	GTP-binding protein, putative	apicoplast	-1.17
TGME49_282170	-0.706471	0.0291193	Down	hypothetical protein	dense granules	-5
TGME49_278960	0.368689	0.0291376	NotSig	hypothetical protein	ER 1	-2.1
TGME49_224720	0.175261	0.0291757	NotSig	SPOC domain-containing protein	nucleus - non-chromatin	-3.74
TGME49_200310	-0.401095	0.0292059	NotSig	hypothetical protein	mitochondrion - membranes	-0.05
TGME49_209150	-0.146376	0.029345	NotSig	non-proton pumping type-II NADH dehydrogenase I	mitochondrion - membranes	-0.19
TGME49_235130	0.30878	0.0293971	NotSig	rhoptry apical surface protein RASP1	rhoptries 2	0.91
TGME49_242380	0.25148	0.0293977	NotSig	fatty acid elongase	ER 1	-0.95
TGME49_313430	-0.369469	0.029487	NotSig	nucleoporin, putative	nucleus - chromatin	-5.87
TGME49_318580	-0.298511	0.0295238	NotSig	phosphoglucomutase PGM2	cytosol	0.25
TGME49_253040	0.218411	0.0295525	NotSig	actin-related protein ARP4A	nucleus - chromatin	-4.16
TGME49_271888	0.272019	0.0296343	NotSig	3-ketoacyl-CoA reductase, putative	ER 1	-4.5
TGME49_271935	-0.549932	0.0296462	NotSig	hypothetical protein	IMC	2.11
TGME49_227890	0.496947	0.0297158	NotSig	hypothetical protein	mitochondrion - soluble	-5.09
TGME49_290030	-0.200654	0.0297541	NotSig	ATP synthase-associated protein	mitochondrion - membranes	-3.88
TGME49_263310	-1.61746	0.0297887	Down	step ii splicing factor, putative	#N/A	-2.58
TGME49_238380	-0.239598	0.0298516	NotSig	hypothetical protein	apical 1	0.66
TGME49_259720	0.301645	0.0298562	NotSig	membrane inositol phospholipid binding protein	nucleus - chromatin	-4.55
TGME49_213520	0.120438	0.029927	NotSig	peptidase M20D, amidohydrolase	ER 2	1.43
TGME49_312670	0.60784	0.0299576	Up	hypothetical protein	nucleus - non-chromatin	-3.04
TGME49_226690	0.398404	0.029999	NotSig	hypothetical protein	rhoptries 1	-1.59
TGME49_272640	-0.150415	0.030052	NotSig	eukaryotic initiation factor-2B, epsilon subunit, putative	nucleus - chromatin	0.23
TGME49_270760	0.554253	0.0301976	NotSig	asparagine synthase	#N/A	-2.49
TGME49_227420	-0.576647	0.0302277	NotSig	4-hydroxy-3-methylbut-2-enyl diphosphate reductase	apicoplast	-6.01
TGME49_230490	0.635761	0.0303134	Up	phosphatidylinositol-4-phosphate 5-kinase	IMC	-5.81
TGME49_266920	-0.38385	0.0303398	NotSig	3'5'-cyclic nucleotide phosphodiesterase PDE6	nucleus - chromatin	1.63
TGME49_249850	-0.218886	0.0303481	NotSig	GAP40 protein	IMC	-3.46
TGME49_307830	1.8109	0.030413	Up	hypothetical protein	#N/A	1.36
TGME49_213050	-0.342491	0.0304978	NotSig	hypothetical protein	dense granules	1.55
TGME49_224520	0.393503	0.0305292	NotSig	alveolin domain containing intermediate filament IMC8	dense granules	1.12
TGME49_235610	0.571813	0.0305305	NotSig	ATPase, AAA family protein	nucleus - chromatin	-4.61
TGME49_248480	-0.319047	0.0309268	NotSig	ribosomal protein RPS9	40S ribosome	-4.26
TGME49_223410	-0.232843	0.0309708	NotSig	eukaryotic initiation factor eIF4E1	nucleus - chromatin	-4.41
TGME49_223880	0.431022	0.0309852	NotSig	zinc finger, C3HC4 type (RING finger) domain-containing protein	nucleus - non-chromatin	-2.25
TGME49_289530	-0.241616	0.031083	NotSig	ribosomal protein RPL19	60S ribosome	-4.38
TGME49_240520	-0.358576	0.0310831	NotSig	hypothetical protein	apicoplast	-1.21
TGME49_291960	-0.278313	0.0311148	NotSig	rhoptry kinase family protein ROP40 (incomplete catalytic triad)	rhoptries 1	1.13
TGME49_224970	0.552614	0.0312669	NotSig	nucleolar protein Nop52, putative	nucleus - chromatin	0
TGME49_229790	-0.516091	0.0316876	NotSig	hypothetical protein	nucleus - chromatin	-4.8
TGME49_221700	0.558018	0.0320736	NotSig	golgi apparatus membrane protein TVP23, putative	Golgi	-0.25
TGME49_260790	-3.18435	0.0321507	Down	RAP domain-containing protein	#N/A	-3.03
TGME49_229310	1.05938	0.0321713	Up	mediator complex subunit MED14	nucleus - chromatin	-5
TGME49_230070	0.604891	0.0323001	Up	BolA family protein	cytosol	2.11
TGME49_229920	-0.518675	0.0325355	NotSig	cytochrome c oxidase subunit ApiCOX35	mitochondrion - membranes	-3.84
TGME49_222900	0.235281	0.0325618	NotSig	phosphoserine phosphatase	nucleus - chromatin	-2.17
TGME49_228460	0.720926	0.0326019	Up	hypothetical protein	nucleus - chromatin	-1
TGME49_214950	1.48825	0.0326908	Up	hypothetical protein	cytosol	-0.13
TGME49_233080	0.729454	0.0327456	Up	G-patch domain-containing protein	nucleus - chromatin	-4.9
TGME49_308040	0.57389	0.0328096	NotSig	ZPR1 zinc finger domain-containing protein	cytosol	-4.58
TGME49_314418	-0.9388	0.0328344	Down	AP-4 complex subunit sigma, putative	#N/A	-3.41
TGME49_290940	0.29019	0.0328383	NotSig	EMP/nonaspanin domain family protein	Golgi	-0.5
TGME49_248950	0.355459	0.0331089	NotSig	carrier superfamily protein	mitochondrion - membranes	-3.72
TGME49_208530	-0.130719	0.033162	NotSig	nicotinate phosphoribosyltransferase	nucleus - non-chromatin	1.25
TGME49_211460	-1.01052	0.0332056	Down	Myc-regulation protein MYR4	dense granules	0.25
TGME49_309740	-0.574151	0.0332473	NotSig	LSM domain-containing protein	nucleus - non-chromatin	-4.92
TGME49_239610	0.342428	0.0333391	NotSig	hypothetical protein	mitochondrion - membranes	-2.3
TGME49_315980	-0.207883	0.0333397	NotSig	EREBP-4 family protein	IMC	0.63
TGME49_246910	0.202631	0.0334305	NotSig	histone lysine methyltransferase, SET, putative	cytosol	-0.52
TGME49_286690	1.57452	0.0335192	Up	DNA/RNA-binding protein KIN17 domain-containing protein	nucleus - non-chromatin	-4.14
TGME49_310440	0.317442	0.0336462	NotSig	membrane occupation and recognition nexus protein MORN1	cytosol	-4.55
TGME49_202900	0.281423	0.0337008	NotSig	zinc finger (CCCH type) motif-containing protein	#N/A	0.89
TGME49_228770	0.337393	0.0337672	NotSig	hypothetical protein	mitochondrion - membranes	0.24
TGME49_250900	-0.894545	0.0337713	Down	hypothetical protein	mitochondrion - soluble	-3.05
TGME49_304970	0.70049	0.0339196	Up	CDK-related protein kinase CRK1	nucleus - non-chromatin	-4.39
TGME49_230960	0.193365	0.0339439	NotSig	splicing factor 3b, subunit 3, putative	nucleus - non-chromatin	-4.69
TGME49_318730	0.425481	0.0339647	NotSig	glycosyl transferase	ER 1	-0.03
TGME49_262760	0.330362	0.0340898	NotSig	poly(ADP-ribose) glycohydrolase	nucleus - non-chromatin	-1.1
TGME49_264010	0.167188	0.0342859	NotSig	U4/U6.U5 small nuclear ribonucleoprotein, putative	#N/A	-4.11
TGME49_257090	-0.197349	0.0345125	NotSig	NAC domain-containing protein	cytosol	#N/A
TGME49_266435	0.235637	0.0345441	NotSig	hypothetical protein	rhoptries 1	-1.39
TGME49_275568	0.258169	0.0346166	NotSig	GPI transamidase subunit PIG-U protein	ER 1	-3.23
TGME49_200320	0.151615	0.0346991	NotSig	hypoxanthine-xanthine-guanine phosphoribosyl transferase HXGPRT	#N/A	N/A
TGME49_295590	-0.175705	0.0347844	NotSig	hypothetical protein	#N/A	-4.94
TGME49_212710	2.01293	0.0349102	Up	phenylalanine-4-hydroxylase	#N/A	N/A
TGME49_240550	-0.742283	0.0350077	Down	copper chaperone COX17-1, putative	mitochondrion - soluble	-2.7
TGME49_202200	-0.189056	0.0350133	NotSig	hypothetical protein	rhoptries 1	-1.41
TGME49_249270	0.170639	0.0350947	NotSig	protein disulfide isomerase-related protein (provisional), putative	apicoplast	-4.56
TGME49_299780	-0.23824	0.0351364	NotSig	dense granule protein GRA76	dense granules	1.13
TGME49_235200	0.874378	0.0351459	Up	PAN domain-containing protein	#N/A	0.88
TGME49_320690	0.118641	0.0353286	NotSig	gamma-soluble NSF attachment protein, putative	nucleus - chromatin	0.23
TGME49_500216	-2.53519	0.0357822	Down	hypothetical protein, conserved	#N/A	#N/A
TGME49_311210	-1.02414	0.0358353	Down	hypothetical protein	ER 1	-4.68
TGME49_222020	0.551057	0.0359041	NotSig	phosphoglycerate kinase PGKII	apicoplast	-3.58
TGME49_291300	-0.212301	0.0359212	NotSig	RER1 protein, putative	Golgi	-5.12
TGME49_248490	-1.65185	0.0359446	Down	hypothetical protein	#N/A	-4.28
TGME49_255180	1.30722	0.0361224	Up	ubiquitin carboxyl-terminal hydrolase	nucleus - chromatin	-1.71
TGME49_271100	-0.173348	0.036192	NotSig	NUC153 domain-containing protein	nucleus - non-chromatin	-4.14
TGME49_240400	0.206833	0.0362576	NotSig	hypothetical protein	#N/A	-1.86
TGME49_262480	0.295597	0.0363069	NotSig	dynein light chain roadblock-type 2, putative	#N/A	-1.01
TGME49_317720	0.171859	0.036413	NotSig	eukaryotic translation initiation factor 3 subunit 7, putative	nucleus - non-chromatin	-4.82
TGME49_316360	-0.714726	0.0365891	Down	hypothetical protein	ER 1	0.64
TGME49_212880	0.495366	0.0367128	NotSig	centrosomal protein CEP250	nucleus - chromatin	-3.53
TGME49_310330	0.434995	0.0367929	NotSig	hypothetical protein	cytosol	-3.74
TGME49_295000	0.201672	0.0369677	NotSig	vacuolar protein sorting-associated protein VPS33	nucleus - chromatin	-4.78
TGME49_237140	0.217944	0.0369862	NotSig	pyridoxal 5'-phosphate synthase subunit PDX1	cytosol	0.59
TGME49_271440	0.376755	0.0370066	NotSig	nuclear protein localization protein 4, putative	nucleus - chromatin	-4.16
TGME49_240640	-0.101138	0.0370207	NotSig	casein kinase I	nucleus - chromatin	-4.35
TGME49_270910	-0.683569	0.0371604	Down	glycerol 3-phosphate acyltransferase ATS1	apicoplast	-2.13
TGME49_297500	-0.137129	0.0372041	NotSig	T-complex protein 1 eta subunit	cytosol	-5.99
TGME49_248460	-0.17763	0.0372064	NotSig	ubiquitin, putative	PM - integral	1.18
TGME49_253650	-0.282422	0.0372578	NotSig	DnaJ C terminal region domain-containing protein	apicoplast	0.44
TGME49_310400	0.775861	0.0374464	Up	glycosyltransferase GAT1	#N/A	2.45
TGME49_300100	0.227049	0.0375019	NotSig	rhoptry neck protein RON2	rhoptries 1	-4.63
TGME49_294430	1.01324	0.0375481	Up	protein SDA1, putative	nucleus - chromatin	-3.87
TGME49_318330	-0.659205	0.0375665	Down	histone lysine acetyltransferase MYST-A	nucleus - chromatin	-3.16
TGME49_271190	0.698862	0.0376685	Up	bicoid-interacting protein BIN3	#N/A	0.79
TGME49_320100	0.28303	0.038021	NotSig	RNA recognition motif-containing protein	nucleus - non-chromatin	-0.82
TGME49_214810	-0.507028	0.0380417	NotSig	PRA1 family protein, putative	Golgi	-0.72
TGME49_217440	-0.818731	0.0380482	Down	HCNGP family protein	nucleolus	-1.55
TGME49_230590	0.298321	0.038087	NotSig	chitobiosyldiphosphodolichol beta-mannosyltransferase	ER 1	-2.51
TGME49_261690	1.0917	0.0381136	Up	hypothetical protein	ER 2	-1.77
TGME49_222410	0.551805	0.0381728	NotSig	lipase maturation factor, putative	ER 1	-3.63
TGME49_226000	0.310573	0.0382875	NotSig	ATP synthase subunit delta	mitochondrion - membranes	-4.57
TGME49_259260	-0.19264	0.0382878	NotSig	membrane protein FtsH1	apicoplast	-4.16
TGME49_316255	-2.04792	0.0383685	Down	hypothetical protein	mitochondrion - membranes	0.19
TGME49_253440	0.394354	0.0384254	NotSig	cell-cycle-associated protein kinase SRPK, putative	nucleus - chromatin	-3.09
TGME49_228750	-0.188693	0.0385545	NotSig	calcium dependent protein kinase CDPK7	nucleus - chromatin	-4.13
TGME49_208030	-0.341406	0.0386529	NotSig	microneme protein MIC4	micronemes	0.83
TGME49_225980	1.97538	0.0388821	Up	hypothetical protein	#N/A	-4.65
TGME49_243580	-0.118215	0.0389244	NotSig	Hit family protein involved in cell-cycle regulation, putative	cytosol	1.19
TGME49_242030	0.333989	0.0390598	NotSig	conserved oligomeric Golgi complex subunit 7	nucleus - chromatin	-3.95
TGME49_273110	0.431929	0.0392303	NotSig	SAG-related sequence SRS30D	#N/A	1.72
TGME49_260440	-0.233564	0.0393523	NotSig	nuclear factor NF3	cytosol	0.03
TGME49_315530	0.305654	0.0394351	NotSig	vacuolar protein sorting-associated protein 39	nucleus - chromatin	-4.18
TGME49_265170	0.70004	0.0394562	Up	hypothetical protein	ER 1	-1.54
TGME49_314800	-0.287768	0.0394931	NotSig	hypothetical protein	#N/A	-0.12
TGME49_233350	0.97913	0.0395441	Up	nuclear transport factor 2, putative	cytosol	-3.46
TGME49_230950	0.869797	0.0397632	Up	hypothetical protein	nucleus - chromatin	-5.08
TGME49_277760	0.215087	0.0398012	NotSig	adenylosuccinate lyase, putative	cytosol	-0.63
TGME49_277720	-0.158026	0.0398057	NotSig	GDA1/CD39 (nucleoside phosphatase) family protein	rhoptries 1	0.28
TGME49_318310	0.0928997	0.0398344	NotSig	transketolase	cytosol	-1.14
TGME49_244700	0.515459	0.0398648	NotSig	NAD(+)/NADH kinase domain-containing protein	nucleus - chromatin	-1.33
TGME49_238880	0.250364	0.039886	NotSig	hypothetical protein	nucleus - chromatin	-3.78
TGME49_233520	-0.245648	0.0401031	NotSig	ATP-dependent RNA helicase	nucleus - non-chromatin	-5.53
TGME49_213740	0.324068	0.0401319	NotSig	methyltransferase, putative	nucleus - chromatin	0.41
TGME49_269960	0.264957	0.0406005	NotSig	inner membrane complex protein IMC40	dense granules	-1.12
TGME49_268880	1.02422	0.0407598	Up	hypothetical protein	mitochondrion - soluble	-0.12
TGME49_306040	0.344138	0.0407703	NotSig	CHY zinc finger protein	nucleus - non-chromatin	0.85
TGME49_201710	-0.276722	0.0408125	NotSig	WD domain, G-beta repeat-containing protein	nucleus - non-chromatin	-4
TGME49_267370	-1.33321	0.0408318	Down	kinesin A	apical 1	-2.7
TGME49_295400	0.694114	0.0408887	Up	MINDY deubiquitinase, putative	#N/A	-2.21
TGME49_275990	-0.343939	0.0409548	NotSig	hypothetical protein	nucleus - non-chromatin	-3.75
TGME49_311660	-1.54242	0.0411064	Down	histone lysine methyltransferase, SET, putative	#N/A	-1.39
TGME49_230410	-0.0806211	0.041188	NotSig	peroxiredoxin PRX3	mitochondrion - soluble	0.4
TGME49_202920	0.765009	0.0413042	Up	p-aminobenzoic acid synthase	#N/A	-3.74
TGME49_269970	0.356762	0.0413684	NotSig	hypothetical protein	Golgi	-0.15
TGME49_249180	0.280294	0.0414527	NotSig	bifunctional dihydrofolate reductase-thymidylate synthase	nucleus - non-chromatin	N/A
TGME49_320040	0.339648	0.0414912	NotSig	CHORD protein	#N/A	0.07
TGME49_316900	-0.452685	0.041739	NotSig	Sas10 C-terminal domain-containing protein	nucleus - non-chromatin	-4.15
TGME49_233160	0.185743	0.0417873	NotSig	hypothetical protein	nucleus - chromatin	-1.81
TGME49_227810	0.089283	0.0420182	NotSig	rhoptry kinase family protein ROP11 (incomplete catalytic triad)	rhoptries 1	0.25
TGME49_247648	-0.602852	0.0420624	Down	Sybindin family protein	nucleus - chromatin	-5.2
TGME49_226380	0.240693	0.0421232	NotSig	dense granule protein GRA35	dense granules	1.98
TGME49_310700	0.178505	0.0421774	NotSig	serine/threonine phosphatase PP1	nucleus - non-chromatin	-4.72
TGME49_310030	-0.171596	0.0421941	NotSig	cyclase-associated protein CAP	cytosol	1.17
TGME49_258630	0.932368	0.0422205	Up	hypothetical protein	mitochondrion - soluble	-4.63
TGME49_321450	-0.120599	0.0423634	NotSig	Myb family DNA-binding domain-containing protein	nucleus - chromatin	-4.21
TGME49_239890	-0.445271	0.0424836	NotSig	SCP family extracellular subfamily protein	PM - peripheral 1	1.8
TGME49_231370	-0.940252	0.0424981	Down	patatin-like phospholipase PL2	apicoplast	-4.05
TGME49_280600	0.23068	0.0426197	NotSig	histidyl-tRNA synthetase (HisRS), putative	cytosol	-4.23
TGME49_270550	-0.206514	0.0427159	NotSig	gamma-glutamyl phosphate reductase, putative	cytosol	-0.69
TGME49_246740	-0.252756	0.0429203	NotSig	dynactin subunit 2, putative	cytosol	-3.36
TGME49_283740	1.31952	0.0430604	Up	RNA recognition motif-containing protein	nucleus - non-chromatin	-3.03
TGME49_204550	0.73547	0.0430785	Up	hypothetical protein	mitochondrion - soluble	-5.23
TGME49_251640	1.65912	0.0431629	Up	ubiquitin-conjugating enzyme subfamily protein	Golgi	0.63
TGME49_287270	-0.416821	0.0432788	NotSig	peripheral plastid protein 1	apicoplast	-3.7
TGME49_308970	-2.40972	0.0433775	Down	dense granule protein GRA12D	dense granules	2.51
TGME49_270010	-0.167468	0.0435787	NotSig	hypothetical protein	nucleus - non-chromatin	-0.22
TGME49_210095	0.267592	0.0438639	NotSig	rhoptry protein ROP43	rhoptries 1	0.91
TGME49_225940	0.195951	0.0439179	NotSig	sialic acid binding protein SABP1	IMC	1.77
TGME49_500066	0.686326	0.0440485	Up	DUF501 domain-containing protein	#N/A	#N/A
TGME49_267430	0.269586	0.0441734	NotSig	DnaJ domain-containing protein	ER 1	-4.61
TGME49_286220	1.44606	0.0442155	Up	GDP-L-fucose synthetase	cytosol	0.53
TGME49_293900	-0.359346	0.0442475	NotSig	sporozoite protein with an altered thrombospondin repeat SPATR	micronemes	0.1
TGME49_267350	-0.473004	0.0445957	NotSig	LSM domain-containing protein	#N/A	-3.9
TGME49_245500	0.184189	0.0448283	NotSig	dipeptidyl peptidase iv (dpp iv) n-terminal region domain-containing protein	cytosol	0.53
TGME49_265010	0.42638	0.0449806	NotSig	glutamate 5-kinase domain-containing protein	cytosol	-3.17
TGME49_309820	-0.169577	0.0449935	NotSig	ribosomal protein RPL11	40S ribosome	-4.13
TGME49_500306	0.227899	0.0451263	NotSig	adaptor complexes medium subunit family protein	#N/A	#N/A
TGME49_221490	0.101434	0.0451264	NotSig	cell cycle regulator protein	cytosol	-0.22
TGME49_286600	-0.149579	0.0451911	NotSig	thioredoxin-like associated protein TLAP1	tubulin cytoskeleton	0.43
TGME49_304490	-1.06016	0.0452027	Down	hypothetical protein	micronemes	1.49
TGME49_218830	-0.206995	0.0452406	NotSig	hypothetical protein	cytosol	-4.15
TGME49_222310	0.204106	0.0454782	NotSig	THH1 domain-containing protein	PM - integral	-2.87
TGME49_251460	1.59657	0.0457624	Up	hypothetical protein	nucleus - chromatin	-2.98
TGME49_320588	-0.915879	0.0457755	Down	glycosyl hydrolases family 35 protein	apicoplast	-0.69
TGME49_260510	0.291684	0.0458836	NotSig	OTU domain-containing protein OTUB1	cytosol	1.48
TGME49_262690	-0.148014	0.0460253	NotSig	ribosomal protein RPL27	60S ribosome	-4.67
TGME49_248670	0.352859	0.0461724	NotSig	V-type H(+)-translocating pyrophosphatase VP1	endomembrane vesicles	1.27
TGME49_309390	-1.28495	0.0462072	Down	hypothetical protein	mitochondrion - soluble	-4.95
TGME49_257080	-0.334418	0.0462268	NotSig	3'5'-cyclic nucleotide phosphodiesterase PDE13	ER 1	0.55
TGME49_227600	-1.06786	0.046362	Down	ribosomal protein RPL34	60S ribosome	-5.27
TGME49_271430	-0.985493	0.0464054	Down	hypothetical protein	cytosol	-3.88
TGME49_201790	0.101327	0.0464056	NotSig	centrosomal protein CEP170, putative	nucleus - non-chromatin	-3.7
TGME49_236110	0.0802646	0.0464758	NotSig	autophagy-related protein 3 atg3, putative	nucleus - chromatin	-2.78
TGME49_500425	0.742527	0.046615	Up	hypothetical protein, conserved	#N/A	#N/A
TGME49_317705	0.36877	0.0466349	NotSig	enoyl-CoA hydratase/isomerase family protein	dense granules	-0.45
TGME49_231120	1.05389	0.046743	Up	ribosomal protein S11, putative	#N/A	-3.39
TGME49_210690	-0.1005	0.0467456	NotSig	ribosomal protein RPS6	40S ribosome	-4.58
TGME49_301480	0.286793	0.0468872	NotSig	hypothetical protein	dense granules	N/A
TGME49_242820	1.12242	0.0472902	Up	hypothetical protein	rhoptries 1	-5.03
TGME49_250040	0.701455	0.0473093	Up	hypothetical protein	ER 1	-0.36
TGME49_289630	-1.86291	0.0473948	Down	microneme protein MIC16	micronemes	1.98
TGME49_273130	-0.48213	0.0474529	NotSig	SAG-related sequence SRS30A	PM - peripheral 1	0.81
TGME49_219280	0.325063	0.0475254	NotSig	actin like protein ALP1	cytosol	-2.53
TGME49_220190	0.23105	0.0476663	NotSig	hypothetical protein	Golgi	-3.28
TGME49_230920	0.239142	0.0477452	NotSig	AP-2 complex subunit mu	nucleus - chromatin	-1.6
TGME49_310040	0.284968	0.0481283	NotSig	ubiquitin conjugating enzyme E2, putative	cytosol	-2.07
TGME49_253420	0.828056	0.0484876	Up	PQ loop repeat-containing protein	ER 1	-2.27
TGME49_203510	0.162972	0.04852	NotSig	zinc finger, C3HC4 type (RING finger) domain-containing protein	Golgi	-0.46
TGME49_222220	0.203388	0.0485396	NotSig	alveolin domain containing intermediate filament IMC7	IMC	-0.64
TGME49_216730	0.548314	0.0485537	NotSig	DNA replication licensing factor MCM3, putative	cytosol	-5.46
TGME49_316330	-0.2523	0.0486312	NotSig	superoxide dismutase SOD2	mitochondrion - soluble	-4.09
TGME49_239820	-0.240559	0.0486463	NotSig	D-3-phosphoglycerate dehydrogenase	nucleus - non-chromatin	1.79
TGME49_264130	-0.621957	0.0488348	Down	pre-mRNA-splicing factor CWC26, putative	nucleus - non-chromatin	-3.25
TGME49_252220	0.261248	0.0488974	NotSig	tetratricopeptide repeat domain containing protein	cytosol	-1.03
TGME49_293310	-0.874115	0.0491894	Down	ribosomal protein L20, putative	mitochondrion - soluble	-4.56
TGME49_225080	-0.36611	0.049365	NotSig	ribosomal protein RPS18	40S ribosome	-4.15
TGME49_209700	-2.31912	0.0495626	Down	hypothetical protein	ER 1	0.24
TGME49_286230	0.831742	0.0496103	Up	hypothetical protein	dense granules	-1.94
TGME49_270380	-0.174301	0.0496459	NotSig	ribosomal protein RPS13	40S ribosome	-4.6
TGME49_280710	0.172556	0.0496851	NotSig	proteasome subunit beta type-4, putative	20S proteasome	-4.46
TGME49_272475	1.5874	0.0500534	NotSig	protein kinase domain-containing protein	#N/A	-1.03
TGME49_298980	-0.355694	0.0501851	NotSig	RNA pseudouridine synthase superfamily protein	#N/A	-0.23
TGME49_262410	1.60618	0.050275	NotSig	WD domain, G-beta repeat-containing protein	#N/A	0.18
TGME49_216780	0.281755	0.0503026	NotSig	hypothetical protein	nucleus - chromatin	-1.56
TGME49_269650	0.209543	0.0503039	NotSig	FFD and TFG box motifs protein	nucleus - non-chromatin	-1.68
TGME49_309170	-0.245773	0.050949	NotSig	TAF7-like RNA polymerase II TAF7L	#N/A	-2.66
TGME49_213610	0.92047	0.0510973	NotSig	hypothetical protein	mitochondrion - membranes	1.8
TGME49_205570	-0.284268	0.0512001	NotSig	sorting assembly machinery subunit SAM50	mitochondrion - membranes	-3.41
TGME49_242118	0.285483	0.0513408	NotSig	myosin-light-chain kinase	rhoptries 2	#N/A
TGME49_224270	-0.50584	0.0513566	NotSig	vacuolar protein sorting-associated protein 41	nucleus - chromatin	-3.75
TGME49_271920	1.30317	0.051423	NotSig	hypothetical protein	#N/A	-5.39
TGME49_306390	-0.362283	0.0517052	NotSig	cytochrome c oxidase subunit 6B, putative	#N/A	-2.67
TGME49_233905	-2.34675	0.0517699	NotSig	5'-AMP-activated protein kinase subunit alpha	cytosol	-3.54
TGME49_319850	0.0973604	0.0519295	NotSig	splicing factor U2AF family SnRNP auxilary factor large subunit, RRM domain-containing protein	nucleus - non-chromatin	-3.52
TGME49_295350	-0.185306	0.0519451	NotSig	nucleoside diphosphate kinase, putative	cytosol	2.45
TGME49_210430	0.983308	0.0519782	NotSig	DnaJ domain-containing protein	#N/A	-3.81
TGME49_202980	2.1097	0.0521798	NotSig	hypothetical protein	nucleolus	-4.22
TGME49_238180	0.125026	0.0525469	NotSig	26S proteasome regulatory subunit RPN7, putative	19S proteasome	-4.95
TGME49_266750	-0.879955	0.05261	NotSig	transporter/permease protein, putative	PM - integral	-1.01
TGME49_229470	0.20892	0.0526561	NotSig	Btz domain-containing protein	nucleus - non-chromatin	-1.49
TGME49_254440	-0.332087	0.0529342	NotSig	ribosomal protein RPL12	60S ribosome	-5.1
TGME49_254030	-0.663901	0.0532828	NotSig	cytochrome c oxidase subunit ApiCOX13	mitochondrion - membranes	-4.26
TGME49_248600	0.158355	0.0533401	NotSig	aspartate aminotransferase	mitochondrion - soluble	0.34
TGME49_227310	0.36241	0.0533481	NotSig	hypothetical protein	#N/A	-4.27
TGME49_220320	0.195281	0.0533647	NotSig	BSD domain-containing protein	nucleus - chromatin	-0.08
TGME49_237460	-1.05726	0.0533836	NotSig	DER1-like protein	apicoplast	-0.96
TGME49_221940	-0.575359	0.0534012	NotSig	AP-2 complex subunit alpha	nucleus - chromatin	-4.32
TGME49_257530	-0.145259	0.0534681	NotSig	apicomplexan amino acid transporter ApiAT5-3	PM - integral	-4.73
TGME49_316250	-0.345504	0.0534994	NotSig	dense granule protein GRA45	dense granules	1.15
TGME49_316310	0.0941486	0.0535023	NotSig	superoxide dismutase SOD1	cytosol	-4.42
TGME49_259040	-0.467175	0.0535147	NotSig	hypothetical protein	ER 1	-0.35
TGME49_257350	-0.0897383	0.0537429	NotSig	eukaryotic translation initiation factor, putative	nucleus - chromatin	-4.05
TGME49_249800	0.549057	0.0537457	NotSig	hypothetical protein	nucleus - chromatin	-0.37
TGME49_249300	0.436374	0.0537916	NotSig	hypothetical protein	micronemes	2.16
TGME49_257100	-0.24626	0.0539089	NotSig	hypothetical protein	nucleus - non-chromatin	0.24
TGME49_254230	-1.1942	0.05401	NotSig	hypothetical protein	mitochondrion - soluble	-3.38
TGME49_247450	0.117502	0.0540236	NotSig	hypothetical protein	nucleus - non-chromatin	-3.03
TGME49_268580	0.190407	0.0540614	NotSig	hypothetical protein	nucleus - chromatin	-0.98
TGME49_242080	-1.30165	0.0546417	NotSig	Qb-SNARE VTI1, putative	Golgi	-0.98
TGME49_252420	0.104722	0.0547941	NotSig	histone arginine methyltransferase PRMT3	cytosol	-0.53
TGME49_249935	0.465806	0.0548144	NotSig	hypothetical protein	#N/A	-0.25
TGME49_236650	-0.169045	0.0550386	NotSig	DEAD (Asp-Glu-Ala-Asp) box polypeptide 17	nucleus - non-chromatin	-5.58
TGME49_266620	0.321645	0.055128	NotSig	thioredoxin CTRX1	ER 1	1.28
TGME49_278490	-0.295288	0.0554296	NotSig	Zn-finger, RING domain containing protein	nucleus - non-chromatin	-0.01
TGME49_224530	0.271488	0.0555221	NotSig	alveolin domain containing intermediate filament IMC5	dense granules	0.31
TGME49_236560	-0.201117	0.0555249	NotSig	hypothetical protein	nucleus - chromatin	-0.4
TGME49_240740	0.328068	0.0557088	NotSig	Sec1 family protein	PM - integral	-3.7
TGME49_217400	-1.61348	0.0557803	NotSig	hypothetical protein	rhoptries 1	-0.16
TGME49_200460	-0.838102	0.0559243	NotSig	hypothetical protein	PM - peripheral 2	0.45
TGME49_286590	-0.376688	0.0559288	NotSig	microtubule associated protein SPM2	tubulin cytoskeleton	1.34
TGME49_215590	0.208223	0.0559321	NotSig	flavoprotein subunit of succinate dehydrogenase SDHA	mitochondrion - soluble	-3.96
TGME49_225360	0.175956	0.0563668	NotSig	hypothetical protein	#N/A	-5.85
TGME49_240840	1.40578	0.0563879	NotSig	histone lysine demethylase JmjC NO66	#N/A	-1.13
TGME49_294630	0.176221	0.0564015	NotSig	PH domain-containing protein, putative	rhoptries 2	1.55
TGME49_297890	-1.42275	0.0564095	NotSig	hypothetical protein	mitochondrion - soluble	-2.13
TGME49_314422	0.366972	0.0565774	NotSig	rhodanese family domain-containing protein	mitochondrion - soluble	-0.53
TGME49_246670	1.0708	0.0566831	NotSig	hypothetical protein	nucleus - chromatin	-3.64
TGME49_266080	-0.128829	0.0567624	NotSig	apical cap protein AC11	apical 1	1.77
TGME49_208400	0.325936	0.0567858	NotSig	hypothetical protein	nucleus - chromatin	#N/A
TGME49_312160	-0.505427	0.0571458	NotSig	hypothetical protein	mitochondrion - membranes	-1.29
TGME49_289360	-0.388868	0.0571777	NotSig	hypothetical protein	apicoplast	1.09
TGME49_281630	0.104337	0.0572048	NotSig	hydroxyacylglutathione hydrolase	nucleus - non-chromatin	-0.18
TGME49_211220	0.33831	0.0573874	NotSig	origin recognition complex subunit 4, putative	#N/A	-4.66
TGME49_226072	0.3576	0.0575134	NotSig	Ser/Thr phosphatase family protein	endomembrane vesicles	-0.32
TGME49_254380	-2.09577	0.0575207	NotSig	ribosomal protein L11, putative	#N/A	-3.52
TGME49_202810	-0.866766	0.0575243	NotSig	mitochondrial import inner membrane translocase subunit TIM14	mitochondrion - membranes	-3.42
TGME49_286650	-0.705779	0.0576678	NotSig	hypothetical protein	mitochondrion - membranes	1.41
TGME49_289540	0.147314	0.0577418	NotSig	hypothetical protein	dense granules	0.19
TGME49_233470	1.76154	0.0578099	NotSig	hypothetical protein	#N/A	-1.82
TGME49_270320	0.06443	0.0579064	NotSig	protein phosphatase PPM3C	rhoptries 1	1.24
TGME49_240220	0.243598	0.0579122	NotSig	golgi localizing protein GLP4	cytosol	-2.1
TGME49_230140	0.140076	0.0580906	NotSig	vacuolar protein sorting-associated protein 9	nucleus - chromatin	-3
TGME49_252270	0.6016	0.0582622	NotSig	L1P family of ribosomal protein	mitochondrion - soluble	-3.56
TGME49_224060	0.158121	0.0583152	NotSig	thioredoxin, putative	Golgi	-1.29
TGME49_217430	0.423674	0.0584541	NotSig	protease inhibitor PI1	cytosol	1.02
TGME49_201700	-0.0863664	0.0585993	NotSig	protein transport protein SEC13	nucleus - non-chromatin	-3.65
TGME49_240650	0.0960834	0.0586966	NotSig	coatomer protein complex, subunit alpha, putative	cytosol	-4.62
TGME49_225730	-0.241837	0.0589947	NotSig	ATP synthase-associated protein	mitochondrion - membranes	-3.65
TGME49_282180	0.113187	0.059017	NotSig	ATP synthase-associated protein	mitochondrion - membranes	-2.46
TGME49_259950	-0.144233	0.0591331	NotSig	carbonate dehydratase, eukaryotic-type domain-containing protein	apicoplast	1.34
TGME49_237230	-1.89476	0.059169	NotSig	membrane protein MYR3	dense granules	2.83
TGME49_207400	0.375228	0.0595539	NotSig	splicing factor Yju2, putative	#N/A	-3.75
TGME49_248830	-0.454465	0.059584	NotSig	phosphoinositide phospholipase PIPLC	cytosol	-4.54
TGME49_308580	0.752272	0.0596879	NotSig	Lon protease family protein	mitochondrion - soluble	-3.96
TGME49_234900	0.801635	0.0597676	NotSig	PHD-finger domain-containing protein	nucleus - chromatin	-4.45
TGME49_248640	1.13072	0.0599106	NotSig	ND6 protein	PM - peripheral 2	-2.54
TGME49_239870	0.165805	0.0599153	NotSig	5'-AMP-activated protein kinase subunit gamma	nucleus - chromatin	-4.94
TGME49_248420	-0.37986	0.0599993	NotSig	apicomplexan amino acid transporter ApiAT3-2	PM - integral	1.33
TGME49_309850	0.659875	0.0601757	NotSig	insulin-degrading enzyme	#N/A	-1.61
TGME49_215700	0.32577	0.0604312	NotSig	phosphatidylinositol 3- and 4-kinase	nucleus - chromatin	-3.88
TGME49_220400	-0.170184	0.0608571	NotSig	actin depolymerizing factor ADF	cytosol	-4.23
TGME49_228250	0.389655	0.061045	NotSig	elongation factor Tu GTP binding domain-containing protein	mitochondrion - soluble	-3.39
TGME49_203750	-0.16556	0.0611043	NotSig	hypothetical protein	cytosol	-4.39
TGME49_202390	-0.225796	0.0611141	NotSig	mature soluble cytoskeleton protein MSC1B	endomembrane vesicles	0.8
TGME49_209440	-1.01373	0.0613666	NotSig	hypothetical protein	nucleus - chromatin	-0.99
TGME49_306020	0.819012	0.0613934	NotSig	VPS13 domain-containing protein	Golgi	-3.25
TGME49_201380	0.39018	0.0614751	NotSig	chorismate synthase, putative	cytosol	-2.84
TGME49_272230	-0.133587	0.0619251	NotSig	heat shock protein hslv, putative	mitochondrion - soluble	-1.23
TGME49_310430	-0.268296	0.0620351	NotSig	Hsp90 domain-containing protein	apicoplast	#N/A
TGME49_205580	0.160422	0.0620794	NotSig	nuclear factor NF4	nucleus - chromatin	-4.01
TGME49_301450	0.857935	0.0622185	NotSig	FG-GAP repeat-containing protein	Golgi	-4.83
TGME49_204530	-0.533414	0.0622931	NotSig	microneme protein MIC11	micronemes	1.77
TGME49_320630	-0.632007	0.0623359	NotSig	phosphotransferase enzyme family protein	dense granules	0.01
TGME49_268990	0.490518	0.0624574	NotSig	hypothetical protein	cytosol	-3.88
TGME49_216930	0.0929461	0.0625398	NotSig	cholinephosphate cytidylyltransferase	cytosol	-3.84
TGME49_225690	-0.22209	0.0626564	NotSig	apical cap protein AC7	apical 1	-0.02
TGME49_290340	-0.189379	0.0627178	NotSig	HEAT repeat-containing protein	cytosol	-0.93
TGME49_500399	-0.293589	0.0627974	NotSig	hypothetical protein, conserved	#N/A	#N/A
TGME49_258550	0.0349208	0.0629825	NotSig	SAG-related sequence SRS28	#N/A	1.62
TGME49_214440	-0.254299	0.0632395	NotSig	4'-phosphopantetheinyl transferase superfamily protein	nucleus - chromatin	2.14
TGME49_263220	-0.891687	0.0633712	NotSig	rhoptry kinase family protein ROP21	nucleus - chromatin	0.48
TGME49_230350	-0.084324	0.0633713	NotSig	rhoptry neck protein RON11	rhoptries 2	-3.25
TGME49_320460	0.378595	0.0635167	NotSig	ABC transporter transmembrane region domain-containing protein	endomembrane vesicles	-0.46
TGME49_262380	0.361535	0.0637939	NotSig	elongation factor Tu, putative	nucleus - chromatin	-4.75
TGME49_231210	-0.045434	0.0641416	NotSig	sarcalumenin/eps15 family protein	nucleus - chromatin	-0.5
TGME49_309930	0.378349	0.0641502	NotSig	dense granule protein GRA56	endomembrane vesicles	-1.13
TGME49_225020	0.0910157	0.064199	NotSig	CPH1-interacting protein CIP3	apical 1	-2.78
TGME49_214840	0.336089	0.064207	NotSig	AP2 domain transcription factor AP2X-7	nucleus - chromatin	-3.39
TGME49_220860	0.100153	0.064388	NotSig	DEAD/DEAH box helicase	nucleus - chromatin	-5.2
TGME49_249698	1.16231	0.0646586	NotSig	hypothetical protein	#N/A	0.81
TGME49_310130	0.482779	0.0647424	NotSig	gamma-tubulin complex component, putative	nucleus - chromatin	-4.49
TGME49_289000	-0.613175	0.0649738	NotSig	hypothetical protein	apicoplast	-3.93
TGME49_319530	0.254221	0.0650962	NotSig	serine/arginine-rich splicing factor SR1	nucleus - non-chromatin	-0.02
TGME49_211670	0.54864	0.0657243	NotSig	S1 RNA binding domain-containing protein	nucleus - non-chromatin	0.72
TGME49_226280	-1.52084	0.0657656	NotSig	ribosomal protein L28, putative	mitochondrion - soluble	-4.91
TGME49_273990	-0.925659	0.0660579	NotSig	CobW/P47K family protein	cytosol	-2.77
TGME49_321480	-1.51266	0.0661929	NotSig	SAG-related sequence SRS12B	PM - peripheral 1	2.09
TGME49_297060	0.195441	0.0664469	NotSig	phosphoglycerate mutase PGMII	cytosol	-4.54
TGME49_245610	0.272734	0.0666764	NotSig	hypothetical protein	nucleus - chromatin	0.74
TGME49_247530	-1.53584	0.0667897	NotSig	hypothetical protein	dense granules	1.77
TGME49_263420	0.174566	0.0670286	NotSig	ubiquitin-specific protease USP4	nucleus - chromatin	0.78
TGME49_261000	1.29582	0.0671139	NotSig	DNA mismatch repair protein MSH2, putative	cytosol	-0.89
TGME49_268870	-0.27379	0.0672488	NotSig	tetratricopeptide repeat-containing protein	cytosol	-1.66
TGME49_227910	-0.350463	0.0673129	NotSig	cytochrome b-c1 complex subunit 8	mitochondrion - membranes	-3.2
TGME49_311310	-0.129886	0.0673262	NotSig	serine/threonine protein phosphatase 2B catalytic subunit A	cytosol	-3.24
TGME49_265460	1.0116	0.0674524	NotSig	hypothetical protein	#N/A	0.32
TGME49_304520	-0.874961	0.0675185	NotSig	hypothetical protein	cytosol	-0.97
TGME49_238050	-0.213006	0.0675444	NotSig	nuclease and tudor domain-containing protein	nucleus - non-chromatin	-0.44
TGME49_294280	0.475417	0.0675866	NotSig	E3 ubiquitin-protein ligase, putative	nucleus - chromatin	1
TGME49_284560	-0.339707	0.0677292	NotSig	ribosomal protein RPL9	60S ribosome	-5.37
TGME49_265870	0.320455	0.0678377	NotSig	pantoate-beta-alanine ligase	nucleus - non-chromatin	#N/A
TGME49_263130	0.0443466	0.0680619	NotSig	citrate synthase, putative	cytosol	1.86
TGME49_278720	-0.219973	0.0681128	NotSig	hypothetical protein	mitochondrion - membranes	0.06
TGME49_270840	0.330304	0.068228	NotSig	poly(ADP-ribose) polymerase catalytic domain-containing protein	nucleus - chromatin	0.1
TGME49_231920	0.0884426	0.0682377	NotSig	oxidoreductase, short chain dehydrogenase/reductase family protein	cytosol	0.4
TGME49_242880	-1.43086	0.068296	NotSig	phosphopantothenoylcysteine decarboxylase	#N/A	-4.93
TGME49_300290	-0.311533	0.0684729	NotSig	syntaxin-10	Golgi	-1.71
TGME49_316180	0.098207	0.0685329	NotSig	hypothetical protein	nucleus - chromatin	-2.22
TGME49_207830	0.208037	0.0685617	NotSig	MORN repeat-containing protein	PM - peripheral 2	1.53
TGME49_214240	0.417753	0.0686355	NotSig	bromodomain-containing protein	nucleus - chromatin	-3.58
TGME49_209420	0.357207	0.0688093	NotSig	hypothetical protein	cytosol	-2.96
TGME49_281640	0.220058	0.0688781	NotSig	hypothetical protein	ER 1	-2.02
TGME49_315750	-1.0075	0.0690919	NotSig	inner membrane complex protein IMC26	IMC	0.88
TGME49_207170	-0.30454	0.0691556	NotSig	cytochrome b-c1 complex subunit 12	mitochondrion - membranes	-3.44
TGME49_254870	-0.489356	0.0691714	NotSig	hypothetical protein	cytosol	0.64
TGME49_249480	0.184979	0.0696263	NotSig	co-chaperone UNC	nucleus - chromatin	-3.39
TGME49_226068	0.350101	0.0696297	NotSig	DnaJ domain-containing protein	ER 1	-4.72
TGME49_318430	0.23594	0.07	NotSig	malate dehydrogenase MDH	cytosol	1.63
TGME49_212290	0.243956	0.0700026	NotSig	ribosomal protein RPS19	40S ribosome	-4.49
TGME49_258030	1.2989	0.0700101	NotSig	DNA polymerase	nucleus - chromatin	-4.45
TGME49_203610	0.602679	0.0700291	NotSig	3'-5' exoribonuclease csl4, putative	nucleus - chromatin	-0.58
TGME49_245460	-0.168513	0.0703677	NotSig	ribosomal protein RPS8	40S ribosome	-4.68
TGME49_254280	-1.70991	0.0708022	NotSig	DNA-directed RNA polymerase III RPC9	#N/A	-5.37
TGME49_202470	0.185708	0.070878	NotSig	rRNA metabolism protein, SBDS family protein	nucleus - non-chromatin	-2.7
TGME49_280560	0.129813	0.0712352	NotSig	selenide, water dikinase	PM - peripheral 2	0.07
TGME49_223960	0.111802	0.0712449	NotSig	ubiquitin interaction motif family protein	cytosol	-5.08
TGME49_230910	-0.28544	0.0719304	NotSig	hypothetical protein	mitochondrion - membranes	-4.59
TGME49_288360	-0.143807	0.072062	NotSig	tryptophanyl-tRNA synthetase (TrpRS2)	cytosol	-4.56
TGME49_237130	-0.298249	0.0720887	NotSig	cytochrome b, putative	#N/A	#N/A
TGME49_272030	-0.166892	0.0720988	NotSig	kelch repeat-containing protein	nucleus - chromatin	#N/A
TGME49_229350	0.375245	0.0722468	NotSig	HEAT repeat-containing protein	#N/A	-4.84
TGME49_280490	0.0534739	0.0722738	NotSig	U-box domain-containing protein	cytosol	-2.72
TGME49_213069	-0.182907	0.0722847	NotSig	ATP synthase mitochondrial F1 complex assembly factor 1, putative	mitochondrion - soluble	-3.13
TGME49_222090	1.80837	0.0723644	NotSig	hypothetical protein	ER 1	1.14
TGME49_294860	-1.10917	0.0724556	NotSig	basal complex component BCC0	#N/A	-4.1
TGME49_236190	-1.5778	0.0725284	NotSig	hypothetical protein	#N/A	-3.44
TGME49_247220	-0.318906	0.0726362	NotSig	nudix -type motif 9 isoform a family protein	dense granules	1.77
TGME49_262050	-0.223794	0.0728617	NotSig	rhoptry kinase family protein ROP39	rhoptries 2	1.97
TGME49_254470	0.384028	0.073004	NotSig	Myc-regulation protein MYR1	dense granules	0.88
TGME49_231890	-1.22639	0.0730237	NotSig	beta-ketoacyl-acyl carrier protein synthase III, putative	apicoplast	-1.91
TGME49_263200	-2.10028	0.0730836	NotSig	hypothetical protein	apical 1	-0.61
TGME49_218200	0.0508387	0.0731281	NotSig	UDP-sugar pyrophospharylase	cytosol	-0.92
TGME49_243710	-0.230822	0.073241	NotSig	t-complex protein beta subunit	cytosol	-4.79
TGME49_207720	0.239085	0.0732455	NotSig	Nrap domain-containing protein	nucleolus	-4.83
TGME49_246040	0.048472	0.0732466	NotSig	MIF4G domain-containing protein	nucleus - chromatin	-3.29
TGME49_245510	-0.118045	0.0735505	NotSig	phospholipid-translocating P-type ATPase, flippase subfamily protein	PM - integral	-3.76
TGME49_256760	-0.173513	0.0738924	NotSig	pyruvate kinase PyK1	cytosol	-4.03
TGME49_208010	1.49371	0.0739133	NotSig	syntaxin-19	ER 1	-3.84
TGME49_261480	-0.346462	0.0739609	NotSig	phosphatidyl serine synthase	ER 1	-4.8
TGME49_258230	0.395994	0.0740114	NotSig	rhoptry kinase family protein ROP20	rhoptries 1	0.98
TGME49_201800	-0.0737196	0.0740145	NotSig	ATP synthase-associated protein	mitochondrion - membranes	-4.01
TGME49_261780	-0.180646	0.0742459	NotSig	microneme protein MIC7	micronemes	-3.8
TGME49_316240	0.181843	0.0744314	NotSig	dynactin subunit 4, putative	cytosol	-1.62
TGME49_222370	-0.314226	0.0745175	NotSig	SAG-related sequence SRS13	PM - peripheral 1	-0.07
TGME49_225150	0.236165	0.0745791	NotSig	hypothetical protein	rhoptries 1	0.53
TGME49_313570	0.763079	0.0746552	NotSig	regulator of chromosome condensation (RCC1) repeat-containing protein	PM - integral	-2.7
TGME49_314810	-0.26085	0.0748351	NotSig	ribosomal protein RPL7	60S ribosome	-3.44
TGME49_209140	0.385491	0.0749732	NotSig	anti-silencing protein, ASF1 family protein	cytosol	-4.03
TGME49_204410	-0.179779	0.0754437	NotSig	endonuclease/exonuclease/phosphatase family protein	nucleus - chromatin	-0.49
TGME49_320140	-0.241222	0.0756973	NotSig	cytochrome b-c1 complex subunit 6, putative	mitochondrion - membranes	-3.69
TGME49_220250	0.242347	0.0757378	NotSig	Nucleotide-sensitive chloride conductance regulator (ICln) protein	cytosol	-4.99
TGME49_252500	0.192621	0.0757592	NotSig	polo kinase	rhoptries 1	0.34
TGME49_216180	-0.548806	0.0759971	NotSig	hypothetical protein	ER 1	2.17
TGME49_212930	0.197551	0.0760122	NotSig	NifU family domain-containing protein	mitochondrion - soluble	-1.03
TGME49_243610	-0.413445	0.0761496	NotSig	DNA methyltransferase DNMTb	PM - peripheral 2	-0.6
TGME49_312600	0.277817	0.0765754	NotSig	heat shock protein HSP21	cytosol	0.55
TGME49_218720	-0.297976	0.0772245	NotSig	calcium-dependent protein kinase CDPK6	nucleus - chromatin	-0.01
TGME49_279390	-0.129873	0.0774632	NotSig	proliferation-associated protein 2G4, putative	nucleus - non-chromatin	-0.88
TGME49_211090	-0.168777	0.0774789	NotSig	aminotransferase, class V superfamily protein	mitochondrion - soluble	-3.54
TGME49_305490	0.981591	0.0775708	NotSig	programmed cell death protein 2, c-terminal domain-containing protein	#N/A	-0.17
TGME49_289310	-0.139318	0.0776843	NotSig	cullin family protein	nucleus - chromatin	-4.44
TGME49_259980	-0.472484	0.0777575	NotSig	DnaJ domain-containing protein	ER 1	-2.71
TGME49_255510	0.144178	0.0779241	NotSig	ankyrin repeat-containing protein	#N/A	-4.4
TGME49_267740	-0.25641	0.0780055	NotSig	dense granule protein GRA48	dense granules	1.78
TGME49_216410	0.568925	0.0780425	NotSig	hypothetical protein	cytosol	0.86
TGME49_285860	-0.53146	0.0782815	NotSig	SAG-related sequence SRS20C	PM - peripheral 1	1.72
TGME49_232550	-0.399839	0.078411	NotSig	hypothetical protein	#N/A	-0.66
TGME49_291880	0.200661	0.0785572	NotSig	hypothetical protein	apical 1	1.77
TGME49_244020	0.500986	0.078591	NotSig	activator of hsp90 atpase 1 family protein	cytosol	0.2
TGME49_223040	-0.12325	0.0786278	NotSig	hypothetical protein	mitochondrion - membranes	-4.49
TGME49_254520	0.117256	0.0787755	NotSig	mediator complex subunit MED11	cytosol	-0.46
TGME49_203620	-1.58383	0.0795189	NotSig	ribosomal protein RPS35	mitochondrion - soluble	-4.66
TGME49_205180	-0.195721	0.0796976	NotSig	RNA recognition motif-containing protein	nucleus - non-chromatin	-5.79
TGME49_233200	0.428286	0.079698	NotSig	ubiquitin-like protein URM1	#N/A	-1.48
TGME49_248940	0.574407	0.0798866	NotSig	hypothetical protein	cytosol	2.18
TGME49_240450	0.193966	0.079932	NotSig	Maf family protein	cytosol	1.44
TGME49_226020	-0.169232	0.0799343	NotSig	transporter, major facilitator family protein	micronemes	-3.53
TGME49_263710	0.231189	0.0799375	NotSig	acyl-CoA:cholesterol acyltransferase alpha ACAT1-alpha	ER 1	-1.02
TGME49_251590	-0.35012	0.0799594	NotSig	hypothetical protein	apicoplast	-4.4
TGME49_257170	-0.981454	0.0802001	NotSig	hypothetical protein	apicoplast	-1.77
TGME49_249780	0.128286	0.0803421	NotSig	hypothetical protein	cytosol	1.62
TGME49_290650	-0.677595	0.0804424	NotSig	hypothetical protein	mitochondrion - soluble	-4.07
TGME49_263320	0.0608576	0.0808106	NotSig	hypothetical protein	nucleus - non-chromatin	-0.63
TGME49_308090	0.0537376	0.0809634	NotSig	rhoptry protein ROP5	rhoptries 1	N/A
TGME49_201210	-1.71194	0.0809797	NotSig	hypothetical protein	mitochondrion - soluble	-3.48
TGME49_202380	-0.189922	0.0811566	NotSig	rab GDI alpha, putative	cytosol	-5.31
TGME49_239740	-0.191657	0.0812407	NotSig	dense granule protein GRA14	dense granules	2
TGME49_230160	-0.15412	0.0817337	NotSig	RNA-binding protein, putative	IMC	2.11
TGME49_267450	-0.416132	0.0818762	NotSig	alpha-tubulin suppressor protein	micronemes	0.77
TGME49_243450	0.969605	0.0821463	NotSig	Ras-related protein Rab2BV, putative	cytosol	-1.32
TGME49_205330	-1.53258	0.0821577	NotSig	hypothetical protein	PM - integral	2.96
TGME49_313010	0.113617	0.0821703	NotSig	DEAD (Asp-Glu-Ala-Asp) box polypeptide DDX6	nucleus - non-chromatin	-0.38
TGME49_312050	0.104844	0.0821749	NotSig	ras-related protein RAB2	PM - integral	-2.83
TGME49_260140	-0.355553	0.082368	NotSig	phosphomannose isomerase type I protein	cytosol	-4.96
TGME49_233810	0.939136	0.0825181	NotSig	Sel1 repeat-containing protein	ER 1	-0.78
TGME49_271270	0.184252	0.082722	NotSig	hypothetical protein	rhoptries 2	-0.55
TGME49_205558	0.178604	0.0827583	NotSig	NAC domain-containing protein	cytosol	-3.68
TGME49_219210	0.261514	0.0832731	NotSig	ankyrin repeat-containing protein	#N/A	-1.43
TGME49_214600	0.393064	0.0833053	NotSig	hypothetical protein	nucleus - chromatin	-4.78
TGME49_239760	-0.502963	0.0833315	NotSig	ribosomal protein RPL22	60S ribosome	-4.32
TGME49_206690	-0.385521	0.083633	NotSig	glideosome-associated protein with multiple-membrane spans GAPM2B	IMC	0.44
TGME49_290170	0.487159	0.0839701	NotSig	protein phosphatase PPKL	nucleus - chromatin	-5.02
TGME49_305560	0.298839	0.0842085	NotSig	Vps51/Vps67 protein	nucleus - chromatin	-4.29
TGME49_313100	-0.125877	0.0843573	NotSig	signal recognition particle SRP54 protein	nucleus - chromatin	-4.16
TGME49_313750	-1.12452	0.0843705	NotSig	hypothetical protein	#N/A	-2.59
TGME49_321420	0.621155	0.084439	NotSig	kelch repeat-containing protein	cytosol	0.87
TGME49_311920	-0.194502	0.0848634	NotSig	GRAM domain-containing protein	nucleus - chromatin	-2.92
TGME49_500289	-1.02521	0.0852146	NotSig	hypothetical protein, conserved	#N/A	#N/A
TGME49_316635	1.16337	0.0854297	NotSig	hypothetical protein	#N/A	-4.75
TGME49_312280	-0.207827	0.0854649	NotSig	pre-mRNA-splicing factor ATP-dependent RNA helicase, putative	nucleus - non-chromatin	-4.56
TGME49_286260	0.675726	0.0855772	NotSig	tetratricopeptide repeat-containing protein	mitochondrion - soluble	-1.38
TGME49_310960	0.4392	0.0855903	NotSig	vacuolar atp synthase subunit f, putative	cytosol	-2.18
TGME49_243390	0.219887	0.0856291	NotSig	ER membrane protein complex subunit 7, putative	ER 1	-1.71
TGME49_285290	-0.141219	0.0856349	NotSig	hypothetical protein	rhoptries 2	0.3
TGME49_297745	0.112328	0.0857301	NotSig	hypothetical protein	mitochondrion - soluble	-5.34
TGME49_214930	-0.151262	0.0857736	NotSig	ATP synthase-associated protein	mitochondrion - membranes	-1.37
TGME49_266630	-0.132392	0.0860277	NotSig	conoid protein hub CPH1	apical 1	-4.16
TGME49_216210	0.169714	0.0867494	NotSig	hypothetical protein	nucleus - non-chromatin	-4.83
TGME49_297470	-0.100617	0.0867829	NotSig	myosin light chain MLC2	PM - peripheral 1	0.78
TGME49_260470	0.427779	0.0870988	NotSig	ferlin 2	Golgi	-5.03
TGME49_231140	-0.311696	0.0871538	NotSig	ribosomal protein RPS25	40S ribosome	-3.46
TGME49_265310	0.340629	0.0872364	NotSig	heat shock protein 40, putative	nucleus - non-chromatin	-0.07
TGME49_256000	-0.476646	0.0872698	NotSig	endoplasmic reticulum retention receptor	ER 1	-4.76
TGME49_297160	-0.347249	0.0873955	NotSig	hypothetical protein	mitochondrion - membranes	0.1
TGME49_217740	-0.198311	0.0875027	NotSig	3-ketoacyl-(acyl-carrier-protein) reductase	apicoplast	-1.89
TGME49_282055	-0.173235	0.0876306	NotSig	protein phosphatase PP2C-hn	rhoptries 1	0.9
TGME49_220350	-1.00685	0.0878467	NotSig	tRNA ligases class II (D, K and N) domain-containing protein	apicoplast	-3.76
TGME49_211640	1.05762	0.0879962	NotSig	NGX6 domain-containing protein	PM - integral	-1.46
TGME49_228710	0.365414	0.0882493	NotSig	hypothetical protein	#N/A	-5.42
TGME49_236840	0.378748	0.0887368	NotSig	zinc finger (C-x8-C-x5-C-x3-H)-2, putative	nucleus - chromatin	-3.3
TGME49_202680	-0.367081	0.0889538	NotSig	cytochrome b-c1 complex subunit 2	mitochondrion - membranes	-4.3
TGME49_206320	0.154112	0.0890149	NotSig	hypothetical protein	ER 1	-0.84
TGME49_227952	0.284534	0.0890698	NotSig	14-3-3 superfamily protein	apical 1	-0.62
TGME49_289830	-0.0938992	0.0892819	NotSig	eukaryotic initiation factor-3, delta subunit, putative	nucleus - non-chromatin	-4.89
TGME49_319880	0.663428	0.0893911	NotSig	MORN repeat-containing protein	#N/A	-2.28
TGME49_310930	0.256387	0.08973	NotSig	F-box protein FBXO1	ER 2	-3.02
TGME49_229010	-0.309216	0.0897568	NotSig	rhoptry neck protein RON4	rhoptries 1	-0.93
TGME49_229940	0.317694	0.0899388	NotSig	cyclophilin, putative	nucleus - non-chromatin	-3.33
TGME49_313400	0.159731	0.0901733	NotSig	DnaJ domain-containing protein	nucleus - chromatin	-1.33
TGME49_263430	0.376328	0.0902006	NotSig	3-hydroxyisobutyrate dehydrogenase	cytosol	0.99
TGME49_321400	-0.0798191	0.0902914	NotSig	microsomal signal peptidase (spc12) domain-containing protein	ER 1	-4.62
TGME49_214170	0.178019	0.0903072	NotSig	hypothetical protein	nucleus - non-chromatin	-4.54
TGME49_304500	-0.207317	0.091103	NotSig	hypothetical protein	micronemes	2.03
TGME49_219760	0.112815	0.0913637	NotSig	N-acetyltransferase family protein	cytosol	-4.19
TGME49_242330	-0.331534	0.0914907	NotSig	ribosomal protein RPS5	40S ribosome	-4.92
TGME49_270930	0.291476	0.0915435	NotSig	THO complex subunit 2, putative	nucleus - non-chromatin	-4.34
TGME49_254510	0.223074	0.0916884	NotSig	ankyrin repeat-containing protein	cytosol	-0.84
TGME49_276140	-0.205282	0.0917803	NotSig	ADP ribosylation factor ARF1	nucleus - chromatin	-1.44
TGME49_278630	0.194247	0.0918506	NotSig	tetratricopeptide repeat-containing protein	ER 1	-2.69
TGME49_243540	0.170159	0.0918821	NotSig	U4/U6 small nuclear ribonucleoprotein PRP4, putative	nucleus - non-chromatin	-4.68
TGME49_286240	0.260671	0.0920381	NotSig	kelch repeat protein, putative	nucleus - non-chromatin	0.28
TGME49_240280	-0.170484	0.0920612	NotSig	S1/P1nuclease	Golgi	-2
TGME49_227960	-0.178881	0.0920762	NotSig	PCI domain-containing protein	19S proteasome	-3.33
TGME49_255190	0.112347	0.0922598	NotSig	myosin C, myosin B	IMC	2.25
TGME49_219810	-0.235794	0.0923287	NotSig	dense granule protein GRA40	dense granules	0.69
TGME49_213690	0.334367	0.0923414	NotSig	E3 ubiquitin-protein ligase RBX1, putative	nucleus - non-chromatin	-4.21
TGME49_263280	-0.0992119	0.0935453	NotSig	hypothetical protein	mitochondrion - membranes	0.88
TGME49_265000	0.382613	0.0935467	NotSig	phosphotransferase enzyme family protein	nucleus - chromatin	-0.27
TGME49_254260	0.722105	0.0938572	NotSig	COX19 cytochrome c oxidase assembly family protein	mitochondrion - soluble	-3.34
TGME49_316530	0.423381	0.0938896	NotSig	apicomplexan kinetochore protein AKIT7, putative	nucleus - non-chromatin	-3.81
TGME49_313380	0.0737286	0.0941252	NotSig	IMC localizing protein ILP1	IMC	-4.7
TGME49_285680	-0.291651	0.0941663	NotSig	dihydrolipoamide acyltransferase, putative	mitochondrion - soluble	0.58
TGME49_253060	1.97036	0.0943541	NotSig	WD domain, G-beta repeat-containing protein	nucleus - chromatin	-3.21
TGME49_294010	0.205518	0.0943949	NotSig	yrdC domain-containing protein	cytosol	-4.28
TGME49_254080	-0.382789	0.0944722	NotSig	metal cation transporter, ZIP family protein	rhoptries 2	1.41
TGME49_223110	0.0958198	0.0945565	NotSig	glycolipid transfer protein GLTP	nucleus - chromatin	-1.03
TGME49_213770	0.336344	0.0946903	NotSig	Superkiller viralicidic activity 2 family 2, putative	nucleus - non-chromatin	-5.24
TGME49_268650	-0.485712	0.0947792	NotSig	chaperone protein ClpB2	mitochondrion - soluble	0.37
TGME49_309580	-0.359625	0.0950779	NotSig	transporter, major facilitator family protein	apicoplast	-4.04
TGME49_238000	-1.07389	0.0951368	NotSig	peptidyl-prolyl isomerase	mitochondrion - soluble	-6.27
TGME49_273360	0.50703	0.0952562	NotSig	ABC transporter transmembrane region domain-containing protein	endomembrane vesicles	-0.17
TGME49_245710	0.242607	0.0952582	NotSig	membrane occupation and recognition nexus protein MORN3	IMC	1.15
TGME49_216000	-0.23125	0.0952884	NotSig	alveolin domain containing intermediate filament IMC3	IMC	-4.22
TGME49_309910	-1.08362	0.0954659	NotSig	amino acid transporter, putative	ER 1	-0.5
TGME49_264780	0.263927	0.0958303	NotSig	UTP-glucose-1-phosphate uridylyltransferase subfamily protein	nucleus - chromatin	-5.22
TGME49_314970	-0.216755	0.0959995	NotSig	root hair defective 3 gtp-binding protein (rhd3) protein	ER 1	-4.38
TGME49_291000	0.0648804	0.0960513	NotSig	PHD-finger domain-containing protein	nucleus - chromatin	-1.34
TGME49_218810	0.216375	0.096239	NotSig	histidyl-tRNA synthetase	cytosol	0.4
TGME49_201760	-0.238227	0.0963911	NotSig	thioredoxin-like associated protein TLAP4	apical 1	0.54
TGME49_258060	-0.111279	0.0967724	NotSig	ATP synthase subunit ATPTG8	mitochondrion - membranes	-4.07
TGME49_237290	0.756221	0.09678	NotSig	hypothetical protein	nucleus - chromatin	-0.53
TGME49_305070	0.683944	0.0968649	NotSig	hypothetical protein	cytosol	-0.84
TGME49_264600	-0.850555	0.0970058	NotSig	hypothetical protein	rhoptries 2	0.95
TGME49_253600	0.776249	0.0972388	NotSig	preconoidal ring protein PCR6	apical 1	-2.4
TGME49_273885	0.30794	0.0974331	NotSig	hypothetical protein	mitochondrion - soluble	-3.11
TGME49_247760	0.107621	0.0974539	NotSig	acyl-CoA synthetase ACS5, putative	cytosol	1.35
TGME49_258940	0.936356	0.0975822	NotSig	acylphosphatase family protein	cytosol	0.86
TGME49_267500	-0.150806	0.0980198	NotSig	conserved basal apical peripheral protein CBAP	IMC	-0.72
TGME49_321300	0.309108	0.0980459	NotSig	autophagy-related protein ATG12	nucleus - non-chromatin	-1.97
TGME49_257310	-0.245534	0.0982679	NotSig	hypothetical protein	cytosol	-2.64
TGME49_278750	0.507338	0.0983455	NotSig	AT hook motif domain-containing protein	nucleus - chromatin	#N/A
TGME49_313350	-0.665826	0.0983526	NotSig	WD repeat-containing protein	nucleus - chromatin	0.08
TGME49_240510	0.47366	0.098459	NotSig	nucleoporin NUP134	dense granules	-4.06
TGME49_297650	-0.176026	0.098511	NotSig	inorganic phosphate transporter PIT	Golgi	1.52
TGME49_276170	0.162875	0.0985252	NotSig	phosphatidylinositol 3- and 4-kinase	cytosol	-3.91
TGME49_295450	-0.457728	0.0985952	NotSig	DIP13 homolog	nucleus - chromatin	0.67
TGME49_226270	-1.77727	0.0986403	NotSig	TMEM147 domain-containing protein	ER 1	0.23
TGME49_313665	0.170543	0.0986501	NotSig	hypothetical protein	nucleus - non-chromatin	0.19
TGME49_261380	-1.34555	0.0987608	NotSig	ribosomal protein S8, putative	#N/A	-3.22
TGME49_208790	0.391038	0.0989052	NotSig	MC family transporter, putative	mitochondrion - membranes	0.59
TGME49_202440	0.362578	0.0991378	NotSig	hypothetical protein	apicoplast	-2.71
TGME49_226240	-0.432553	0.0993049	NotSig	bud site selection protein, putative	nucleus - non-chromatin	-3.33
TGME49_228210	0.207556	0.0995644	NotSig	26S proteasome regulatory subunit	19S proteasome	-4.96
TGME49_248360	0.28611	0.100076	NotSig	hypothetical protein	#N/A	1.62
TGME49_281520	0.380417	0.100105	NotSig	zinc finger, C3HC4 type (RING finger) domain-containing protein	PM - integral	-0.02
TGME49_216660	-0.589454	0.100159	NotSig	hypothetical protein	mitochondrion - membranes	0.07
TGME49_223620	-0.673354	0.100159	NotSig	protein transport protein BOS1, putative	Golgi	-4.44
TGME49_268370	0.437254	0.10026	NotSig	non-specific serine/threonine protein kinase	nucleus - chromatin	-3.56
TGME49_250880	0.309468	0.100299	NotSig	adenosine kinase	cytosol	1.37
TGME49_320000	0.990914	0.101195	NotSig	SCY kinase (incomplete catalytic triad)	nucleus - chromatin	-2.01
TGME49_218070	0.265224	0.101551	NotSig	hypothetical protein	nucleus - non-chromatin	-5.02
TGME49_226030	-0.167735	0.101571	NotSig	cAMP-dependent protein kinase subunit PKAc1	IMC	-3.04
TGME49_213910	-0.178318	0.101615	NotSig	hypothetical protein	ER 1	-3.24
TGME49_211230	0.52473	0.101616	NotSig	eukaryotic initiation factor-2B, alpha subunit, putative	nucleus - chromatin	-4.48
TGME49_321630	0.78637	0.101662	NotSig	RNA recognition motif-containing protein	nucleus - chromatin	0.55
TGME49_235140	1.86083	0.101809	NotSig	secreted effector protein NSM	dense granules	1.41
TGME49_308020	-0.89974	0.101932	NotSig	SAG-related sequence SRS57	PM - peripheral 1	1.03
TGME49_244110	0.181886	0.102118	NotSig	nucleosome assembly protein (nap) protein	cytosol	-0.88
TGME49_215090	-2.05704	0.102373	NotSig	ATP binding protein, putative	cytosol	-3.73
TGME49_288000	-2.49856	0.10246	NotSig	hypothetical protein	dense granules	1.73
TGME49_246330	0.169912	0.102472	NotSig	CRAL/TRIO domain-containing protein	cytosol	-0.23
TGME49_272000	0.421182	0.102691	NotSig	hypothetical protein	nucleus - chromatin	-3.38
TGME49_252400	-0.829365	0.102874	NotSig	HIT zinc finger protein	#N/A	-4.14
TGME49_297210	0.604783	0.102897	NotSig	E3 ubiquitin-protein ligase RBBP6, putative	#N/A	-3.33
TGME49_220570	0.0503342	0.102957	NotSig	zinc finger protein, putative	Golgi	0.68
TGME49_299050	-0.167523	0.102989	NotSig	ribosomal protein RPL17	60S ribosome	-5.22
TGME49_237280	-0.315661	0.103007	NotSig	TBC domain-containing protein TBC6	nucleus - chromatin	-0.16
TGME49_271360	0.468019	0.103377	NotSig	hypothetical protein	nucleus - non-chromatin	-2.92
TGME49_217540	0.0696835	0.103979	NotSig	serine/arginine-rich splicing factor SR2	nucleus - non-chromatin	1.98
TGME49_205740	0.0681409	0.104205	NotSig	ER membrane protein complex subunit 1, putative	ER 1	-5.03
TGME49_310950	0.196183	0.104454	NotSig	AP2 domain transcription factor AP2XI-3	nucleus - chromatin	-4.42
TGME49_312190	-0.693253	0.104835	NotSig	hypothetical protein	nucleus - chromatin	-4.76
TGME49_316520	0.243307	0.104881	NotSig	1,4-alpha-glucan-branching enzyme	cytosol	0.2
TGME49_258970	0.702597	0.104897	NotSig	nucleoporin NUP155, putative	nucleus - chromatin	-5.01
TGME49_239690	0.270414	0.105106	NotSig	ER membrane protein complex subunit 6, putative	#N/A	-3.57
TGME49_301410	-0.0816348	0.105454	NotSig	AP-4 complex accessory subunit Tepsin, putative	nucleus - chromatin	-4.16
TGME49_264830	-0.146578	0.105518	NotSig	hypothetical protein	cytosol	-4.36
TGME49_263050	-0.16834	0.10567	NotSig	ribosomal protein RPL13	60S ribosome	-3.53
TGME49_227260	-0.343263	0.10577	NotSig	RIO1 family protein	#N/A	-4.52
TGME49_231590	0.924001	0.10608	NotSig	SGS domain-containing protein	#N/A	-4.36
TGME49_240810	0.186991	0.106114	NotSig	apicomplexan amino acid transporter ApiAT6-1	PM - integral	-5.4
TGME49_279340	0.246178	0.106168	NotSig	VMA21-like domain containing protein	ER 1	-4.76
TGME49_237200	0.157588	0.10627	NotSig	sphingolipid delta(4)-desaturase DES	ER 1	1.43
TGME49_229670	-1.43024	0.106288	NotSig	ribosomal protein RPS23	40S ribosome	-3.75
TGME49_281620	0.200774	0.106381	NotSig	aldo/keto reductase family oxidoreductase	nucleus - chromatin	-3.03
TGME49_261710	-0.167087	0.106541	NotSig	ankyrin repeat-containing protein	micronemes	1.7
TGME49_249350	-0.234481	0.106561	NotSig	esterase/lipase/thioesterase domain-containing protein	nucleus - chromatin	0.25
TGME49_234220	0.448538	0.107117	NotSig	hypothetical protein	Golgi	-0.19
TGME49_201200	0.2724	0.107264	NotSig	cleavage and polyadenylation specificity factor subunit 4	nucleus - non-chromatin	-3.11
TGME49_220100	-0.191669	0.107272	NotSig	phosphoribosylpyrophosphate synthetase	mitochondrion - soluble	-4.54
TGME49_209985	0.0634066	0.10753	NotSig	rhoptry protein ROP42	rhoptries 1	1.2
TGME49_280800	0.440079	0.107555	NotSig	SWI2/SNF2 SRCAP/Ino80	nucleus - chromatin	-4.32
TGME49_219170	0.173308	0.10763	NotSig	IMC sutures component ISC2	IMC	-0.98
TGME49_214290	0.38148	0.107976	NotSig	DJ-1 family protein	cytosol	2
TGME49_202500	1.04224	0.108053	NotSig	glideosome-associated protein with multiple-membrane spans GAPM1A	#N/A	-4.49
TGME49_234450	-0.181134	0.108688	NotSig	ribosomal protein RPS15A	40S ribosome	-4.6
TGME49_247730	0.411284	0.10881	NotSig	AP2 domain transcription factor AP2XII-5	nucleus - chromatin	-2.05
TGME49_225450	-2.37746	0.10929	NotSig	COP9 signalosome complex subunit 3, putative	cytosol	-0.4
TGME49_261850	0.746676	0.109423	NotSig	plastid replication-repair enzyme PREX	apicoplast	-5.28
TGME49_268600	-0.769017	0.109438	NotSig	DNA polymerase epsilon subunit B protein	#N/A	-4.46
TGME49_230210	0.141245	0.109626	NotSig	alveolin domain containing intermediate filament IMC10	IMC	-4.7
TGME49_262150	0.353088	0.109678	NotSig	kelch protein K13	nucleus - chromatin	-3.85
TGME49_210730	0.0677506	0.109899	NotSig	ATP-dependent protease ATPase subunit ClpY, putative	mitochondrion - soluble	0.47
TGME49_203160	-1.56289	0.109907	NotSig	hypothetical protein	nucleus - chromatin	-0.7
TGME49_237120	-1.10295	0.109972	NotSig	hypothetical protein	#N/A	#N/A
TGME49_241170	-0.228526	0.10998	NotSig	KH domain-containing protein	nucleus - chromatin	0.03
TGME49_223685	1.05637	0.110106	NotSig	hypothetical protein	nucleus - non-chromatin	1.74
TGME49_217890	0.180723	0.110249	NotSig	peroxiredoxin PRX1	nucleus - non-chromatin	0.23
TGME49_315080	0.130852	0.110287	NotSig	hypothetical protein	nucleus - chromatin	-2.27
TGME49_264820	-0.44528	0.110815	NotSig	RbAp48	nucleus - chromatin	-1.31
TGME49_500125	0.138765	0.110822	NotSig	mechanosensitive ion channel MscS, putative	#N/A	#N/A
TGME49_235420	-0.28601	0.111162	NotSig	hypothetical protein	nucleus - chromatin	-4.8
TGME49_224200	0.210133	0.111541	NotSig	tRNA pseudouridine synthase	nucleus - non-chromatin	-0.03
TGME49_272420	0.858738	0.111632	NotSig	phosphatidylcholine-sterol acyltransferase	endomembrane vesicles	0.57
TGME49_227270	-1.61678	0.111846	NotSig	hypothetical protein	#N/A	-4.14
TGME49_223668	0.195795	0.111964	NotSig	LYAR-type C2HC zinc finger protein	#N/A	0.52
TGME49_275740	0.839567	0.112157	NotSig	hypothetical protein	nucleus - chromatin	-4.63
TGME49_312622	0.277075	0.112258	NotSig	DUF803 domain-containing protein	IMC	-4.13
TGME49_219080	-0.339903	0.112388	NotSig	Golgi to ER traffic protein GET4, putative	nucleus - chromatin	-1.78
TGME49_209870	0.136325	0.112874	NotSig	HAD hydrolase, family IIA protein	cytosol	-1.1
TGME49_215920	-0.89065	0.11312	NotSig	hypothetical protein	mitochondrion - soluble	-2.55
TGME49_320020	-0.173925	0.113155	NotSig	apicomplexan amino acid transporter ApiAT2	PM - integral	-4.11
TGME49_288800	-0.492025	0.113278	NotSig	endonuclease/exonuclease/phosphatase family protein	cytosol	0.51
TGME49_320300	0.132189	0.113505	NotSig	SWI2/SNF2 Brahma-like putative	nucleus - chromatin	-4.41
TGME49_262860	-0.206423	0.114147	NotSig	ADP-ribosylation factor family protein 1, putative	#N/A	-0.52
TGME49_208850	-2.36693	0.114413	NotSig	SAG-related sequence SRS11	PM - peripheral 1	2.25
TGME49_294898	0.179303	0.11444	NotSig	tetratricopeptide repeat-containing protein	cytosol	-0.32
TGME49_227030	-0.429282	0.114485	NotSig	IMP1-like protein, putative	nucleus - chromatin	1.06
TGME49_500406	1.41346	0.114692	NotSig	succinate dehydrogenase assembly factor 3, putative	#N/A	#N/A
TGME49_212310	-0.447571	0.114715	NotSig	vacuolar ATP synthetase	PM - integral	-4.29
TGME49_308810	-0.340907	0.114806	NotSig	rhoptry neck protein RON9	rhoptries 2	#N/A
TGME49_221870	0.162271	0.115116	NotSig	hypothetical protein	ER 1	-4.35
TGME49_229440	0.485977	0.115152	NotSig	zinc finger, C3HC4 type (RING finger) domain-containing protein	ER 1	0.07
TGME49_314850	0.412142	0.115773	NotSig	peptidase, M16 family potein	ER 1	-1.31
TGME49_214940	-0.434536	0.116183	NotSig	MIC2-associated protein M2AP	micronemes	1.59
TGME49_291590	-0.339421	0.116202	NotSig	MYND-like zinc finger protein	mitochondrion - soluble	-0.13
TGME49_314295	-0.9887	0.116261	NotSig	ribosomal l25 family protein	mitochondrion - soluble	-4.48
TGME49_264710	0.821301	0.11628	NotSig	bucentaur or craniofacial development domain-containing protein	nucleus - non-chromatin	-3.95
TGME49_216580	0.183636	0.116329	NotSig	hypothetical protein	nucleus - non-chromatin	-3.59
TGME49_293380	-0.229666	0.116357	NotSig	histone lysine acetyltransferase HAT1	nucleus - chromatin	-2.39
TGME49_263450	0.239349	0.116471	NotSig	hypothetical protein	#N/A	-1.86
TGME49_264690	0.252182	0.116484	NotSig	cyclin 4, putative	nucleus - non-chromatin	-1.63
TGME49_319510	-0.299512	0.11675	NotSig	hypothetical protein	mitochondrion - membranes	-3.4
TGME49_221950	-0.249554	0.117522	NotSig	splicing factor 3A subunit 3, putative	nucleus - non-chromatin	-6
TGME49_213410	-0.819209	0.117699	NotSig	small nuclear ribonucleoprotein f (snrnp-f), putative	nucleus - non-chromatin	-4.69
TGME49_209430	0.240021	0.117718	NotSig	40S ribosomal protein S4, putative	nucleolus	-4.73
TGME49_208780	0.146883	0.117988	NotSig	ubiquitin-conjugating enzyme subfamily protein	cytosol	-4.09
TGME49_251810	0.198167	0.118018	NotSig	translation initiation factor eIF-5A, putative	cytosol	-4.32
TGME49_289650	-0.120152	0.118069	NotSig	PEP-carboxykinase I	cytosol	1.9
TGME49_262030	1.35288	0.118199	NotSig	ALG6, ALG8 glycosyltransferase family protein	#N/A	-1.94
TGME49_235690	-0.248432	0.118558	NotSig	inner membrane complex protein IMC37	IMC	1.12
TGME49_219540	-0.086428	0.118786	NotSig	cytosolic tRNA-Ala synthetase	cytosol	-4.53
TGME49_266120	0.185308	0.118949	NotSig	thioredoxin-dependent peroxidase TPX1/2	Golgi	-0.62
TGME49_295010	0.189056	0.11948	NotSig	DEAD/DEAH box helicase domain-containing protein	#N/A	-5.1
TGME49_216870	-0.832882	0.119696	NotSig	DNA excision repair helicase	#N/A	-4.33
TGME49_218800	0.297021	0.119739	NotSig	hypothetical protein	#N/A	-5.11
TGME49_243240	0.690272	0.119746	NotSig	WD domain, G-beta repeat-containing protein	#N/A	-3.1
TGME49_262450	0.330561	0.120107	NotSig	dymeclin, putative	nucleus - chromatin	-0.86
TGME49_228360	0.378337	0.120131	NotSig	peptidyl-prolyl isomerase FKBP12, putative	dense granules	1.23
TGME49_321620	-0.135011	0.120292	NotSig	dynamin-related protein DRPB	nucleus - chromatin	-4.91
TGME49_258090	-0.17209	0.120294	NotSig	hypothetical protein	apical 1	-1.34
TGME49_211420	0.303247	0.12044	NotSig	serine/arginine-rich splicing factor SR3	cytosol	-5.22
TGME49_306440	0.261268	0.120464	NotSig	hypothetical protein	#N/A	-1.17
TGME49_313830	0.122683	0.12057	NotSig	AARP2CN (NUC121) domain-containing protein	nucleolus	-4.82
TGME49_223930	0.14916	0.121034	NotSig	RNA recognition motif-containing protein	nucleus - non-chromatin	-1.67
TGME49_225840	-0.927181	0.121592	NotSig	hypothetical protein	ER 1	-1.7
TGME49_210830	0.160559	0.121639	NotSig	RIO1 family protein	cytosol	-4.64
TGME49_249730	0.229318	0.121646	NotSig	ND9 protein	cytosol	-4.3
TGME49_300260	0.252954	0.121962	NotSig	threonyl-tRNA synthetase family protein	cytosol	-4.32
TGME49_313410	0.127331	0.122087	NotSig	proteasome 26S regulatory subunit	19S proteasome	-4.77
TGME49_264610	0.168957	0.122236	NotSig	RNA recognition motif-containing protein	nucleus - non-chromatin	-3.94
TGME49_270540	0.360554	0.122311	NotSig	Trm112p family domain-containing protein	cytosol	-4.71
TGME49_203840	0.829586	0.122395	NotSig	DEAD/DEAH box helicase domain-containing protein	#N/A	-3.45
TGME49_272695	0.336073	0.12249	NotSig	hypothetical protein	ER 1	0.43
TGME49_238250	-0.25879	0.123031	NotSig	ribosomal protein RPL36	60S ribosome	-4.6
TGME49_314070	-0.0589129	0.123148	NotSig	hypothetical protein	cytosol	1.83
TGME49_247600	-0.262205	0.123359	NotSig	dynein light intermediate chain, putative	nucleus - chromatin	-2
TGME49_254710	0.147832	0.123466	NotSig	serine esterase (DUF676) protein	nucleus - chromatin	0.31
TGME49_321370	-1.4754	0.123545	NotSig	hypothetical protein	#N/A	-2.58
TGME49_280740	0.111281	0.12366	NotSig	signal peptidase	ER 1	-3.54
TGME49_309950	0.479003	0.123864	NotSig	NLE (NUC135) domain-containing protein	nucleus - non-chromatin	-3.19
TGME49_240710	0.215693	0.123907	NotSig	RNA recognition motif-containing protein	nucleus - non-chromatin	-5
TGME49_263290	0.296975	0.124293	NotSig	rhomboid protease ROM2	Golgi	1.1
TGME49_263470	-0.646695	0.124804	NotSig	ubiquitin carboxyl-terminal hydrolase UCHL3	cytosol	-0.11
TGME49_285980	1.61296	0.124924	NotSig	phosphoglucomutase PGM1	cytosol	#N/A
TGME49_262100	0.411792	0.124968	NotSig	tetratricopeptide repeat-containing protein	cytosol	-4.98
TGME49_232260	-0.183121	0.125357	NotSig	transverse sutures component TSC5	IMC	-2.47
TGME49_267680	-2.01315	0.125359	NotSig	microneme protein MIC12	micronemes	0.5
TGME49_310370	0.0709089	0.12555	NotSig	hypothetical protein	ER 1	-1.87
TGME49_220212	1.29322	0.125975	NotSig	pseudouridine synthase	#N/A	-2.21
TGME49_224730	0.734274	0.126037	NotSig	hypothetical protein	mitochondrion - soluble	-2.83
TGME49_274050	-0.483781	0.126125	NotSig	hypothetical protein	nucleus - chromatin	-0.42
TGME49_320190	-0.169467	0.126239	NotSig	SAG-related sequence SRS16B	PM - peripheral 1	0.44
TGME49_280550	0.382271	0.126405	NotSig	clathrin adaptor complex small chain subfamily protein	cytosol	-3.27
TGME49_305510	-0.317451	0.126434	NotSig	hypothetical protein	cytosol	-1.29
TGME49_213810	0.950689	0.126458	NotSig	iron-sulfur cluster protein ISCA	#N/A	-4.52
TGME49_224480	0.253298	0.126908	NotSig	cell-cycle-associated protein kinase CLK, putative	nucleus - non-chromatin	-1.32
TGME49_255870	0.863817	0.126912	NotSig	WD domain, G-beta repeat-containing protein	nucleus - chromatin	-0.35
TGME49_500284	-1.08061	0.127242	NotSig	hypothetical protein, conserved	#N/A	#N/A
TGME49_315930	0.227299	0.128026	NotSig	succinate dehydrogenase subunit SDH18	mitochondrion - membranes	-3.84
TGME49_320070	0.845826	0.128031	NotSig	CDK-activating kinase assembly factor MAT1 protein	#N/A	-4.21
TGME49_236820	-0.178554	0.128047	NotSig	hypothetical protein	mitochondrion - soluble	-4.69
TGME49_201140	0.207993	0.128075	NotSig	hypothetical protein	nucleus - non-chromatin	-1.19
TGME49_289380	-0.373766	0.128379	NotSig	dense granule protein GRA39	dense granules	-4.8
TGME49_227790	-0.177065	0.128481	NotSig	glycosyltransferase, group 1 family protein	ER 1	-1.06
TGME49_292080	-0.102568	0.128939	NotSig	leucyl-tRNA synthetase	cytosol	-3.73
TGME49_285660	0.197098	0.129141	NotSig	DEAD/DEAH box helicase domain-containing protein	nucleus - chromatin	#N/A
TGME49_245485	-0.301239	0.129489	NotSig	microneme protein MIC9	micronemes	1.59
TGME49_214740	2.04278	0.129503	NotSig	hypothetical protein	nucleus - chromatin	-1.04
TGME49_297690	0.460904	0.129508	NotSig	hypothetical protein	nucleus - chromatin	-1.27
TGME49_258580	-0.470394	0.129937	NotSig	rhoptry protein ROP17	rhoptries 1	1.29
TGME49_223140	-0.189283	0.129962	NotSig	tRNA import protein tRIP, putative	cytosol	0.21
TGME49_270650	0.258189	0.130009	NotSig	deoxyribose-phosphate aldolase	#N/A	1.91
TGME49_285970	-1.46819	0.130312	NotSig	30S ribosomal protein S5, putative	mitochondrion - soluble	-4.01
TGME49_227360	-0.179206	0.13032	NotSig	ribosomal protein RPL3	60S ribosome	-5.9
TGME49_267090	0.2656	0.130523	NotSig	hypothetical protein	mitochondrion - soluble	-0.65
TGME49_212820	0.250917	0.130788	NotSig	ubiquitin family protein	cytosol	-3.09
TGME49_232370	0.151538	0.131304	NotSig	CW-type Zinc Finger protein	nucleus - chromatin	-0.62
TGME49_311750	0.409669	0.131414	NotSig	mago binding protein	nucleus - non-chromatin	-0.99
TGME49_244250	0.129131	0.13154	NotSig	hypothetical protein	rhoptries 1	0.79
TGME49_227610	0.0455106	0.13162	NotSig	hypothetical protein	nucleus - chromatin	-3.55
TGME49_298630	0.178316	0.131788	NotSig	vacuolar transporter chaperone VTC2	Golgi	-3.3
TGME49_264880	0.376245	0.132072	NotSig	NEDD8-activating enzyme E1 catalytic subunit	cytosol	-2.77
TGME49_305910	0.178689	0.13229	NotSig	hypothetical protein	cytosol	-1.31
TGME49_316230	0.147706	0.132336	NotSig	SAC1 phosphoinositide phosphatase, putative	ER 1	-1.35
TGME49_278700	-0.584724	0.1326	NotSig	hypothetical protein	Golgi	1.21
TGME49_294420	0.31587	0.132698	NotSig	programmed cell death protein 2, c-terminal domain-containing protein	cytosol	-4.2
TGME49_268750	0.994214	0.132932	NotSig	peptidyl-prolyl cis-trans isomerase E, putative	nucleus - non-chromatin	-3.75
TGME49_270790	1.08236	0.133095	NotSig	hypothetical protein	#N/A	-2.74
TGME49_308920	0.0737033	0.133135	NotSig	splicing factor U2AF protein	nucleus - non-chromatin	-4.57
TGME49_226680	0.082086	0.133506	NotSig	hypothetical protein	nucleus - chromatin	-0.24
TGME49_265330	-0.121381	0.133682	NotSig	cell-cycle-associated protein kinase GSK, putative	nucleus - chromatin	-4.12
TGME49_307850	0.0687468	0.134066	NotSig	6-phosphogluconate dehydrogenase	cytosol	-1.88
TGME49_253090	0.32237	0.134083	NotSig	DEAD/DEAH box helicase domain-containing protein	nucleus - non-chromatin	-5.32
TGME49_235170	0.25244	0.134219	NotSig	ATPase, AAA family protein	nucleus - chromatin	-5.07
TGME49_305640	0.234132	0.134427	NotSig	metallo-beta-lactamase domain-containing protein	nucleus - chromatin	-3.75
TGME49_205300	0.735343	0.134819	NotSig	hypothetical protein	PM - integral	-0.63
TGME49_273030	-0.24064	0.134822	NotSig	phosphoglycerate mutase PGM1	nucleus - chromatin	0.7
TGME49_255660	0.515204	0.135389	NotSig	EF hand domain-containing protein EFP1	apicoplast	0.14
TGME49_312090	-0.697206	0.135441	NotSig	ribosomal protein RPL23	60S ribosome	-4.32
TGME49_204480	0.0794869	0.135516	NotSig	thioredoxin domain-containing protein	apicoplast	-3.49
TGME49_305940	0.37134	0.135566	NotSig	peptidyl-prolyl cis-trans isomerase, cyclophilin-type domain-containing protein	nucleus - non-chromatin	-4.26
TGME49_251850	0.278804	0.135678	NotSig	serine/threonine protein phosphatase PP7	cytosol	0.05
TGME49_236950	0.334454	0.136071	NotSig	hypothetical protein	IMC	0.96
TGME49_255300	-0.482622	0.136311	NotSig	hypothetical protein	nucleus - chromatin	-2.99
TGME49_277920	0.0808399	0.136332	NotSig	hypothetical protein	#N/A	-1.9
TGME49_224110	0.256342	0.136393	NotSig	26S proteasome regulatory subunit RPN13, putative	19S proteasome	1.03
TGME49_209890	-0.142503	0.136424	NotSig	hypothetical protein	Golgi	-4.84
TGME49_276990	-0.110434	0.136448	NotSig	membrane-associated progesterone-binding protein homolog MAPR	mitochondrion - soluble	0.47
TGME49_203790	1.18069	0.136639	NotSig	hypothetical protein	rhoptries 1	1.07
TGME49_287180	0.229602	0.136932	NotSig	DNA polymerase V, putative	nucleolus	-4.54
TGME49_247980	0.182773	0.13708	NotSig	hypothetical protein	#N/A	0.42
TGME49_209210	0.322281	0.137885	NotSig	KH domain-containing protein	nucleus - non-chromatin	-3.36
TGME49_255900	0.0894839	0.137942	NotSig	Bax inhibitor-1, putative	ER 1	1.51
TGME49_309800	0.136733	0.137985	NotSig	RNA recognition motif-containing protein	nucleus - non-chromatin	-0.84
TGME49_294190	0.707869	0.138292	NotSig	enoyl-CoA hydratase/isomerase family protein	mitochondrion - soluble	-3.75
TGME49_233130	-0.370734	0.138366	NotSig	nucleoside transporter protein	PM - integral	0.04
TGME49_319695	1.14571	0.138501	NotSig	hypothetical protein	#N/A	1.43
TGME49_309590	-0.236756	0.138821	NotSig	rhoptry protein ROP1	rhoptries 1	1.59
TGME49_220390	-0.782955	0.138842	NotSig	hypothetical protein	Golgi	0.02
TGME49_301180	-0.209597	0.139016	NotSig	SAG-related sequence SRS19F	PM - peripheral 1	1.62
TGME49_310180	-0.291726	0.139134	NotSig	ATP synthase-associated protein	mitochondrion - membranes	-3.4
TGME49_224870	0.173256	0.139157	NotSig	hypothetical protein	nucleus - chromatin	-0.48
TGME49_231000	0.323359	0.139242	NotSig	START domain-containing protein	PM - integral	-2.33
TGME49_313270	-0.307395	0.139683	NotSig	hypothetical protein	nucleus - chromatin	-3.31
TGME49_283590	-0.181674	0.139755	NotSig	mitochondrial import inner membrane translocase subunit TIM50	mitochondrion - membranes	#N/A
TGME49_214970	0.269389	0.139873	NotSig	DNA replication licensing factor MCM2	nucleus - chromatin	-4.96
TGME49_236250	0.820989	0.140133	NotSig	regulator of chromosome condensation (RCC1) repeat-containing protein	mitochondrion - soluble	-1.11
TGME49_257470	0.211586	0.140289	NotSig	myosin J	dense granules	-3.01
TGME49_315700	0.199843	0.140481	NotSig	hypothetical protein	nucleus - non-chromatin	-1.16
TGME49_265110	-0.3886	0.140989	NotSig	ribosome biogenesis protein, putative	nucleus - chromatin	-4.36
TGME49_314090	0.263085	0.141034	NotSig	proteasome subunit beta type-3, putative	20S proteasome	-4.1
TGME49_254930	0.17889	0.141074	NotSig	hypothetical protein	PM - peripheral 2	-0.49
TGME49_236920	0.942686	0.141168	NotSig	hypothetical protein	nucleus - non-chromatin	-1.16
TGME49_285500	-1.44374	0.141282	NotSig	hypothetical protein	ER 1	-3.01
TGME49_206510	-0.229866	0.141698	NotSig	toxolysin TLN4	micronemes	0.51
TGME49_500419	0.262312	0.141927	NotSig	hypothetical protein	#N/A	#N/A
TGME49_252290	0.129543	0.142184	NotSig	importin alpha, putative	cytosol	-5.32
TGME49_201720	-0.429163	0.142196	NotSig	alpha N-terminal protein methyltransferase NTM1	#N/A	-1.12
TGME49_286800	-0.437554	0.142332	NotSig	deubiquitinating enzyme MINDY, putative	nucleus - chromatin	-0.59
TGME49_245730	0.405737	0.142363	NotSig	phosphatidylinositol-4-phosphate 5-Kinase	PM - peripheral 2	-1.93
TGME49_249170	0.083719	0.142444	NotSig	Ras family protein	Golgi	-0.79
TGME49_291120	-0.333384	0.142549	NotSig	trafficking protein mon1 subfamily protein	nucleus - chromatin	-4.42
TGME49_264640	0.242782	0.142705	NotSig	bromodomain-containing protein BDP2	nucleus - chromatin	-4.94
TGME49_231010	0.380025	0.14281	NotSig	general transcription factor IIE polypeptide 1 GTF2E1	nucleus - non-chromatin	-3.5
TGME49_205000	-0.328266	0.143196	NotSig	phosphoglycerate mutase family protein	nucleus - chromatin	-1.32
TGME49_267530	0.866912	0.143346	NotSig	syntaxin-18	ER 1	-4.86
TGME49_316730	-0.319662	0.143397	NotSig	non-discharge partner NDP2	PM - integral	-4.39
TGME49_268640	-0.258817	0.144184	NotSig	BING4CT (NUC141) domain-containing protein	nucleolus	-3.26
TGME49_247000	-0.125543	0.144455	NotSig	tetratricopeptide repeat-containing protein	nucleus - chromatin	-3.6
TGME49_315690	0.18025	0.144514	NotSig	DnaJ domain-containing protein	nucleus - chromatin	-2.9
TGME49_315940	0.178729	0.144568	NotSig	rhoptry protein, putative	ER 1	0.39
TGME49_230400	-0.166668	0.144763	NotSig	WIP-related protein domain-containing protein WPDP	nucleus - chromatin	-2.42
TGME49_203280	-0.498348	0.144915	NotSig	hypothetical protein	#N/A	-4.17
TGME49_262935	-0.203277	0.14514	NotSig	hypothetical protein	nucleus - non-chromatin	1.55
TGME49_207710	0.126797	0.145218	NotSig	phosphatidylinositol synthase	ER 1	-3.57
TGME49_263040	-0.301792	0.145224	NotSig	ribosomal protein RPS16	40S ribosome	-3.98
TGME49_249990	0.3482	0.145389	NotSig	dense granule protein GRA70	dense granules	1.91
TGME49_232050	-0.300038	0.145432	NotSig	DnaJ domain-containing protein	ER 1	-4.16
TGME49_200280	0.180593	0.145613	NotSig	WD domain, G-beta repeat-containing protein	nucleus - chromatin	-1.28
TGME49_222040	0.48243	0.145821	NotSig	Ran-interacting Mog1 protein	cytosol	-3.62
TGME49_288620	0.428515	0.145925	NotSig	Erv1 / Alr family protein	mitochondrion - soluble	-3.94
TGME49_239800	0.090313	0.146215	NotSig	transverse sutures component TSC2	IMC	-0.03
TGME49_263700	-0.108319	0.146408	NotSig	ribosomal protein RPS14	40S ribosome	-4.59
TGME49_209240	0.288646	0.146422	NotSig	RNA methyltransferase	cytosol	0.01
TGME49_202160	-0.711402	0.146645	NotSig	ABC1 family protein	mitochondrion - membranes	-0.41
TGME49_297070	-0.253581	0.146942	NotSig	carbonic anhydrase-related protein CARP	rhoptries 2	0.31
TGME49_319500	0.221942	0.147045	NotSig	TMEM121 domain-containing protein	#N/A	-3.5
TGME49_216060	-0.188734	0.147195	NotSig	hypothetical protein	Golgi	0.12
TGME49_279400	0.610716	0.147391	NotSig	glutaredoxin 2	cytosol	1
TGME49_242290	0.12026	0.147597	NotSig	proteasome subunit alpha type-6, putative	20S proteasome	-4.48
TGME49_220360	0.09179	0.147883	NotSig	FAD binding domain-containing protein	nucleus - chromatin	-0.99
TGME49_229690	0.622201	0.147962	NotSig	autophagy-related protein ATG7	cytosol	-3.91
TGME49_298610	-0.216181	0.148026	NotSig	GYF domain-containing protein	nucleus - chromatin	-2.16
TGME49_244000	0.17104	0.148153	NotSig	DEAD/DEAH box helicase domain-containing protein	nucleus - non-chromatin	-5.03
TGME49_212960	0.100751	0.14822	NotSig	pre-mRNA-splicing regulator WTAP	nucleus - non-chromatin	#N/A
TGME49_211290	-0.104849	0.148302	NotSig	rhoptry protein ROP15	rhoptries 1	0.16
TGME49_216590	-0.125338	0.148311	NotSig	HEAT repeat-containing protein	nucleus - chromatin	-5.1
TGME49_271470	-1.45718	0.148493	NotSig	hypothetical protein	apicoplast	-5.01
TGME49_308050	-0.316282	0.148615	NotSig	thioredoxin domain-containing protein	#N/A	-3.5
TGME49_278050	0.128333	0.148804	NotSig	proteasome subunit alpha type-1, putative	20S proteasome	-4.82
TGME49_310050	0.147821	0.148909	NotSig	RNA recognition motif-containing protein	nucleus - non-chromatin	-0.77
TGME49_258360	0.206765	0.149005	NotSig	hypothetical protein	rhoptries 1	-0.89
TGME49_226570	0.244679	0.149188	NotSig	hypothetical protein	IMC	2.46
TGME49_297340	0.239905	0.149525	NotSig	hypothetical protein	#N/A	1.63
TGME49_315780	0.168137	0.149809	NotSig	myosin light chain MLC7	apical 2	-0.12
TGME49_239087	-0.627526	0.149842	NotSig	hypothetical protein	mitochondrion - soluble	-4.24
TGME49_269290	0.338425	0.149971	NotSig	nucleoporin NUP503	nucleus - chromatin	-5.45
TGME49_320180	-0.258974	0.150035	NotSig	SAG-related sequence SRS16C	PM - peripheral 1	2.49
TGME49_222840	0.329032	0.150098	NotSig	Ser/Thr phosphatase family protein	cytosol	2.25
TGME49_245650	-0.986829	0.150116	NotSig	proteasome assembly chaperone 4, putative	#N/A	-3.65
TGME49_232080	0.234943	0.150202	NotSig	VPS13 domain-containing protein	ER 1	-3.67
TGME49_275770	-0.852613	0.150222	NotSig	hypothetical protein	ER 1	-0.95
TGME49_321660	0.639847	0.150225	NotSig	mannosyltransferase, putative	ER 1	-3.27
TGME49_254620	-1.74208	0.150328	NotSig	ribosomal protein RPL39	nucleus - chromatin	-3.09
TGME49_286410	0.438839	0.151172	NotSig	hypothetical protein	#N/A	-4.06
TGME49_280610	-0.174406	0.151273	NotSig	signal recognition particle receptor alpha subunit	ER 1	-6.1
TGME49_233340	0.114275	0.15131	NotSig	mini-chromosome maintenance complex-binding protein, putative	cytosol	1.69
TGME49_254450	-0.243422	0.151526	NotSig	Pelota, putative	nucleus - chromatin	-0.05
TGME49_280590	0.171909	0.151785	NotSig	hypothetical protein	nucleus - chromatin	-1.25
TGME49_222850	-0.176982	0.151973	NotSig	stress responsive a/b barrel domain-containing protein	cytosol	1.37
TGME49_282070	-0.528818	0.151976	NotSig	inner membrane complex protein IMC33	#N/A	-2.7
TGME49_320490	0.92285	0.151989	NotSig	dense granule protein GRA66	dense granules	0.13
TGME49_268200	-0.183293	0.152226	NotSig	RNA recognition motif-containing protein	nucleus - non-chromatin	-3.27
TGME49_232380	0.182333	0.152292	NotSig	WD domain, G-beta repeat-containing protein	nucleolus	-5.42
TGME49_210980	0.154397	0.152378	NotSig	alternative splicing type 3 and, putative	nucleus - non-chromatin	-5.1
TGME49_232650	0.0827016	0.15241	NotSig	EELM2 domain-containing protein	nucleus - chromatin	1.4
TGME49_294620	-0.130018	0.152646	NotSig	eukaryotic initiation factor-3, subunit 8, putative	nucleus - non-chromatin	-4.89
TGME49_318420	-0.431332	0.152941	NotSig	30S ribosomal protein S16, putative	mitochondrion - soluble	-3.98
TGME49_258480	-0.564852	0.152972	NotSig	BRCT domain-containing protein	nucleus - chromatin	0.03
TGME49_230520	0.194255	0.153066	NotSig	cyclophilin 1, putative	mitochondrion - soluble	-1.69
TGME49_259000	-0.251909	0.153199	NotSig	ER membrane protein complex subunit 4, putative	ER 1	-4.77
TGME49_254860	0.660192	0.153271	NotSig	hypothetical protein	#N/A	-2.38
TGME49_293050	0.198254	0.153482	NotSig	sybindin family protein	nucleus - chromatin	-3.88
TGME49_294360	-0.0779814	0.153576	NotSig	ubiquitin specific protease 39 isoform 2, putative	nucleus - non-chromatin	-4.82
TGME49_263300	-0.103604	0.153774	NotSig	voltage-dependent anion-selective channel protein	mitochondrion - membranes	-3.67
TGME49_247350	-0.154087	0.15391	NotSig	thioredoxin domain-containing protein	ER 1	0.8
TGME49_305450	0.138491	0.154264	NotSig	acetyltransferase, GNAT family protein	ER 1	-1.32
TGME49_246090	0.159802	0.154599	NotSig	hypothetical protein	nucleus - chromatin	-0.05
TGME49_248320	-0.756403	0.154705	NotSig	carrier superfamily protein	mitochondrion - membranes	-5.17
TGME49_285180	0.117524	0.154789	NotSig	hypothetical protein	PM - peripheral 2	-1
TGME49_221460	0.620093	0.154807	NotSig	phosphoglycerate mutase family protein	#N/A	-0.52
TGME49_234930	-1.05082	0.154856	NotSig	SAG-related sequence SRS43	PM - peripheral 1	1.75
TGME49_246460	-0.456616	0.154883	NotSig	hypothetical protein	Golgi	0.24
TGME49_291820	0.105796	0.155019	NotSig	RNA helicase (UPF2 interacting domain) protein	nucleus - non-chromatin	-1.02
TGME49_297330	-1.1545	0.155043	NotSig	hypothetical protein	ER 1	-0.22
TGME49_260660	-0.886705	0.155389	NotSig	50S ribosomal protein L23, putative	mitochondrion - soluble	-2.83
TGME49_313990	0.159645	0.156046	NotSig	CBF/Mak21 family protein	nucleus - non-chromatin	-5.38
TGME49_233540	-1.11715	0.156072	NotSig	apicoplast monocarboxylate transporter AMT1	PM - integral	-4.02
TGME49_269980	0.125244	0.15617	NotSig	preprotein translocase Sec61, putative	ER 1	-5.15
TGME49_257510	-0.549435	0.156237	NotSig	CDP-alcohol phosphatidyltransferase superfamily protein	ER 1	-0.29
TGME49_215660	0.316991	0.15638	NotSig	hypothetical protein	#N/A	-3.29
TGME49_280750	0.427917	0.156419	NotSig	rudimentary enhancer, putative	nucleus - non-chromatin	-0.26
TGME49_227948	0.0863545	0.156426	NotSig	toxolysin TLN2	nucleus - chromatin	-0.23
TGME49_290620	0.19269	0.156728	NotSig	centrosomal protein CEP250L1	nucleus - chromatin	-5.44
TGME49_202170	-0.589075	0.157093	NotSig	hypothetical protein	#N/A	-4.25
TGME49_269760	0.443553	0.157156	NotSig	'chromo' (CHRromatin Organization MOdifier) domain-containing protein	#N/A	-1.81
TGME49_214780	0.43377	0.157191	NotSig	hydrolase, NUDIX family protein	cytosol	-0.09
TGME49_203370	0.206363	0.157193	NotSig	Utp12 domain-containing protein	nucleus - non-chromatin	-4.25
TGME49_229000	0.170664	0.157207	NotSig	kelch repeat-containing protein	cytosol	0.84
TGME49_246960	0.441409	0.157219	NotSig	hypothetical protein	#N/A	-0.45
TGME49_309370	-0.1042	0.15759	NotSig	AP-3 complex subunit delta, putative	nucleus - chromatin	-4.71
TGME49_210781	-0.892402	0.157752	NotSig	ubiquitin carboxyl-terminal hydrolase	nucleus - chromatin	-0.82
TGME49_221630	0.444133	0.157798	NotSig	IMC-associated protein IAP4	nucleus - chromatin	-1.97
TGME49_220260	0.241033	0.157984	NotSig	hypothetical protein	nucleus - non-chromatin	-0.65
TGME49_222050	-0.0954684	0.158034	NotSig	hypothetical protein	nucleus - non-chromatin	0.65
TGME49_239490	-0.597032	0.15968	NotSig	2-oxoisovalerate dehydrogenase subunit alpha	mitochondrion - soluble	-1.89
TGME49_233760	0.174539	0.160037	NotSig	GPR180 domain-containing protein	Golgi	-0.11
TGME49_278440	-0.209301	0.160072	NotSig	SWI2/SNF2 Brahma-like putative	nucleus - chromatin	-5.11
TGME49_211340	-0.639396	0.160125	NotSig	hypothetical protein	nucleus - chromatin	-0.42
TGME49_215360	-0.767237	0.160465	NotSig	dense granule protein GRA62	dense granules	2.23
TGME49_207960	-0.784614	0.160596	NotSig	vacuolar fusion protein CCZ1, putative	nucleus - chromatin	-3.96
TGME49_220090	-0.133462	0.160772	NotSig	DIX domain-containing protein	cytosol	-3.67
TGME49_290160	0.151809	0.160808	NotSig	sortilin-like receptor SORTLR	Golgi	-3.67
TGME49_242000	-0.717193	0.160948	NotSig	AMMECR1 domain-containing protein	cytosol	0.78
TGME49_269800	-0.549883	0.161216	NotSig	glutamine-dependent NAD(+) synthetase protein, putative	cytosol	0.04
TGME49_294270	-0.608618	0.161713	NotSig	histone arginine methyltransferase PRMT4/CARM1	cytosol	0.52
TGME49_262400	-0.19436	0.161775	NotSig	lipase	dense granules	1.24
TGME49_289560	-0.136085	0.162083	NotSig	RNA recognition motif-containing protein	nucleus - non-chromatin	-3.47
TGME49_260500	0.10056	0.162103	NotSig	COPI associated protein, putative	IMC	-3.3
TGME49_300330	-0.192179	0.162398	NotSig	hypothetical protein	nucleus - non-chromatin	-4.61
TGME49_239020	0.146071	0.16254	NotSig	ABC transporter transmembrane region domain-containing protein	PM - integral	-0.69
TGME49_208390	0.158607	0.162733	NotSig	F-actin-capping protein subunit alpha, putative	cytosol	0.09
TGME49_249570	0.374604	0.162846	NotSig	hypothetical protein	#N/A	-0.1
TGME49_200400	0.114852	0.162884	NotSig	serine/threonine-protein phosphatase PP2A regulatory subunit PR48	nucleus - chromatin	-3.17
TGME49_253950	0.86058	0.162947	NotSig	protein fam50a, putative	nucleus - non-chromatin	-2.53
TGME49_218600	0.208883	0.163068	NotSig	RNA recognition motif-containing protein	nucleus - non-chromatin	-3.49
TGME49_202770	-0.220855	0.163228	NotSig	RNA recognition motif-containing protein	nucleus - non-chromatin	-3.03
TGME49_248980	0.309528	0.163335	NotSig	NudC family protein	cytosol	-0.47
TGME49_281900	-1.09999	0.163799	NotSig	SET domain containing lysine methyltransferase KMTox	#N/A	0.55
TGME49_246690	0.22805	0.164919	NotSig	alpha amylase, catalytic domain-containing protein	nucleus - non-chromatin	-0.63
TGME49_222100	0.136971	0.16507	NotSig	effector protein SOS1	rhoptries 1	0.35
TGME49_260520	0.0718184	0.165726	NotSig	dense granule protein GRA53	dense granules	1.9
TGME49_262660	-1.34765	0.165796	NotSig	transporter, major facilitator family protein	PM - integral	-0.2
TGME49_237260	-0.23948	0.165855	NotSig	Coiled-coil domain containing 124 family protein	nucleus - chromatin	-0.96
TGME49_257500	-0.56596	0.165936	NotSig	hypothetical protein	nucleus - chromatin	-1.4
TGME49_248200	0.462376	0.166406	NotSig	ribosomal RNA (adenine(1779)-N(6)/adenine(1780)-N(6))- dimethyltransferase, putative	#N/A	-3.76
TGME49_290670	0.0954558	0.166444	NotSig	leucyl aminopeptidase LAP	cytosol	-1.33
TGME49_268890	-0.12258	0.166543	NotSig	citrate synthase I	mitochondrion - soluble	-2.4
TGME49_265250	-0.0842821	0.166834	NotSig	RNA recognition motif-containing protein	nucleus - chromatin	-0.79
TGME49_228150	-0.0672196	0.167005	NotSig	hypothetical protein	nucleus - chromatin	-1.48
TGME49_312820	0.248066	0.167213	NotSig	hypothetical protein	nucleus - chromatin	-1.24
TGME49_247610	0.327589	0.167394	NotSig	U6 snRNA-associated Sm-like protein LSm5, putative	nucleus - non-chromatin	-3.39
TGME49_248630	-0.2372	0.167647	NotSig	actin-related protein ARP1	cytosol	-1.82
TGME49_273500	-0.659397	0.167854	NotSig	O-linked N-acetylglucosamine transferase SPINDLY	nucleus - chromatin	-0.11
TGME49_265530	-0.110769	0.167962	NotSig	RNA recognition motif-containing protein	nucleus - non-chromatin	-5.33
TGME49_285240	-0.161009	0.168101	NotSig	3-oxo-5-alpha-steroid 4-dehydrogenase	ER 1	-3.49
TGME49_310170	0.149745	0.168671	NotSig	hypothetical protein	nucleus - chromatin	-1.22
TGME49_293610	-0.616318	0.168708	NotSig	dihydroorotase	#N/A	-3.76
TGME49_273200	-0.683131	0.168765	NotSig	hypothetical protein	Golgi	-0.3
TGME49_260320	-0.116789	0.168781	NotSig	Noc2p family protein	nucleus - non-chromatin	-3.4
TGME49_255320	-0.597266	0.168861	NotSig	mRNA turnover 4 (MRT4) family protein	nucleus - non-chromatin	-4.8
TGME49_273050	-0.5803	0.168956	NotSig	basal complex component BCC8	Golgi	2.08
TGME49_203810	0.140525	0.169002	NotSig	kelch repeat-containing protein	dense granules	0.49
TGME49_217900	0.398792	0.169098	NotSig	hypothetical protein	cytosol	-4.78
TGME49_215430	0.157255	0.169305	NotSig	mitochondrial marker protein MYS	mitochondrion - membranes	-5.1
TGME49_247410	-0.254441	0.16944	NotSig	ATP synthase-associated protein	mitochondrion - membranes	-3.9
TGME49_258070	0.114072	0.169616	NotSig	signal recognition particle subunit SRP68, putative	cytosol	-5.24
TGME49_203630	-0.169042	0.169806	NotSig	ribosomal protein RPL44	60S ribosome	-4.1
TGME49_299670	0.21083	0.169949	NotSig	hypothetical protein	nucleus - non-chromatin	0.35
TGME49_219290	0.233255	0.170011	NotSig	F-actin-capping protein subunit beta, putative	cytosol	-1.3
TGME49_216540	-0.616809	0.17032	NotSig	dolichyl-phosphate beta-glucosyltransferase	ER 1	-3.36
TGME49_311400	-0.118299	0.170405	NotSig	protein transport protein SEC31, putative	nucleus - non-chromatin	-5.53
TGME49_245680	-0.473918	0.170709	NotSig	ribosomal protein RPL21	60S ribosome	-3.65
TGME49_313910	-0.205489	0.170741	NotSig	RNA recognition motif 2 protein	nucleus - non-chromatin	-5.42
TGME49_255690	-0.728096	0.170933	NotSig	2-C-methyl-D-erythritol 2,4-cyclodiphosphate synthase domain-containing protein	apicoplast	-3.57
TGME49_300280	-0.187846	0.171049	NotSig	LSM domain-containing protein	nucleus - non-chromatin	-5.79
TGME49_224890	0.198644	0.171157	NotSig	hypothetical protein	cytosol	1.08
TGME49_222870	-0.157761	0.171478	NotSig	proteasome assembly chaperone 3, putative	#N/A	-1.54
TGME49_270750	1.16822	0.171684	NotSig	hypothetical protein	nucleus - chromatin	-2.01
TGME49_202120	0.584817	0.171696	NotSig	PH domain-containing protein	nucleus - chromatin	-2.1
TGME49_260630	0.22324	0.172338	NotSig	DnaJ family Sec63 protein	ER 1	-3.8
TGME49_234190	-0.123853	0.172478	NotSig	serine hydroxymethyltransferase 2, putative	cytosol	-4.23
TGME49_242340	-1.74769	0.172908	NotSig	ribosomal protein RPS29	#N/A	-3.09
TGME49_202610	1.18648	0.172981	NotSig	protein phosphatase PPM3D	dense granules	0.96
TGME49_311720	0.122654	0.173119	NotSig	chaperonin protein BiP	ER 2	-5.5
TGME49_316200	-0.279852	0.173179	NotSig	phosphoglycerate mutase family protein	ER 1	-1.84
TGME49_237090	-0.208182	0.173273	NotSig	AP2 domain transcription factor AP2X-5	#N/A	-3.54
TGME49_202370	-0.098599	0.173298	NotSig	T-complex protein 1, epsilon subunit (TCP-1-epsilon), putative	cytosol	-6.05
TGME49_226320	0.16426	0.173578	NotSig	RNA binding protein, putative	nucleus - non-chromatin	-3.16
TGME49_247550	0.0619401	0.173653	NotSig	heat shock protein HSP60	mitochondrion - soluble	-5.1
TGME49_263180	-0.0661878	0.173893	NotSig	myosin D	PM - peripheral 1	1.56
TGME49_207140	-0.0905878	0.174201	NotSig	SAG-related sequence SRS49B	PM - peripheral 1	0.28
TGME49_311840	-0.156376	0.174404	NotSig	hypothetical protein	ER 1	1.83
TGME49_267750	0.450119	0.174437	NotSig	hypothetical protein	nucleus - chromatin	-1.56
TGME49_295990	-0.91527	0.174722	NotSig	ubiquitin conjugating enzyme E2, putative	apicoplast	-3.11
TGME49_253000	-0.337555	0.17479	NotSig	ELMO/CED-12 family protein	PM - integral	-0.57
TGME49_242790	-0.206684	0.174986	NotSig	apical annuli protein AAP1	apical 2	#N/A
TGME49_500200	-0.160164	0.175127	NotSig	intraconoidal microtubule-associated protein ICMAP3	#N/A	#N/A
TGME49_295680	0.162068	0.176498	NotSig	periodic tryptophan protein PWP2, putative	nucleolus	-5.3
TGME49_214250	-0.625281	0.176573	NotSig	cytochrome b-c1 complex subunit 11	mitochondrion - membranes	-3.94
TGME49_297940	-0.354979	0.176737	NotSig	single-stranded DNA-binding protein SSB	apicoplast	-0.61
TGME49_259640	-0.104496	0.177106	NotSig	nucleoporin NUP302	nucleus - chromatin	-4.08
TGME49_205710	-0.087759	0.177548	NotSig	lysine-tRNA ligase	cytosol	-5.22
TGME49_319720	0.0569683	0.177829	NotSig	hypothetical protein	nucleus - chromatin	-4.47
TGME49_275810	-0.251546	0.178326	NotSig	ribosomal protein RPS10	nucleus - chromatin	-5.12
TGME49_258690	-0.0526222	0.178376	NotSig	5-aminolevulinic acid synthase domain-containing protein	#N/A	-4.58
TGME49_233220	-0.197763	0.178635	NotSig	hypothetical protein	PM - integral	0.93
TGME49_221170	0.148888	0.178771	NotSig	CAAX metallo endopeptidase	mitochondrion - soluble	-0.25
TGME49_290040	-0.224646	0.178924	NotSig	macrophage migration inhibitory factor	cytosol	1.34
TGME49_246570	-0.195962	0.178928	NotSig	hypothetical protein	nucleus - non-chromatin	1.66
TGME49_270060	-0.350436	0.179004	NotSig	hypothetical protein	nucleus - chromatin	1.07
TGME49_310640	-0.248638	0.179207	NotSig	phosphorylase family protein	cytosol	1.76
TGME49_226220	0.260189	0.179253	NotSig	alveolin domain containing intermediate filament IMC9	apical 1	-2.11
TGME49_320670	0.359753	0.179331	NotSig	vacuolar protein sorting 16, putative	nucleus - chromatin	-4.82
TGME49_211630	-0.136135	0.179458	NotSig	hypothetical protein	PM - peripheral 2	1.07
TGME49_286790	0.200795	0.179715	NotSig	nuclear factor NF2	nucleus - non-chromatin	-3.2
TGME49_201860	0.885817	0.179722	NotSig	hypothetical protein	dense granules	2.14
TGME49_209910	-0.0965069	0.179795	NotSig	histone H2Bv	nucleus - chromatin	-4.05
TGME49_281545	0.331806	0.180069	NotSig	tRNA (adenine(58)-N(1))-methyltransferase non-catalytic subunit TRM6, putative	#N/A	-5.01
TGME49_225470	0.241695	0.180309	NotSig	peptide methionine sulfoxide reductase	cytosol	0.25
TGME49_244130	0.864321	0.180511	NotSig	hypothetical protein	#N/A	-0.27
TGME49_230580	0.0805246	0.180711	NotSig	hypothetical protein	cytosol	-4.11
TGME49_242660	0.235595	0.180715	NotSig	vacuolar sorting protein 35, putative	cytosol	-4.39
TGME49_232710	0.120276	0.180747	NotSig	ribosomal protein RPS3A	40S ribosome	-4.09
TGME49_319570	-0.108727	0.181258	NotSig	WD domain, G-beta repeat-containing protein	cytosol	-0.94
TGME49_269240	1.10359	0.182008	NotSig	actin-like family protein	#N/A	-0.37
TGME49_254580	-0.197396	0.182136	NotSig	adenine nucleotide transporter ANT	ER 1	-4.9
TGME49_272630	0.491882	0.182204	NotSig	U6 snRNA-associated Sm family protein LSm8, putative	nucleus - non-chromatin	-2.12
TGME49_229950	-0.172331	0.18241	NotSig	26S proteasome regulatory subunit 6b, putative	19S proteasome	-5.53
TGME49_224950	0.122088	0.182447	NotSig	calcium-dependent protein kinase CDPK5	#N/A	1.69
TGME49_237000	-0.140063	0.18245	NotSig	polyphosphoinositide binding protein, putative	cytosol	0.66
TGME49_230570	-0.206234	0.182621	NotSig	transporter, major facilitator family protein	Golgi	-0.05
TGME49_242320	2.4455	0.182701	NotSig	preconoidal ring protein PCR5	mitochondrion - soluble	-3.14
TGME49_251500	0.0706238	0.182749	NotSig	eukaryotic initiation factor-3, subunit 3, putative	nucleus - non-chromatin	-3.35
TGME49_224900	-0.0895794	0.182772	NotSig	adenylate kinase, putative	mitochondrion - soluble	-4.02
TGME49_285190	0.126647	0.182781	NotSig	zinc finger, C3HC4 type (RING finger) domain-containing protein	cytosol	1.09
TGME49_286090	-0.114339	0.183155	NotSig	translation initiation factor SUI1, putative	nucleus - non-chromatin	-1.55
TGME49_310100	0.148719	0.183915	NotSig	mannosyltransferase (pig-m) protein	ER 1	-4.66
TGME49_265470	-0.748511	0.184303	NotSig	hypothetical protein	mitochondrion - soluble	-2.53
TGME49_258832	0.732354	0.184477	NotSig	Vps52 / Sac2 family protein	nucleus - chromatin	-4.96
TGME49_236970	0.16821	0.184603	NotSig	SWI2/SNF2-containing PHD finger protein	nucleus - chromatin	-1.93
TGME49_235960	-1.00306	0.184769	NotSig	hypothetical protein	#N/A	0.25
TGME49_255420	-0.0817292	0.184872	NotSig	inner membrane complex protein IMC39	IMC	1.74
TGME49_249250	-0.212184	0.185144	NotSig	ribosomal protein RPL35A	60S ribosome	-5.08
TGME49_311390	0.332857	0.185257	NotSig	tRNA (guanine(9)-N(1))-methyltransferase	#N/A	1.42
TGME49_237010	-0.0824164	0.185355	NotSig	RAP domain-containing protein	mitochondrion - soluble	-4.09
TGME49_273860	0.797115	0.18548	NotSig	hypothetical protein	rhoptries 1	0.95
TGME49_225310	0.192269	0.185525	NotSig	ARF1-directed GTPase-activating protein, putative	cytosol	0.89
TGME49_208490	-0.505366	0.18557	NotSig	GTP-binding protein, putative	nucleus - non-chromatin	-2.39
TGME49_216120	-0.168571	0.18563	NotSig	hypothetical protein	nucleus - non-chromatin	-3.1
TGME49_241150	0.36548	0.185988	NotSig	N2227 domain-containing protein	cytosol	-3.41
TGME49_290870	0.568849	0.186376	NotSig	patched family protein	Golgi	1.83
TGME49_282200	-0.877263	0.187023	NotSig	chaperone protein ClpB4, putative	#N/A	0.74
TGME49_275430	-0.391909	0.187036	NotSig	hypothetical protein	#N/A	-4.02
TGME49_251620	-0.201255	0.187087	NotSig	flap structure-specific endonuclease 1, putative	nucleus - non-chromatin	-3.9
TGME49_254270	0.272152	0.187274	NotSig	hypothetical protein	ER 1	-0.63
TGME49_266900	-0.80657	0.187283	NotSig	cyclin, N-terminal domain-containing protein	#N/A	1.72
TGME49_288500	-0.209454	0.187458	NotSig	malate:quinone oxidoreductase	mitochondrion - soluble	-0.79
TGME49_260020	1.51005	0.187592	NotSig	hypothetical protein	ER 1	0.28
TGME49_263520	0.0922513	0.188489	NotSig	microtubule associated protein SPM1	tubulin cytoskeleton	1.21
TGME49_260990	-0.380739	0.18877	NotSig	hypothetical protein	mitochondrion - membranes	-2.91
TGME49_295420	-0.18507	0.189704	NotSig	hypothetical protein	apical 2	-1.57
TGME49_222000	-0.148966	0.189744	NotSig	ribosome biogenesis protein BRX1, putative	nucleus - non-chromatin	-3.45
TGME49_250955	0.157798	0.189778	NotSig	KRUF family protein	dense granules	N/A
TGME49_272760	0.319588	0.189887	NotSig	hypothetical protein	nucleus - chromatin	-2.83
TGME49_316140	-0.198263	0.189951	NotSig	MGR2 domain-containing protein	mitochondrion - membranes	-3.23
TGME49_226990	0.230989	0.189985	NotSig	hypothetical protein	apical 1	1.41
TGME49_245560	0.723733	0.190521	NotSig	hypothetical protein	nucleus - chromatin	-0.29
TGME49_295110	0.128938	0.190543	NotSig	rhoptry protein ROP7	rhoptries 1	N/A
TGME49_281430	-0.154849	0.191247	NotSig	protein kinase, putative	cytosol	-1.32
TGME49_294840	0.303909	0.191352	NotSig	zinc finger (CCCH type) motif-containing protein	#N/A	0.69
TGME49_236010	0.25122	0.191372	NotSig	prenylcysteine oxidase	apicoplast	1.71
TGME49_235990	0.136003	0.191436	NotSig	hypothetical protein	nucleus - chromatin	-5.27
TGME49_215450	0.173593	0.191504	NotSig	aquaporin 1	PM - integral	0.79
TGME49_230430	0.187793	0.191519	NotSig	vesicle-associated membrane protein, putative	PM - integral	-0.76
TGME49_289730	-0.0944361	0.191989	NotSig	vacuolar protein sorting-associated protein 18	nucleus - chromatin	-3.24
TGME49_264860	0.342893	0.192077	NotSig	zinc finger, C3HC4 type (RING finger) domain-containing protein	nucleus - chromatin	-2.12
TGME49_255240	0.448912	0.19218	NotSig	hypothetical protein	nucleus - chromatin	-4.28
TGME49_262010	0.94765	0.192749	NotSig	calmodulin CAM2	apical 2	-0.81
TGME49_318460	0.099243	0.192839	NotSig	P-type ATPase of unknown pump specificity (type V) protein	ER 1	-0.19
TGME49_244550	-0.136099	0.192946	NotSig	hypothetical protein	ER 1	-0.35
TGME49_260870	0.224858	0.193126	NotSig	zinc finger cdgsh type protein	mitochondrion - membranes	0.92
TGME49_286620	0.504894	0.193343	NotSig	S1 RNA binding domain-containing protein	apicoplast	-4.31
TGME49_261220	0.14977	0.193362	NotSig	transcription elongation factor SPT4	#N/A	-4.78
TGME49_214410	-0.843154	0.193491	NotSig	hypothetical protein	dense granules	#N/A
TGME49_310630	-0.0861277	0.19351	NotSig	CDK5 regulatory subunit-associated protein 3, putative	ER 1	0
TGME49_249920	-0.455302	0.193998	NotSig	diphthine synthase, putative	cytosol	-2.11
TGME49_266800	0.131409	0.194078	NotSig	vacuolar iron transporter VIT	Golgi	-1.22
TGME49_271610	-0.61314	0.195098	NotSig	pyrroline-5-carboxylate reductase	nucleus - chromatin	0.85
TGME49_226900	0.353097	0.195257	NotSig	hypothetical protein	nucleus - chromatin	-2.14
TGME49_229640	0.0919157	0.195289	NotSig	apical cap protein AC8	apical 1	-0.1
TGME49_295370	0.29489	0.195541	NotSig	hypothetical protein	mitochondrion - soluble	0.74
TGME49_293340	0.432473	0.195829	NotSig	ran binding family protein 1, putative	cytosol	-4.84
TGME49_275802	-0.354977	0.195899	NotSig	SRP72 RNA-binding domain-containing protein	cytosol	-4.17
TGME49_267080	0.0830803	0.195942	NotSig	26S protease regulatory subunit 4, putative	19S proteasome	-4.66
TGME49_226910	0.310543	0.196038	NotSig	Amylo-alpha-1,6-glucosidase	cytosol	-0.24
TGME49_291010	-1.11113	0.196318	NotSig	hypothetical protein	#N/A	-2.69
TGME49_238940	-0.219886	0.196414	NotSig	GDP mannose 4,6-dehydratase, putative	cytosol	-0.53
TGME49_226640	0.163552	0.196475	NotSig	zinc binding protein, putative	nucleus - non-chromatin	-0.35
TGME49_304710	-0.0638338	0.196595	NotSig	eukaryotic peptide chain release factor, putative	nucleus - chromatin	-3.05
TGME49_262390	-0.10077	0.196799	NotSig	TLD protein	nucleus - chromatin	-2.15
TGME49_310010	-0.206206	0.196989	NotSig	rhoptry neck protein RON1	rhoptries 1	-0.34
TGME49_247520	-0.450063	0.197068	NotSig	WAVE complex interacting protein WIP	rhoptries 1	0.68
TGME49_294710	0.367	0.197354	NotSig	RNA recognition motif-containing protein	nucleus - non-chromatin	-4.81
TGME49_203450	0.29568	0.197447	NotSig	brain colonization protein BCP1	cytosol	-3
TGME49_273490	0.130191	0.197612	NotSig	glutamine synthetase, type I, putative	cytosol	-0.48
TGME49_315110	0.105491	0.197691	NotSig	prefoldin subunit 5, putative	cytosol	-1.26
TGME49_215490	0.159649	0.197749	NotSig	novel putative transporter NPT1	Golgi	-3.91
TGME49_305140	-0.51929	0.197803	NotSig	patatin-like phospholipase PL3	cytosol	-3.48
TGME49_259660	0.160344	0.19801	NotSig	orotate phosphoribosyltransferase	cytosol	-1.16
TGME49_249760	-0.85471	0.198168	NotSig	vitamin k epoxide reductase family protein	ER 1	0.47
TGME49_285700	-0.392805	0.198276	NotSig	ubiquitin fusion degradation protein UFD1AP	apicoplast	-4.99
TGME49_246920	-0.308998	0.198293	NotSig	glutathione reductase	cytosol	-0.98
TGME49_293870	0.507555	0.198447	NotSig	thioredoxin 1	cytosol	-4.53
TGME49_310790	0.544283	0.199238	NotSig	cyst wall protein CST9	ER 2	-3.1
TGME49_269840	-0.308058	0.200205	NotSig	proteasome regulatory subunit	19S proteasome	-4.73
TGME49_320010	0.136173	0.201108	NotSig	hypothetical protein	nucleus - non-chromatin	-0.47
TGME49_299080	0.127557	0.201163	NotSig	vacuolar transporter chaperone VTC4	ER 1	-3.21
TGME49_297460	0.332857	0.201221	NotSig	WD repeat-containing protein	ER 1	-1.27
TGME49_292130	-0.0944324	0.201224	NotSig	ribosomal protein RPL13A	60S ribosome	-2.39
TGME49_306350	-0.316545	0.201523	NotSig	variable surface lipoprotein	apical 1	-0.84
TGME49_294690	-0.52558	0.201614	NotSig	rhomboid protease ROM5	PM - integral	0.32
TGME49_258150	-0.0442255	0.202719	NotSig	proteasome subunit alpha type-7, putative	20S proteasome	-4.46
TGME49_223840	0.195487	0.203102	NotSig	ATP-citrate lyase, putative	cytosol	0.49
TGME49_306660	-0.107932	0.203493	NotSig	RNA pseudouridine synthase superfamily protein	nucleus - chromatin	-4.59
TGME49_261400	-0.293238	0.20364	NotSig	hypothetical protein	PM - integral	1.14
TGME49_216240	-0.581428	0.203892	NotSig	hypothetical protein	#N/A	-4.06
TGME49_286730	0.153988	0.204248	NotSig	signal recognition particle subunit SRP19, putative	cytosol	-3.47
TGME49_259830	0.520827	0.204489	NotSig	diacylglycerol kinase DGK2	dense granules	0.05
TGME49_247330	-0.525338	0.204925	NotSig	symplekin, putative	nucleus - non-chromatin	-4.38
TGME49_316350	0.256667	0.206647	NotSig	hypothetical protein	nucleus - non-chromatin	-1.89
TGME49_213420	-0.337635	0.207125	NotSig	RAP domain-containing protein	mitochondrion - soluble	-4.73
TGME49_203980	-0.0556874	0.207467	NotSig	hypothetical protein	nucleus - chromatin	-4.55
TGME49_256090	0.217574	0.207627	NotSig	glycerophosphodiester phosphodiesterase family protein	mitochondrion - soluble	1.24
TGME49_297400	-0.151314	0.208374	NotSig	hypothetical protein	PM - integral	-1.91
TGME49_288320	0.445822	0.208483	NotSig	adenylate kinase	mitochondrion - soluble	1.49
TGME49_257150	0.188604	0.208935	NotSig	NOT2 / NOT3 / NOT5 family protein	nucleus - non-chromatin	-4.07
TGME49_267730	0.216722	0.209389	NotSig	GDP-fucose transporter NST2	ER 1	1.23
TGME49_227970	-0.267875	0.209763	NotSig	histone family DNA-binding protein	apicoplast	-2.15
TGME49_239790	0.09988	0.209841	NotSig	BRCA1 C Terminus (BRCT) domain-containing protein	nucleus - non-chromatin	-4.56
TGME49_210360	-0.113256	0.209891	NotSig	DEAD (Asp-Glu-Ala-Asp) box polypeptide 41 family protein	cytosol	-6.63
TGME49_307810	0.128285	0.21017	NotSig	hypothetical protein	nucleus - chromatin	-1.35
TGME49_264460	0.0445252	0.210311	NotSig	DNA-directed RNA polymerase III RPC5	nucleus - non-chromatin	-3.39
TGME49_236780	0.78518	0.210331	NotSig	zinc finger, C3HC4 type (RING finger) domain-containing protein	#N/A	-0.67
TGME49_283520	-0.211308	0.210406	NotSig	hypothetical protein	#N/A	0.36
TGME49_214990	0.134129	0.210626	NotSig	hypothetical protein	nucleus - chromatin	-1.09
TGME49_258826	0.0903154	0.210951	NotSig	hypothetical protein	ER 1	-3.88
TGME49_233190	0.158951	0.211163	NotSig	SKIP/SNW domain-containing protein	nucleus - non-chromatin	-4.4
TGME49_316490	0.0825221	0.211258	NotSig	hypothetical protein	nucleus - non-chromatin	-3.36
TGME49_293350	-0.214426	0.211292	NotSig	mitochondrial carrier superfamily protein	mitochondrion - membranes	-0.2
TGME49_249670	0.209368	0.211404	NotSig	cathepsin B	endomembrane vesicles	0.95
TGME49_284540	-0.265077	0.211424	NotSig	ATP synthase subunit O	mitochondrion - membranes	-3.94
TGME49_239330	-0.313197	0.211628	NotSig	ribosomal protein RPL37	60S ribosome	-4.25
TGME49_289070	-0.831325	0.21193	NotSig	E1-E2 ATPase subfamily protein	PM - integral	-3.25
TGME49_206490	0.455972	0.212	NotSig	metacaspase MCA1	nucleus - chromatin	-2.74
TGME49_294960	0.569671	0.212021	NotSig	hypothetical protein	nucleus - chromatin	0.37
TGME49_215610	-1.17557	0.212551	NotSig	ATP synthase-associated protein	mitochondrion - membranes	-3.55
TGME49_280730	0.23677	0.212769	NotSig	cytosolic fe-s cluster assembling factor nbp35, putative	mitochondrion - membranes	-4.81
TGME49_272380	-1.08118	0.213109	NotSig	hypothetical protein	micronemes	1.71
TGME49_266810	-0.183684	0.213491	NotSig	peroxisome assembly protein 22, putative	ER 1	-4.42
TGME49_207100	0.513632	0.213539	NotSig	hypothetical protein	#N/A	-3.26
TGME49_256060	0.102662	0.213566	NotSig	nucleosome assembly protein (nap) protein	cytosol	1.5
TGME49_500004	-0.841526	0.213885	NotSig	peptidase, putative	#N/A	#N/A
TGME49_223680	0.194349	0.213918	NotSig	ubiquitin domain-containing protein DSK2	cytosol	-0.78
TGME49_311830	0.440974	0.214131	NotSig	hypothetical protein	#N/A	1.55
TGME49_312360	-0.448935	0.214228	NotSig	hypothetical protein	#N/A	-5.09
TGME49_249240	0.690786	0.215213	NotSig	calmodulin, putative	cytosol	-5.28
TGME49_288330	-0.745936	0.215249	NotSig	histone lysine methyltransferase, SET, putative	#N/A	-1.83
TGME49_237110	0.0851409	0.215545	NotSig	replication factor C subunit 2, putative	nucleus - chromatin	-4.12
TGME49_215290	-0.138432	0.215833	NotSig	saccharopine dehydrogenase domain-containing protein	dense granules	1.2
TGME49_300000	-0.233759	0.216881	NotSig	ribosomal protein RPL18	60S ribosome	-5.59
TGME49_309790	-0.223837	0.217017	NotSig	hypothetical protein	#N/A	-3.64
TGME49_203870	0.164456	0.217123	NotSig	pre-mRNA-splicing factor ISY1, putative	nucleus - non-chromatin	-3.13
TGME49_263580	0.0666242	0.218228	NotSig	bromodomain-containing protein BDP1	nucleus - chromatin	-2.37
TGME49_309570	0.105607	0.218744	NotSig	DEAD/DEAH box helicase domain-containing protein	nucleus - non-chromatin	-1.94
TGME49_289300	-0.0912643	0.218745	NotSig	methionyl-tRNA synthetase	cytosol	-5.07
TGME49_289120	0.35204	0.218789	NotSig	Uso1-like protein ULP1	nucleus - chromatin	-3.8
TGME49_293860	0.272306	0.218965	NotSig	CS domain-containing protein	cytosol	0.39
TGME49_216260	0.0953956	0.219328	NotSig	eukaryotic initiation factor-2B, gamma subunit, putative	cytosol	-4.15
TGME49_226970	-0.096444	0.219351	NotSig	ribosomal protein RPS11	40S ribosome	-3.75
TGME49_290605	-1.76237	0.219972	NotSig	hypothetical protein	#N/A	-3.8
TGME49_224820	0.252795	0.220555	NotSig	hypothetical protein	mitochondrion - membranes	0.71
TGME49_215020	-0.119306	0.220732	NotSig	hypothetical protein	mitochondrion - soluble	-5.45
TGME49_233120	0.100817	0.220946	NotSig	AP2 domain transcription factor AP2VIII-2	nucleus - chromatin	-3.38
TGME49_268900	0.335998	0.221005	NotSig	dense granule protein GRA10	#N/A	-4.56
TGME49_313560	0.0998909	0.22112	NotSig	60S ribosomal protein L7a, putative	cytosol	-4.94
TGME49_232760	0.547306	0.221347	NotSig	protein phosphatase inhibitor IPP2	cytosol	-0.55
TGME49_310140	0.389831	0.221442	NotSig	LMBR1 domain-containing protein	Golgi	-3.14
TGME49_265220	0.273356	0.221448	NotSig	co-chaperone GrpE protein	mitochondrion - soluble	-5.29
TGME49_275670	-0.388291	0.221887	NotSig	alveolin domain containing intermediate filament IMC15	apical 1	-0.92
TGME49_306640	0.187976	0.221983	NotSig	SNARE protein STX21	PM - integral	-4.11
TGME49_211300	-0.770071	0.222055	NotSig	DUF74 family protein, putative	mitochondrion - soluble	-0.5
TGME49_258625	0.392749	0.222452	NotSig	peptidyl-prolyl cis-trans isomerase, FKBP-type domain-containing protein	mitochondrion - membranes	-3.06
TGME49_271240	-1.08122	0.222626	NotSig	hypothetical protein	#N/A	-3.35
TGME49_246030	0.248841	0.223609	NotSig	mediator complex subunit MED17	nucleus - chromatin	-4.73
TGME49_239400	0.163997	0.22399	NotSig	inner membrane complex protein IMC28	IMC	-0.91
TGME49_214590	-1.2332	0.224056	NotSig	micro-fibrillar-associated protein 1	nucleus - non-chromatin	-4.25
TGME49_209960	0.109393	0.22486	NotSig	glycosyltransferase	cytosol	-0.75
TGME49_253290	-0.050059	0.224968	NotSig	valyl-tRNA synthetase	cytosol	-3.82
TGME49_231220	-0.788715	0.225031	NotSig	hypothetical protein	PM - integral	-0.55
TGME49_252490	0.290246	0.225327	NotSig	vacuolar protein sorting 29, putative	cytosol	-5.45
TGME49_266880	-1.09517	0.225403	NotSig	dihydrouridine synthase, putative	#N/A	2.13
TGME49_267560	0.184241	0.22577	NotSig	folate-binding protein YgfZ protein	mitochondrion - soluble	-3.34
TGME49_292975	0.117313	0.225912	NotSig	hypothetical protein	mitochondrion - soluble	-5
TGME49_241840	0.803925	0.226374	NotSig	C2 domain-containing protein	cytosol	0.4
TGME49_262710	0.100193	0.226658	NotSig	Ctr copper transporter family protein	Golgi	-2.62
TGME49_203180	0.597089	0.226766	NotSig	leucine rich repeat-containing protein	nucleus - chromatin	-0.88
TGME49_238390	-0.52069	0.228009	NotSig	guanylate cyclase organizer UGO	Golgi	-3.38
TGME49_277500	-0.351262	0.228586	NotSig	26S proteasome regulatory subunit 7, putative	19S proteasome	-3.35
TGME49_281490	0.127991	0.228955	NotSig	pyridoxal 5'-phosphate synthase subunit PDX2	cytosol	0.08
TGME49_312640	0.451386	0.22924	NotSig	selenoprotein S, putative	cytosol	0.47
TGME49_251870	-0.220063	0.229259	NotSig	histone H2Bb	nucleus - chromatin	1.72
TGME49_248880	-0.182314	0.230398	NotSig	ras-related protein RAB7	PM - integral	-2.67
TGME49_285850	-0.306473	0.230817	NotSig	peptidyl-prolyl cis-trans isomerase, FKBP-type domain-containing protein	nucleus - non-chromatin	-0.01
TGME49_227290	0.248965	0.231336	NotSig	histone deacetylase HDAC3	nucleus - chromatin	-5.36
TGME49_282040	0.43392	0.231475	NotSig	hypothetical protein	#N/A	-3.2
TGME49_304990	0.226616	0.232073	NotSig	guanylate-binding protein, N-terminal domain-containing protein	ER 1	-5.5
TGME49_238190	0.111167	0.232204	NotSig	DNA-directed RNA polymerase II RPB3	nucleus - non-chromatin	-4.42
TGME49_314260	-0.142836	0.232226	NotSig	hypothetical protein	rhoptries 1	1.53
TGME49_226730	-0.170338	0.23254	NotSig	aconitate hydratase ACN/IRP	mitochondrion - soluble	-4.73
TGME49_232300	-0.144248	0.232705	NotSig	ribosomal protein RPS3	40S ribosome	-4.37
TGME49_220610	0.123129	0.232876	NotSig	protein phosphatase PPM9	#N/A	1.23
TGME49_237880	0.813663	0.232877	NotSig	dense granule protein GRA13	dense granules	0.76
TGME49_310460	-0.0833063	0.232918	NotSig	ras-related protein RAB6	PM - peripheral 2	-0.13
TGME49_295360	-0.0774627	0.233126	NotSig	inner membrane complex protein IMC18	IMC	1.13
TGME49_270270	0.263889	0.233372	NotSig	TMEM33 domain-containing protein	ER 1	0.07
TGME49_261500	-0.140741	0.233436	NotSig	hydrolase	nucleus - chromatin	-0.09
TGME49_206340	0.30727	0.233553	NotSig	hypothetical protein	Golgi	1.95
TGME49_247360	-1.01154	0.233655	NotSig	PAP2 superfamily protein	PM - integral	1.56
TGME49_315610	-0.118321	0.234682	NotSig	hypothetical protein	nucleus - chromatin	1.33
TGME49_229210	0.108003	0.234993	NotSig	small nuclear ribonucleoprotein polypeptide A', putative	nucleus - non-chromatin	-1.7
TGME49_285650	-1.49304	0.235206	NotSig	hypothetical protein	#N/A	-1.78
TGME49_249340	0.0954987	0.235324	NotSig	hypothetical protein	Golgi	1.32
TGME49_233820	0.10245	0.235362	NotSig	DNA polymerase delta small subunit, putative	nucleus - chromatin	-5.76
TGME49_221230	-0.0617222	0.235391	NotSig	protein tyrosine phosphatase, putative	Golgi	0.16
TGME49_319910	-0.543265	0.235633	NotSig	WD domain, G-beta repeat-containing protein	nucleus - chromatin	-4.95
TGME49_263720	-0.163106	0.23614	NotSig	high mobility group protein B1, putative	nucleus - chromatin	-0.67
TGME49_200370	0.107999	0.236601	NotSig	protein farnesyltransferase subunit beta, putative	#N/A	-0.53
TGME49_246560	0.394655	0.236899	NotSig	vacuolar ATP synthase subunit g, putative	cytosol	-5.05
TGME49_229490	-0.202907	0.237748	NotSig	tetratricopeptide repeat-containing protein	ER 1	-4.07
TGME49_235150	-0.407084	0.237906	NotSig	phosphate transporter PT2	PM - integral	-5.1
TGME49_249260	0.415484	0.238083	NotSig	CDK-related protein kinase CRK3	nucleus - chromatin	-1.01
TGME49_313780	0.122366	0.23851	NotSig	hypothetical protein	#N/A	0.71
TGME49_223095	-0.979762	0.238527	NotSig	hypothetical protein	cytosol	-2.53
TGME49_299180	-0.614104	0.238632	NotSig	synaptobrevin homolog YKT6, putative	nucleus - chromatin	-1.62
TGME49_243950	-0.0486497	0.238774	NotSig	prohibitin, putative	mitochondrion - membranes	-5.18
TGME49_240890	0.193654	0.238802	NotSig	6-phosphofructokinase	cytosol	0.61
TGME49_272460	-0.673359	0.238877	NotSig	dense granule protein GRA72	dense granules	1.14
TGME49_250810	-0.229665	0.239259	NotSig	ribosomal protein RPL35	60S ribosome	-5.04
TGME49_265360	-0.230302	0.239288	NotSig	hypothetical protein	mitochondrion - soluble	1.25
TGME49_232660	0.107669	0.239621	NotSig	Hsp70 interacting protein HIP	cytosol	1.67
TGME49_204490	0.227479	0.240028	NotSig	hypothetical protein	cytosol	-0.13
TGME49_218950	0.196792	0.240068	NotSig	hypothetical protein	nucleus - chromatin	-4.19
TGME49_235980	0.418361	0.240493	NotSig	ARIADNE family protein	nucleus - chromatin	0.49
TGME49_218570	-0.247787	0.240919	NotSig	Nin one binding (NOB1) Zn-ribbon family protein	#N/A	-4.79
TGME49_295620	0.41085	0.241011	NotSig	zinc finger (CCCH type) motif-containing protein	nucleus - non-chromatin	-2.26
TGME49_261470	0.625074	0.241034	NotSig	U6 snRNA-associated Sm family protein LSm6, putative	nucleus - non-chromatin	-4.57
TGME49_315810	-0.134904	0.241105	NotSig	tRNA nucleotidyltransferase/poly(A) polymerase family protein	cytosol	-3.8
TGME49_236130	0.098552	0.241316	NotSig	signal recognition particle (SRP9) domain-containing protein	cytosol	-1.58
TGME49_283878	0.312397	0.241403	NotSig	RNA recognition motif-containing protein	nucleus - non-chromatin	-3.9
TGME49_212260	0.118743	0.241452	NotSig	zinc finger protein ZFP2	nucleus - chromatin	-4.5
TGME49_226430	-0.270063	0.241629	NotSig	reticulon protein	ER 1	2.39
TGME49_319870	0.165682	0.24174	NotSig	ubiquitin-conjugating enzyme subfamily protein	cytosol	-2.07
TGME49_226060	-0.239358	0.241811	NotSig	amino acid transporter AAT1	PM - integral	-1.25
TGME49_310900	-0.169992	0.241844	NotSig	AP2 domain transcription factor AP2XI-2	nucleus - chromatin	-5.07
TGME49_305860	0.082369	0.241894	NotSig	calcium-dependent protein kinase CDPK3	PM - peripheral 2	-0.09
TGME49_214270	0.120185	0.241938	NotSig	translation initiation factor IF-2, putative	cytosol	-5.99
TGME49_228080	0.124711	0.241985	NotSig	dihydrouridine synthase (dus) protein	#N/A	0.26
TGME49_216250	1.65615	0.241996	NotSig	RecF/RecN/SMC N terminal domain-containing protein	#N/A	-0.51
TGME49_269950	-0.602618	0.243483	NotSig	dense granule protein GRA61	dense granules	0.44
TGME49_215080	-0.202569	0.243712	NotSig	hypothetical protein	#N/A	-1.31
TGME49_500327	0.0826255	0.244451	NotSig	hypothetical protein, conserved	#N/A	#N/A
TGME49_212840	-0.156409	0.244477	NotSig	HIT zinc finger protein	nucleus - chromatin	-4.75
TGME49_297960	0.454059	0.245052	NotSig	rhoptry neck protein RON6	rhoptries 1	#N/A
TGME49_240590	-0.38953	0.245135	NotSig	DNA-directed RNA polymerase II RPB5	40S ribosome	-5.78
TGME49_271290	0.425651	0.245171	NotSig	hypothetical protein	nucleus - non-chromatin	-2.02
TGME49_208300	1.19411	0.245445	NotSig	hypothetical protein	mitochondrion - soluble	-1.88
TGME49_210790	-0.156653	0.245606	NotSig	dihydroorotate dehydrogenase	mitochondrion - membranes	-2.84
TGME49_205700	0.0500261	0.24614	NotSig	cyclophilin precursor	cytosol	0.08
TGME49_275350	-0.141881	0.246314	NotSig	TBC domain-containing protein TBC1	nucleus - chromatin	-0.58
TGME49_228130	-0.3454	0.246352	NotSig	START domain-containing protein	apicoplast	-3.5
TGME49_273690	0.751515	0.246461	NotSig	Wee kinase	#N/A	0.07
TGME49_285170	0.70582	0.246595	NotSig	ribosomal RNA large subunit methyltransferase I, putative	mitochondrion - soluble	-0.49
TGME49_211350	-1.35312	0.246786	NotSig	CBS domain-containing protein	Golgi	-2.4
TGME49_316540	0.102273	0.246977	NotSig	IMC sub-compartment protein ISP3	IMC	-0.63
TGME49_262990	0.0613415	0.247576	NotSig	hypothetical protein	apicoplast	-0.53
TGME49_229290	0.707461	0.24783	NotSig	kelch repeat-containing protein	cytosol	-1.55
TGME49_286630	0.0907239	0.24784	NotSig	alkyl hydroperoxide reductase AHP1	apicoplast	1.57
TGME49_244370	0.126352	0.248038	NotSig	TDC1, putative	ER 1	-3.06
TGME49_258450	1.23819	0.248347	NotSig	apicomplexan kinetochore protein AKIT8, putative	#N/A	-4.33
TGME49_285840	0.128731	0.248794	NotSig	RAP domain-containing protein	mitochondrion - soluble	-3.3
TGME49_224910	0.276533	0.248799	NotSig	divalent cation tolerance protein, CutA1 family protein	cytosol	-0.25
TGME49_315950	-0.414003	0.248915	NotSig	cytoskeleton salvaging RING family member 1	#N/A	-1.1
TGME49_228340	0.396128	0.248924	NotSig	hypothetical protein	nucleus - chromatin	-3.75
TGME49_240050	-0.78653	0.24955	NotSig	hypothetical protein	nucleus - chromatin	-2.74
TGME49_318140	0.26455	0.249702	NotSig	SART-1 family protein	nucleus - non-chromatin	-3.58
TGME49_289690	0.0929461	0.250552	NotSig	glyceraldehyde-3-phosphate dehydrogenase GAPDH1	cytosol	1.38
TGME49_315280	0.205594	0.250761	NotSig	hypothetical protein	nucleus - chromatin	-1.16
TGME49_211410	-0.0839263	0.250823	NotSig	translation initiation factor sui1 protein	nucleus - non-chromatin	-1.81
TGME49_313690	-0.10118	0.251375	NotSig	Sel1 repeat-containing protein	apicoplast	-4.61
TGME49_291080	-0.225773	0.251409	NotSig	TATA-box binding protein TBP1	#N/A	-4.81
TGME49_207210	0.586645	0.251478	NotSig	hypothetical protein	#N/A	0.05
TGME49_212220	0.352379	0.251587	NotSig	zinc finger (CCCH type) motif-containing protein	nucleus - non-chromatin	-4.91
TGME49_275860	-0.426204	0.251694	NotSig	dense granule protein GRA12B	dense granules	2.13
TGME49_226980	0.111029	0.251892	NotSig	hypothetical protein	cytosol	-3.72
TGME49_219440	0.0867013	0.252439	NotSig	hypothetical protein	nucleus - chromatin	-5.07
TGME49_295330	-1.15655	0.252475	NotSig	Vps54 family protein	nucleus - chromatin	-1.83
TGME49_305610	0.250212	0.252699	NotSig	hypothetical protein	#N/A	-0.34
TGME49_223050	-0.111109	0.253444	NotSig	ribosomal protein RPS20	nucleus - chromatin	-4.19
TGME49_258860	-0.582039	0.254171	NotSig	hypothetical protein	mitochondrion - membranes	-0.76
TGME49_235450	0.310555	0.254216	NotSig	ubiquitin-conjugating enzyme subfamily protein	cytosol	0.5
TGME49_227830	-0.13233	0.25429	NotSig	mitochondrial inner membrane translocase TIM44, putative	mitochondrion - soluble	-4.66
TGME49_306490	1.05823	0.25456	NotSig	rhoptry apical surface protein RASP3	#N/A	1.37
TGME49_254120	-0.200891	0.254648	NotSig	autophagy-related protein ATG8	Golgi	-2.75
TGME49_306410	-0.427968	0.254748	NotSig	conserved oligomeric Golgi complex subunit 3	nucleus - chromatin	-3.55
TGME49_249950	0.22383	0.255093	NotSig	Mak16 protein	#N/A	-6.31
TGME49_300020	-2.08105	0.255385	NotSig	ATP-dependent metallopeptidase HflB subfamily protein	mitochondrion - membranes	0.01
TGME49_206630	1.35708	0.255904	NotSig	hypothetical protein	Golgi	0.64
TGME49_295380	-0.432842	0.255958	NotSig	hypothetical protein	mitochondrion - soluble	-2.82
TGME49_289230	-1.43418	0.256069	NotSig	50S ribosomal protein L12, putative	apicoplast	-4.67
TGME49_204400	0.0875479	0.256589	NotSig	ATPase synthase subunit alpha, putative	mitochondrion - membranes	-3.84
TGME49_233030	0.217602	0.256952	NotSig	gliding-associated protein GAP70	apical 1	-0.19
TGME49_255160	0.0724338	0.257012	NotSig	hypothetical protein	apical 1	#N/A
TGME49_309760	-0.249531	0.257645	NotSig	dense granule protein GRA55	dense granules	2.18
TGME49_202220	-0.348529	0.257764	NotSig	IMC suture-associated protein ISAP1	nucleus - chromatin	-3.49
TGME49_308870	0.0909049	0.257801	NotSig	zinc finger (CCCH type) motif-containing protein	nucleus - non-chromatin	-1.73
TGME49_286920	0.153454	0.258392	NotSig	SWIRM domain-containing protein	nucleus - chromatin	-5.1
TGME49_283850	0.145262	0.258518	NotSig	peptidyl-prolyl cis-trans isomerase	cytosol	-1.59
TGME49_220270	-0.0533254	0.258544	NotSig	alveolin domain containing intermediate filament IMC6	IMC	-3.19
TGME49_208800	-0.588109	0.258674	NotSig	mediator complex subunit MED18	nucleus - chromatin	-2.71
TGME49_245660	0.278609	0.258727	NotSig	zinc finger protein, putative	#N/A	-2.59
TGME49_226960	-0.128821	0.258818	NotSig	phosphofructokinase PFKII	cytosol	-5.19
TGME49_310750	0.101301	0.258938	NotSig	emp24/gp25L/p24 family protein	Golgi	-6.01
TGME49_321570	-0.156939	0.259379	NotSig	beta-hydroxyacyl-acyl carrier protein dehydratase (FABZ)	apicoplast	0.67
TGME49_226600	0.114348	0.25953	NotSig	syntaxin 5, putative	Golgi	-4.5
TGME49_210840	-0.152216	0.259762	NotSig	arginyl-tRNA synthetase family protein	cytosol	-4.95
TGME49_290960	-0.3151	0.259831	NotSig	pyruvate phosphate dikinase, pep/pyruvate binding domain-containing protein	nucleus - non-chromatin	-0.91
TGME49_261250	-0.101205	0.260128	NotSig	histone H2A1	nucleus - chromatin	-3.39
TGME49_240850	0.0744622	0.260331	NotSig	WD domain, G-beta repeat-containing protein	nucleus - chromatin	-2.82
TGME49_230010	-0.341053	0.261115	NotSig	hypothetical protein	nucleus - non-chromatin	-3.85
TGME49_207440	-0.139931	0.261202	NotSig	ribosomal protein RPS4	40S ribosome	-3.44
TGME49_263090	0.0720887	0.261584	NotSig	14-3-3 protein	cytosol	-5.79
TGME49_208500	-0.710417	0.26179	NotSig	protein phosphatase PPM4	cytosol	0.84
TGME49_233020	-0.0433235	0.26214	NotSig	Not1 N-terminal domain, CCR4-Not complex component protein	nucleus - non-chromatin	-2.66
TGME49_207430	0.502806	0.262196	NotSig	ATP-dependent RNA helicase DDX1, putative	nucleus - non-chromatin	0.45
TGME49_267280	0.454836	0.262395	NotSig	hypothetical protein	Golgi	-0.86
TGME49_222970	-0.32044	0.262396	NotSig	inositol(myo)-1(or 4)-monophosphatase 2, putative	cytosol	0.45
TGME49_312860	0.279868	0.262662	NotSig	PA domain-containing protein	Golgi	0.09
TGME49_299970	-0.460883	0.262953	NotSig	tetratricopeptide repeat-containing protein	IMC	0.67
TGME49_276120	0.517809	0.263641	NotSig	histone lysine methyltransferase, SET, putative	#N/A	-0.38
TGME49_306930	0.100412	0.263918	NotSig	proteasome subunit beta type-7, putative	20S proteasome	-3.43
TGME49_312140	-0.952668	0.264194	NotSig	hypothetical protein	nucleus - chromatin	-3.93
TGME49_209280	0.10797	0.264238	NotSig	FAM76 domain-containing protein	nucleus - non-chromatin	-0.2
TGME49_241240	-0.25171	0.264437	NotSig	dense granule protein GRA65	dense granules	1.95
TGME49_215380	0.21276	0.265728	NotSig	hypothetical protein	cytosol	1.92
TGME49_203380	0.16683	0.266235	NotSig	DnaJ domain-containing protein	nucleus - non-chromatin	-1.45
TGME49_321690	0.0998927	0.266327	NotSig	hypothetical protein	Golgi	-2.84
TGME49_254650	-0.316929	0.26685	NotSig	pre-mRNA-splicing factor Cwc2, putative	nucleus - non-chromatin	-3.31
TGME49_318370	0.439711	0.266892	NotSig	hypothetical protein	ER 1	-3.63
TGME49_259550	-0.0908104	0.266946	NotSig	hydroxymethyldihydropterin pyrophosphokinase-dihydropteroate synthase	cytosol	-3.55
TGME49_290970	0.118241	0.26728	NotSig	serine palmitoyltransferase SPT2	ER 1	-0.05
TGME49_203300	0.164393	0.268419	NotSig	DUF726 domain-containing protein	#N/A	-1.59
TGME49_290270	0.957406	0.268553	NotSig	SPRY domain-containing protein	nucleus - non-chromatin	0.75
TGME49_202690	0.119416	0.268697	NotSig	DNA-directed RNA polymerase II RPB9	nucleus - non-chromatin	-2.89
TGME49_280518	1.29192	0.268797	NotSig	hypothetical protein	#N/A	0.98
TGME49_290890	-0.189857	0.269075	NotSig	carbonyl reductase 1, putative	cytosol	-0.01
TGME49_204120	0.107235	0.26942	NotSig	pre-mRNA-splicing factor CWC25, putative	nucleus - non-chromatin	-3.91
TGME49_286710	0.141853	0.2695	NotSig	zinc finger protein ZNF2	nucleus - non-chromatin	-1.94
TGME49_238040	-0.0577901	0.269583	NotSig	protein disulfide-isomerase domain-containing protein	ER 1	#N/A
TGME49_301130	-0.259298	0.269959	NotSig	hypothetical protein	PM - integral	-1.44
TGME49_318340	0.68757	0.270064	NotSig	hypothetical protein	#N/A	-3.27
TGME49_285950	0.18498	0.270266	NotSig	RNA methyltransferase, putative	nucleus - non-chromatin	-0.44
TGME49_221710	0.584408	0.270383	NotSig	TBC domain-containing protein TBC13	nucleus - chromatin	-2.04
TGME49_270780	0.582984	0.270427	NotSig	DNA-directed RNA polymerase II RPB6	nucleus - non-chromatin	-4.91
TGME49_288680	-0.0789237	0.270437	NotSig	endonuclease IV APN	nucleus - chromatin	0.26
TGME49_304460	-0.295782	0.270471	NotSig	zinc finger, C3HC4 type (RING finger) domain-containing protein	ER 1	-4.44
TGME49_237820	-0.112959	0.270718	NotSig	IMC sub-compartment protein ISP2	IMC	-2.04
TGME49_306540	-0.077628	0.270914	NotSig	phosphotransferase enzyme family protein	cytosol	-4.71
TGME49_310850	-0.107128	0.271069	NotSig	MYND finger domain-containing protein	cytosol	-2.81
TGME49_222130	-1.08127	0.271171	NotSig	hypothetical protein	#N/A	-2.89
TGME49_266970	-0.0940304	0.27133	NotSig	ubiquitin family protein	PM - peripheral 2	0.67
TGME49_203150	0.266925	0.271354	NotSig	hypothetical protein	cytosol	-1.08
TGME49_228470	-0.141528	0.27138	NotSig	ribosomal protein RPL15	60S ribosome	-4.94
TGME49_220510	-0.150279	0.271693	NotSig	hypothetical protein	apical 1	0.89
TGME49_214320	-0.157539	0.271738	NotSig	facilitative glucose transporter GT1	PM - integral	-1.01
TGME49_294180	-1.11113	0.271797	NotSig	tRNA -methyltransferase family protein	#N/A	-0.71
TGME49_258770	-0.14217	0.272335	NotSig	polypeptide n-acetylgalactosaminyltransferase 12, putative	Golgi	-0.07
TGME49_289190	0.10712	0.272415	NotSig	tetratricopeptide repeat-containing protein	cytosol	-3.82
TGME49_208540	0.350904	0.272453	NotSig	DEAD/DEAH box helicase domain-containing protein	nucleus - non-chromatin	-4.06
TGME49_500225	0.229235	0.272578	NotSig	hypothetical protein, conserved	#N/A	#N/A
TGME49_315770	-0.0515901	0.273038	NotSig	cytochrome p450	mitochondrion - membranes	0.8
TGME49_270200	-1.12065	0.273039	NotSig	transporter, major facilitator family protein	rhoptries 2	0.65
[truncated: 2,086 more rows]

## Sheet: Sig_PDI8-3FLAG iKD (ATc_48 h)
Gene ID	Log2FC	p-Value	sig	Product Description	hyperLOPIT	Phenotype score
TGME49_261070	-3.09411	1.06527e-07	Down	apicoplast triosephosphate translocator APT1	apicoplast	-4.44
TGME49_316570	0.666849	2.07977e-06	Up	hypothetical protein	Golgi	#N/A
TGME49_204130	-0.698007	2.99523e-06	Down	perforin-like protein PLP1	micronemes	1.13
TGME49_201780	-0.606188	4.15308e-06	Down	microneme protein MIC2	micronemes	-1.17
TGME49_267800	0.787574	6.25397e-06	Up	dynamin-related protein DRPA	nucleus - chromatin	-4.14
TGME49_263630	-0.653087	7.06474e-06	Down	hypothetical protein	mitochondrion - membranes	0.11
TGME49_234380	-0.614648	1.41916e-05	Down	microneme protein MIC21	micronemes	2.66
TGME49_225860	0.817945	2.05753e-05	Up	hypothetical protein	rhoptries 1	-1.35
TGME49_216170	0.973202	2.46095e-05	Up	cysteine desulfurase NFS2	apicoplast	-3.95
TGME49_248180	1.02422	3.35451e-05	Up	hypothetical protein	cytosol	0.9
TGME49_200250	-1.00383	3.82339e-05	Down	microneme protein MIC17A	micronemes	N/A
TGME49_233500	-1.11764	4.1405e-05	Down	triose-phosphate isomerase TPI-II	apicoplast	-4.22
TGME49_231960	-0.701015	4.65676e-05	Down	dense granule protein GRA28	dense granules	1.48
TGME49_310220	0.597317	5.85941e-05	Up	basal complex component BCC10	#N/A	-1.36
TGME49_319610	0.681312	6.32609e-05	Up	eIF2 kinase IF2K-D (incomplete catalytic triad)	#N/A	-1.68
TGME49_239350	1.18281	6.55202e-05	Up	RAP domain-containing protein	#N/A	-5.13
TGME49_226050	0.872525	7.09516e-05	Up	hypothetical protein	#N/A	0.13
TGME49_262560	1.04164	7.55765e-05	Up	hypothetical protein	Golgi	-3.88
TGME49_283720	0.986926	7.58811e-05	Up	phosphotyrosyl phosphate activator (ptpa) protein	nucleus - chromatin	-4.71
TGME49_202960	1.03126	8.91582e-05	Up	glycine cleavage H-protein	mitochondrion - soluble	-2.75
TGME49_228270	0.773801	9.69115e-05	Up	hypothetical protein	apicoplast	-4.28
TGME49_233450	-0.786412	0.000116415	Down	SAG-related sequence SRS29A	PM - peripheral 1	2.42
TGME49_305030	0.89602	0.000179402	Up	kinase, pfkB family protein	cytosol	0.22
TGME49_292055	1.39923	0.000196271	Up	calcium dependent protein kinase CDPK8	nucleus - chromatin	-0.68
TGME49_258650	1.16539	0.000205022	Up	ferrochelatase	mitochondrion - membranes	-5.69
TGME49_254810	1.15249	0.000220732	Up	hypothetical protein	mitochondrion - soluble	-4.1
TGME49_297420	0.844617	0.000234478	Up	beta-tubulin cofactor D, putative	endomembrane vesicles	-4.45
TGME49_269460	1.08715	0.000281134	Up	basal complex component BCC5	dense granules	-0.81
TGME49_301270	1.08609	0.000303273	Up	tyrosine kinase-like protein TKL1	nucleus - chromatin	-5.18
TGME49_320430	1.07054	0.000305281	Up	cell-cycle-control protein (translation regulation), putative	nucleus - non-chromatin	-2.38
TGME49_268780	0.899094	0.000319909	Up	hypothetical protein	nucleus - chromatin	-2.1
TGME49_249320	0.751187	0.000320989	Up	flavodoxin domain-containing protein	mitochondrion - membranes	-3.87
TGME49_283540	-0.668479	0.000337053	Down	microneme protein MIC20	micronemes	1.74
TGME49_249720	3.19465	0.000361005	Up	ATP synthase F0 subunit 9, putative	#N/A	-2.98
TGME49_258080	1.36799	0.000374489	Up	golgi localizing protein GLP1	nucleus - non-chromatin	-2.41
TGME49_313540	1.24614	0.000380928	Up	hypothetical protein	ER 1	-3.47
TGME49_500272	0.873034	0.000396359	Up	P-type ATPase, putative	#N/A	#N/A
TGME49_288250	0.677931	0.000399009	Up	WD repeat-containing protein	nucleus - chromatin	-0.98
TGME49_216900	0.931562	0.000407227	Up	cytokine induced apoptosis inhibitor 1 family protein	cytosol	-2.88
TGME49_217665	-0.884279	0.000408247	Down	hypothetical protein	#N/A	-4.49
TGME49_262610	-0.760507	0.000473892	Down	hypothetical protein	Golgi	-1.51
TGME49_258380	-0.95063	0.000492391	Down	elongation factor P	apicoplast	-0.07
TGME49_205550	1.4869	0.000519377	Up	AGC kinase	nucleus - chromatin	0.21
TGME49_206580	0.725691	0.000578848	Up	formin FRM2	nucleus - chromatin	-1.12
TGME49_316650	0.690379	0.00058426	Up	hypothetical protein	cytosol	-1.78
TGME49_273120	0.945647	0.000616241	Up	SAG-related sequence SRS30C	PM - peripheral 1	0.78
TGME49_204050	-0.945048	0.000620342	Down	subtilisin SUB1	micronemes	1.21
TGME49_297810	-0.607617	0.00066992	Down	cytochrome c oxidase subunit ApiCOX30	mitochondrion - membranes	-3.64
TGME49_214850	0.84717	0.000723443	Up	1-deoxy-D-xylulose 5-phosphate reductoisomerase, putative	apicoplast	-3.98
TGME49_276180	-0.839882	0.000736242	Down	histone acetyltransferase TAF1/250	nucleus - chromatin	-4.26
TGME49_215980	-0.823431	0.000747292	Down	hypothetical protein	dense granules	2.11
TGME49_240380	0.698178	0.000753371	Up	conoid gliding protein CGP	PM - peripheral 2	-3.85
TGME49_225555	-0.762594	0.000771804	Down	hypothetical protein	mitochondrion - membranes	-1.2
TGME49_243800	0.995439	0.000776257	Up	acyl-CoA synthetase ACS4, putative	cytosol	0.25
TGME49_258700	-0.752577	0.000833651	Down	transporter, major facilitator family protein	#N/A	-4.55
TGME49_248500	0.626451	0.000942446	Up	nucleoporin NUP37	dense granules	-3.54
TGME49_236890	-1.58396	0.000989812	Down	dense granule protein GRA37	dense granules	2.1
TGME49_260825	1.64852	0.0010049	Up	hypothetical protein	apical 1	2.13
TGME49_244880	1.00633	0.00102512	Up	DNA-directed RNA polymerase I RPA1	nucleus - non-chromatin	-4.35
TGME49_207120	1.2963	0.00104293	Up	SUN-like protein SLP2	ER 1	-3.86
TGME49_291890	-0.731269	0.00113963	Down	microneme protein MIC1	micronemes	-0.76
TGME49_318525	0.816541	0.00122724	Up	hypothetical protein	rhoptries 1	0.93
TGME49_206610	-0.745074	0.00123662	Down	pyruvate dehydrogenase complex subunit PDH-E2	apicoplast	-2.97
TGME49_291940	0.603665	0.00127327	Up	hypothetical protein	PM - integral	0.18
TGME49_263680	0.99889	0.00127531	Up	hypothetical protein	#N/A	-4.3
TGME49_252390	-0.612239	0.00130405	Down	hypothetical protein	PM - peripheral 1	1.15
TGME49_216380	0.709586	0.00133425	Up	phospholipid-translocating P-type ATPase, flippase subfamily protein	#N/A	-0.43
TGME49_318440	0.670823	0.00133662	Up	helicase associated domain (ha2) protein	nucleus - non-chromatin	-0.24
TGME49_222430	0.635033	0.00133694	Up	HECT-domain (ubiquitin-transferase) domain-containing protein	cytosol	-2.39
TGME49_265240	1.2653	0.00134394	Up	hypothetical protein	nucleus - chromatin	-4.34
TGME49_226590	-0.684311	0.00136806	Down	cytochrome c oxidase subunit COX2a	mitochondrion - membranes	-3.8
TGME49_316450	2.52813	0.00146188	Up	ceramide synthase CERS2, putative	#N/A	-1.55
TGME49_222070	0.723759	0.00153325	Up	elongation factor Tu GTP binding domain-containing protein	nucleus - chromatin	-0.48
TGME49_214575	-1.84212	0.00156475	Down	hypothetical protein	PM - peripheral 1	2.62
TGME49_297245	-0.716322	0.00159251	Down	apicoplast monocarboxylate transporter AMT2	PM - integral	-5.71
TGME49_214560	0.995384	0.0016776	Up	hypothetical protein	#N/A	-4.3
TGME49_220890	0.602605	0.00175817	Up	dense granule protein GRA12A	PM - integral	2.06
TGME49_312110	-0.67675	0.00179767	Down	apicoplast-associated thioredoxin family protein Atrx1	apicoplast	-4.16
TGME49_272390	-1.65362	0.00198969	Down	protein TOC75	apicoplast	-3.41
TGME49_297120	-1.41359	0.00202458	Down	inner membrane complex protein IMC44	#N/A	-0.78
TGME49_203910	0.840985	0.00212734	Up	TBC domain-containing protein TBC10	nucleus - chromatin	0.53
TGME49_213010	-0.5899	0.00214529	Down	hypothetical protein	apicoplast	-4.45
TGME49_256840	-0.609338	0.0022129	Down	hypothetical protein	apicoplast	-4.22
TGME49_310600	1.88015	0.00222016	Up	heat shock factor binding protein 1 protein	#N/A	0.89
TGME49_251890	-1.94285	0.00225251	Down	hypothetical protein	mitochondrion - soluble	-4.34
TGME49_259200	0.70659	0.0023005	Up	Na+/H+ exchanger NHE1	PM - integral	#N/A
TGME49_277240	-0.675739	0.00232975	Down	NTPase I	dense granules	#N/A
TGME49_248550	1.12994	0.00234036	Up	SPX domain-containing protein	PM - integral	-1.66
TGME49_253070	-2.69074	0.00235665	Down	hydrolase, TatD family protein	cytosol	-0.08
TGME49_227020	0.807865	0.00251569	Up	histone deacetylase SIR2	nucleus - chromatin	0.87
TGME49_246130	-0.704805	0.00253151	Down	serpin (serine proteinase inhibitor) superfamily protein	dense granules	1.24
TGME49_226080	-1.38287	0.00255191	Down	polyA polymerase	nucleus - chromatin	#N/A
TGME49_278030	1.01402	0.00266187	Up	hypothetical protein	ER 1	0.45
TGME49_259870	-0.954532	0.00269692	Down	hypothetical protein	IMC	0.59
TGME49_286530	-0.67653	0.00278272	Down	cytochrome c oxidase subunit ApiCOX24	mitochondrion - membranes	-2.82
TGME49_213040	1.75575	0.00279867	Up	centromere protein CENP-C	nucleus - chromatin	-4.77
TGME49_288740	0.966312	0.0028223	Up	L-asparaginase, putative	cytosol	0.26
TGME49_272670	0.958692	0.00296586	Up	mitochondrial intermediate peptidase, putative	mitochondrion - soluble	-4.57
TGME49_311150	-1.24835	0.00299813	Down	SURF1 domain-containing protein	mitochondrion - membranes	-4.2
TGME49_293060	0.711385	0.00299924	Up	SPRY domain-containing protein	nucleus - non-chromatin	-0.12
TGME49_235930	0.712157	0.00300989	Up	domain K- type RNA binding proteins family protein	nucleus - non-chromatin	-4.28
TGME49_241820	-0.741124	0.0030649	Down	membrane protein, putative	Golgi	-0.5
TGME49_262640	-0.653727	0.00334045	Down	cytochrome c oxidase subunit ApiCOX23	mitochondrion - membranes	-3.49
TGME49_215680	-0.701526	0.00343469	Down	SAG-related sequence SRS18	PM - peripheral 1	1.18
TGME49_230180	-0.952966	0.00350575	Down	dense granule protein GRA24	dense granules	2.86
TGME49_273960	-0.70135	0.00351742	Down	chaperonin GroS protein	apicoplast	-4.02
TGME49_212270	-0.746927	0.00352134	Down	CLAMP-linked invasion protein CLIP	micronemes	-3.05
TGME49_310820	-3.26533	0.0035409	Down	SLU7 splicing factor, putative	nucleus - non-chromatin	-0.29
TGME49_290630	0.97221	0.00366521	Up	AP2 domain transcription factor AP2IX-7	nucleus - chromatin	-4.22
TGME49_213300	1.29782	0.0037056	Up	hypothetical protein	nucleus - non-chromatin	-5.04
TGME49_249550	0.682443	0.00370836	Up	hypothetical protein	nucleus - chromatin	0.62
TGME49_224340	-2.98084	0.00371916	Down	hypothetical protein	mitochondrion - soluble	-3.15
TGME49_302050	-0.608988	0.00399304	Down	elongation factor tu, apicoplast, putative	apicoplast	N/A
TGME49_267360	1.5405	0.00401548	Up	histone deacetylase SIR2-like	#N/A	-1.82
TGME49_500435	0.883242	0.00403414	Up	HECT-domain (ubiquitin-transferase) -containing protein	#N/A	#N/A
TGME49_242840	-1.22049	0.00407442	Down	cytochrome c oxidase subunit ApiCOX14	mitochondrion - membranes	-3.58
TGME49_272010	-0.663529	0.004094	Down	Gar1 protein RNA binding region protein	nucleus - non-chromatin	-1.51
TGME49_280670	-0.958963	0.00409463	Down	hypothetical protein	rhoptries 2	-0.79
TGME49_221510	-0.713377	0.00429881	Down	cytochrome c oxidase subunit ApiCOX18	mitochondrion - membranes	-3.28
TGME49_318260	0.782392	0.00430163	Up	transcription initiation factor TFIID subunit TAF5	nucleus - chromatin	-2.79
TGME49_279100	-0.639399	0.00432094	Down	mitochondrial association factor 1a	dense granules	N/A
TGME49_225990	-0.585378	0.00437689	Down	acyl transferase domain-containing protein	apicoplast	-0.98
TGME49_275330	-0.914492	0.00437912	Down	ribosomal protein RPL29	apicoplast	-4.53
TGME49_313300	0.832055	0.00447957	Up	YL1 nuclear protein C-terminal domain-containing protein	#N/A	-1.07
TGME49_209945	1.57776	0.00452576	Up	hypothetical protein	#N/A	0.79
TGME49_309190	-0.599436	0.00459993	Down	ARO-interacting protein AIP	nucleus - chromatin	-0.38
TGME49_211690	0.797461	0.00466822	Up	AAA family protein	nucleus - chromatin	-5.05
TGME49_270050	1.12651	0.00471566	Up	hypothetical protein	nucleus - chromatin	1.33
TGME49_240700	0.672921	0.00491745	Up	ubiquitin family protein	cytosol	0
TGME49_228070	0.667469	0.00512763	Up	zinc finger, C2H2 type domain-containing protein	nucleus - chromatin	-4.21
TGME49_208420	2.26813	0.00519699	Up	signaling linker factor SLF	Golgi	-2.31
TGME49_263650	0.692044	0.00531884	Up	pre-mRNA-processing protein 8, putative	nucleus - non-chromatin	-4.59
TGME49_240430	-0.922327	0.00532913	Down	glyoxalase family protein	apicoplast	-3.97
TGME49_293590	-0.720904	0.0056639	Down	3-oxoacyl-acyl-carrier protein synthase I/II, putative	apicoplast	-1.21
TGME49_285210	1.01647	0.00588034	Up	centrosomal protein CEP120, putative	#N/A	-0.87
TGME49_297080	-0.618668	0.00602461	Down	pyridoxal kinase	cytosol	-0.41
TGME49_226400	-1.71514	0.00625227	Down	lipoic acid synthase LIPA	apicoplast	-0.97
TGME49_294550	0.59714	0.00632682	Up	dynein heavy chain	nucleus - chromatin	-3.3
TGME49_313340	0.876247	0.00636646	Up	hypothetical protein	#N/A	-0.18
TGME49_311030	0.973517	0.00637039	Up	U3 small nucleolar RNA-associated protein 10, putative	nucleus - non-chromatin	-3.56
TGME49_226540	-1.82805	0.00645433	Down	protein kinase	#N/A	2.53
TGME49_225320	-0.691319	0.00652257	Down	hypothetical protein	rhoptries 2	0.64
TGME49_273540	-1.19196	0.00659788	Down	phosphatidylserine synthase, putative	ER 1	-1.63
TGME49_203860	2.33564	0.00668421	Up	hypothetical protein	cytosol	-3.41
TGME49_222350	0.761073	0.00674377	Up	hypothetical protein	apical 1	-1.31
TGME49_243930	-0.622262	0.00677721	Down	GPI-anchored micronemal antigen GAMA	micronemes	0.25
TGME49_263270	1.57481	0.00683993	Up	glycerophosphodiester phosphodiesterase family protein	endomembrane vesicles	0.72
TGME49_261620	1.82066	0.00684249	Up	hypothetical protein	#N/A	-3.46
TGME49_201270	-0.596365	0.00686485	Down	hypothetical protein	apicoplast	-3.41
TGME49_265370	-0.827537	0.00701991	Down	cytochrome c oxidase subunit ApiCOX16	mitochondrion - membranes	1.56
TGME49_292300	0.639345	0.00706332	Up	queuine tRNA-ribosyltransferase, putative	mitochondrion - soluble	-1.53
TGME49_500302	-0.693698	0.00715197	Down	Porphobilinogen Synthase (PBGS) / Aminolevulinic Acid Dehydratase (ALAD) + Pitrilysin (apicoplast stromal processing peptidase)	#N/A	#N/A
TGME49_224190	0.632697	0.00721885	Up	cation-transporting atpase family protein	Golgi	-5.24
TGME49_297520	0.672992	0.00737389	Up	proteophosphoglycan PPG1	dense granules	-1.62
TGME49_285220	0.774292	0.00737906	Up	CAP-Gly domain-containing protein	nucleus - chromatin	-5.39
TGME49_285540	0.747743	0.00745525	Up	DNA-directed DNA polymerase	endomembrane vesicles	-4.23
TGME49_311625	1.11872	0.00749948	Up	bromodomain-containing protein BDP6, putative	#N/A	-3.31
TGME49_255450	-0.718675	0.00765909	Down	inner membrane complex protein IMC31	#N/A	-1.78
TGME49_239130	1.3607	0.00769034	Up	tyrosine kinase-like protein TKL7	#N/A	0.07
TGME49_225090	-3.36923	0.00781403	Down	WD repeat-containing protein	#N/A	-1.36
TGME49_247770	-1.04537	0.00785738	Down	cytochrome c oxidase subunit ApiCOX19	mitochondrion - membranes	-2.61
TGME49_250870	-1.00135	0.00802165	Down	palmitoyltransferase DHHC1	micronemes	1.55
TGME49_304670	-0.618276	0.00817604	Down	inner membrane complex protein IMC23	IMC	2.39
TGME49_315410	-0.601013	0.00820989	Down	SAG-related sequence SRS53F	PM - peripheral 1	1.35
TGME49_318570	-2.24118	0.00821745	Down	SFT2 family protein	Golgi	-0.17
TGME49_320610	1.35074	0.00829155	Up	SAC3 domain-containing protein	#N/A	0.27
TGME49_215910	0.604447	0.00850019	Up	hypothetical protein	dense granules	-0.79
TGME49_222140	0.67835	0.00872048	Up	DEAD/DEAH box helicase domain-containing protein	apicoplast	-5.27
TGME49_259560	0.675465	0.00883159	Up	endonuclease/exonuclease/phosphatase family protein	#N/A	-0.46
TGME49_203310	-0.714241	0.00913548	Down	dense granule protein GRA7	dense granules	1.9
TGME49_234230	-0.681737	0.0092103	Down	hypothetical protein	nucleus - chromatin	-3.19
TGME49_209800	0.647582	0.0100053	Up	formate/nitrite transporter FNT1	PM - integral	1.1
TGME49_203050	2.11151	0.0100135	Up	AP2 domain transcription factor AP2VIIa-6	#N/A	1.27
TGME49_231380	0.944048	0.010061	Up	DNA-directed RNA polymerase II RPB4	nucleus - chromatin	-4.42
TGME49_211440	-1.44447	0.0101934	Down	hypothetical protein	apicoplast	-5.67
TGME49_247670	-0.663623	0.0105941	Down	ribulose-phosphate 3 epimerase family protein	cytosol	-0.31
TGME49_267840	1.17073	0.0106917	Up	ER membrane protein complex subunit 2, putative	ER 1	-4.08
TGME49_233245	0.675226	0.0112032	Up	hypothetical protein	#N/A	-5.55
TGME49_264900	1.16094	0.0112544	Up	hypothetical protein	nucleus - non-chromatin	-0.24
TGME49_245490	-0.623962	0.0114863	Down	microneme protein MIC8	micronemes	-1.71
TGME49_226480	1.21491	0.0117062	Up	DNA topoisomerase family protein	#N/A	-0.14
TGME49_253520	0.609663	0.0118306	Up	U3 small nucleolar RNA-associated protein 6 protein	nucleus - non-chromatin	-4.77
TGME49_319560	-0.784282	0.0119044	Down	microneme protein MIC3	micronemes	2.36
TGME49_232815	1.72118	0.0119308	Up	Erv1 / Alr family protein	mitochondrion - soluble	-3.64
TGME49_213590	0.689521	0.0121411	Up	hypothetical protein	#N/A	-0.02
TGME49_244670	0.636194	0.0121647	Up	hypothetical protein	IMC	-0.22
TGME49_208090	0.886924	0.0122113	Up	5-formyltetrahydrofolate cyclo-ligase	#N/A	-3.03
TGME49_236550	-2.17209	0.0128497	Down	hypothetical protein	mitochondrion - membranes	-2.29
TGME49_224600	-0.771776	0.0129717	Down	GTP binding protein	nucleus - chromatin	-0.13
TGME49_314910	-1.0295	0.013031	Down	starch binding domain-containing protein	#N/A	0.68
TGME49_242625	1.16954	0.0133747	Up	ATPase family associated with various cellular activities (AAA) subfamily protein	#N/A	-5.86
TGME49_225330	-1.234	0.0133785	Down	hypothetical protein	rhoptries 1	0.39
TGME49_305010	0.774079	0.014167	Up	pre-mRNA branch site protein p14, putative	nucleus - non-chromatin	0.41
TGME49_211680	-2.58424	0.0146702	Down	protein disulfide isomerase	ER 2	-5.65
TGME49_293660	-2.00441	0.0146974	Down	hypothetical protein	#N/A	-4.16
TGME49_318300	1.83611	0.0150757	Up	hypothetical protein	#N/A	-1.01
TGME49_254410	-2.2795	0.0153692	Down	protein phosphatase PPM10, putative	mitochondrion - soluble	-1.89
TGME49_230710	1.36649	0.0159949	Up	cell division protein CDC48	#N/A	-4.56
TGME49_263560	-0.700315	0.0165817	Down	hypothetical protein	dense granules	0.47
TGME49_251390	2.21192	0.0167222	Up	rieske [2fe-2s] domain-containing protein	#N/A	-0.08
TGME49_216630	-1.73513	0.0170189	Down	trigger factor protein, putative	apicoplast	-5.84
TGME49_203820	-2.44273	0.0170871	Down	hypothetical protein	nucleus - chromatin	1.39
TGME49_230630	-2.42339	0.0171278	Down	hypothetical protein	#N/A	-5.19
TGME49_297465	1.11945	0.017569	Up	hypothetical protein	#N/A	0.66
TGME49_245720	1.61732	0.0183191	Up	SWI2/SNF2-containing protein	nucleus - chromatin	-0.25
TGME49_257030	-0.720074	0.0185772	Down	hypothetical protein	nucleus - chromatin	-0.04
TGME49_244320	-0.703111	0.0186811	Down	ribosomal protein RPL24	60S ribosome	-3.74
TGME49_310720	1.32861	0.0187522	Up	hypothetical protein	#N/A	#N/A
TGME49_289940	-0.622848	0.0191337	Down	uroporphyrinogen decarboxylase	apicoplast	-4.6
TGME49_272520	0.746685	0.0193302	Up	transverse sutures component TSC4	IMC	1.87
TGME49_229680	-2.17981	0.0208075	Down	hypothetical protein	PM - integral	0.99
TGME49_208560	-0.664154	0.0212372	Down	carrier superfamily protein	apicoplast	-3.49
TGME49_230650	0.859532	0.021281	Up	DUF2362 domain-containing protein	#N/A	-0.48
TGME49_285830	0.74066	0.0214067	Up	hypothetical protein	apicoplast	-5.08
TGME49_231480	-0.79295	0.0214112	Down	GCN1, putative	cytosol	-1.55
TGME49_264752	1.11523	0.0217788	Up	HEAT repeat-containing protein	nucleus - chromatin	-2.16
TGME49_257430	1.04603	0.0218524	Up	hypothetical protein	apical 1	-0.92
TGME49_215170	0.631957	0.0220173	Up	serine/threonine-protein phosphatase 2A catalytic subunit beta isoform, putative	#N/A	-4.39
TGME49_209970	0.645661	0.0220712	Up	Spc97 / Spc98 family protein	#N/A	-3.58
TGME49_226260	-1.53306	0.022286	Down	hypothetical protein	#N/A	1.49
TGME49_220430	0.800134	0.0223872	Up	hypothetical protein	Golgi	-1.63
TGME49_221180	-0.735406	0.0231521	Down	hypothetical protein	micronemes	0.93
TGME49_242830	0.954304	0.0235381	Up	XRN 5'-3' exonuclease N-terminus protein	nucleus - non-chromatin	-4.96
TGME49_203970	1.37122	0.0236618	Up	dolichyl-diphosphooligosaccharide--protein glycosyltransferase	ER 1	-4.25
TGME49_301380	-1.84092	0.0243792	Down	elongation factor Tu GTP binding domain-containing protein	apicoplast	-4.84
TGME49_313590	1.19565	0.0245454	Up	CLEC16A domain-containing protein	nucleus - chromatin	#N/A
TGME49_224700	0.761156	0.024721	Up	intraconoidal microtubule-associated protein ICMAP2	apical 1	-1.56
TGME49_204070	1.39254	0.0256237	Up	YT521-B family protein	nucleus - chromatin	-4.28
TGME49_320740	-0.712708	0.0260489	Down	hypothetical protein	cytosol	-0.95
TGME49_321290	2.24036	0.0261082	Up	Prp18 domain-containing protein	nucleus - chromatin	-4.5
TGME49_247790	-2.06084	0.026402	Down	VRR-NUC domain-containing protein	#N/A	-2.62
TGME49_263820	-0.981569	0.0265635	Down	DEAD/DEAH box helicase domain-containing protein	cytosol	0.64
TGME49_300650	-1.01665	0.0266622	Down	iron-sulfur cluster assembly protein SufB	#N/A	#N/A
TGME49_255220	1.48015	0.0278897	Up	AP2 domain transcription factor AP2VIIb-3	nucleus - chromatin	0.3
TGME49_294970	-1.76278	0.0279373	Down	hypothetical protein	dense granules	1.68
TGME49_231750	-0.778263	0.027976	Down	hypothetical protein	mitochondrion - soluble	-5.09
TGME49_211330	-2.98195	0.0282944	Down	methionine aminopeptidase 1c	#N/A	-2.88
TGME49_204350	-1.18382	0.029075	Down	GTP-binding protein, putative	apicoplast	-1.17
TGME49_282170	-0.706471	0.0291193	Down	hypothetical protein	dense granules	-5
TGME49_263310	-1.61746	0.0297887	Down	step ii splicing factor, putative	#N/A	-2.58
TGME49_312670	0.60784	0.0299576	Up	hypothetical protein	nucleus - non-chromatin	-3.04
TGME49_230490	0.635761	0.0303134	Up	phosphatidylinositol-4-phosphate 5-kinase	IMC	-5.81
TGME49_307830	1.8109	0.030413	Up	hypothetical protein	#N/A	1.36
TGME49_260790	-3.18435	0.0321507	Down	RAP domain-containing protein	#N/A	-3.03
TGME49_229310	1.05938	0.0321713	Up	mediator complex subunit MED14	nucleus - chromatin	-5
TGME49_230070	0.604891	0.0323001	Up	BolA family protein	cytosol	2.11
TGME49_228460	0.720926	0.0326019	Up	hypothetical protein	nucleus - chromatin	-1
TGME49_214950	1.48825	0.0326908	Up	hypothetical protein	cytosol	-0.13
TGME49_233080	0.729454	0.0327456	Up	G-patch domain-containing protein	nucleus - chromatin	-4.9
TGME49_314418	-0.9388	0.0328344	Down	AP-4 complex subunit sigma, putative	#N/A	-3.41
TGME49_211460	-1.01052	0.0332056	Down	Myc-regulation protein MYR4	dense granules	0.25
TGME49_286690	1.57452	0.0335192	Up	DNA/RNA-binding protein KIN17 domain-containing protein	nucleus - non-chromatin	-4.14
TGME49_250900	-0.894545	0.0337713	Down	hypothetical protein	mitochondrion - soluble	-3.05
TGME49_304970	0.70049	0.0339196	Up	CDK-related protein kinase CRK1	nucleus - non-chromatin	-4.39
TGME49_212710	2.01293	0.0349102	Up	phenylalanine-4-hydroxylase	#N/A	N/A
TGME49_240550	-0.742283	0.0350077	Down	copper chaperone COX17-1, putative	mitochondrion - soluble	-2.7
TGME49_235200	0.874378	0.0351459	Up	PAN domain-containing protein	#N/A	0.88
TGME49_500216	-2.53519	0.0357822	Down	hypothetical protein, conserved	#N/A	#N/A
TGME49_311210	-1.02414	0.0358353	Down	hypothetical protein	ER 1	-4.68
TGME49_248490	-1.65185	0.0359446	Down	hypothetical protein	#N/A	-4.28
TGME49_255180	1.30722	0.0361224	Up	ubiquitin carboxyl-terminal hydrolase	nucleus - chromatin	-1.71
TGME49_316360	-0.714726	0.0365891	Down	hypothetical protein	ER 1	0.64
TGME49_270910	-0.683569	0.0371604	Down	glycerol 3-phosphate acyltransferase ATS1	apicoplast	-2.13
TGME49_310400	0.775861	0.0374464	Up	glycosyltransferase GAT1	#N/A	2.45
TGME49_294430	1.01324	0.0375481	Up	protein SDA1, putative	nucleus - chromatin	-3.87
TGME49_318330	-0.659205	0.0375665	Down	histone lysine acetyltransferase MYST-A	nucleus - chromatin	-3.16
TGME49_271190	0.698862	0.0376685	Up	bicoid-interacting protein BIN3	#N/A	0.79
TGME49_217440	-0.818731	0.0380482	Down	HCNGP family protein	nucleolus	-1.55
TGME49_261690	1.0917	0.0381136	Up	hypothetical protein	ER 2	-1.77
TGME49_316255	-2.04792	0.0383685	Down	hypothetical protein	mitochondrion - membranes	0.19
TGME49_225980	1.97538	0.0388821	Up	hypothetical protein	#N/A	-4.65
TGME49_265170	0.70004	0.0394562	Up	hypothetical protein	ER 1	-1.54
TGME49_233350	0.97913	0.0395441	Up	nuclear transport factor 2, putative	cytosol	-3.46
TGME49_230950	0.869797	0.0397632	Up	hypothetical protein	nucleus - chromatin	-5.08
TGME49_268880	1.02422	0.0407598	Up	hypothetical protein	mitochondrion - soluble	-0.12
TGME49_267370	-1.33321	0.0408318	Down	kinesin A	apical 1	-2.7
TGME49_295400	0.694114	0.0408887	Up	MINDY deubiquitinase, putative	#N/A	-2.21
TGME49_311660	-1.54242	0.0411064	Down	histone lysine methyltransferase, SET, putative	#N/A	-1.39
TGME49_202920	0.765009	0.0413042	Up	p-aminobenzoic acid synthase	#N/A	-3.74
TGME49_247648	-0.602852	0.0420624	Down	Sybindin family protein	nucleus - chromatin	-5.2
TGME49_258630	0.932368	0.0422205	Up	hypothetical protein	mitochondrion - soluble	-4.63
TGME49_231370	-0.940252	0.0424981	Down	patatin-like phospholipase PL2	apicoplast	-4.05
TGME49_283740	1.31952	0.0430604	Up	RNA recognition motif-containing protein	nucleus - non-chromatin	-3.03
TGME49_204550	0.73547	0.0430785	Up	hypothetical protein	mitochondrion - soluble	-5.23
TGME49_251640	1.65912	0.0431629	Up	ubiquitin-conjugating enzyme subfamily protein	Golgi	0.63
TGME49_308970	-2.40972	0.0433775	Down	dense granule protein GRA12D	dense granules	2.51
TGME49_500066	0.686326	0.0440485	Up	DUF501 domain-containing protein	#N/A	#N/A
TGME49_286220	1.44606	0.0442155	Up	GDP-L-fucose synthetase	cytosol	0.53
TGME49_304490	-1.06016	0.0452027	Down	hypothetical protein	micronemes	1.49
TGME49_251460	1.59657	0.0457624	Up	hypothetical protein	nucleus - chromatin	-2.98
TGME49_320588	-0.915879	0.0457755	Down	glycosyl hydrolases family 35 protein	apicoplast	-0.69
TGME49_309390	-1.28495	0.0462072	Down	hypothetical protein	mitochondrion - soluble	-4.95
TGME49_227600	-1.06786	0.046362	Down	ribosomal protein RPL34	60S ribosome	-5.27
TGME49_271430	-0.985493	0.0464054	Down	hypothetical protein	cytosol	-3.88
TGME49_500425	0.742527	0.046615	Up	hypothetical protein, conserved	#N/A	#N/A
TGME49_231120	1.05389	0.046743	Up	ribosomal protein S11, putative	#N/A	-3.39
TGME49_242820	1.12242	0.0472902	Up	hypothetical protein	rhoptries 1	-5.03
TGME49_250040	0.701455	0.0473093	Up	hypothetical protein	ER 1	-0.36
TGME49_289630	-1.86291	0.0473948	Down	microneme protein MIC16	micronemes	1.98
TGME49_253420	0.828056	0.0484876	Up	PQ loop repeat-containing protein	ER 1	-2.27
TGME49_264130	-0.621957	0.0488348	Down	pre-mRNA-splicing factor CWC26, putative	nucleus - non-chromatin	-3.25
TGME49_293310	-0.874115	0.0491894	Down	ribosomal protein L20, putative	mitochondrion - soluble	-4.56
TGME49_209700	-2.31912	0.0495626	Down	hypothetical protein	ER 1	0.24
TGME49_286230	0.831742	0.0496103	Up	hypothetical protein	dense granules	-1.94
