# Supplementary material for: Protein disulfide isomerase PDI8 is indispensable for parasite growth and associated with secretory protein processing in Toxoplasma gondii
Source: mBio. 2024 Aug 20;15(9):e02051-24. doi: 10.1128/mbio.02051-24 (PMC11389393; doi:10.1128/mbio.02051-24)
Supplement: Table S4 — Analysis of interacting proteins associated with TgPDI8. [file mbio.02051-24-s0005.xlsx]

## Sheet: Summary
			Table S4: Analysis of interacting proteins associated with TgPDI8.
			Description: We conducted immunoprecipitation (IP) analysis to investigate the interacting proteins associated with TgPDI8. Quantitative analysis followed established procedures (for details, see J. Mayoral et al., mBio 2022, 13(4):e0144222). We conducted a comprehensive analysis of the enriched proteins of mtAP2s, referencing published Toxoplasma data, including hyperLOPIT data (for details, see…

## Sheet: PDI8-3FLAG_IP1
Proteins	Protein Log2FoldChange	p-Value	Product Description	Fitness score	hyper_LOPIT
TGGT1_211680	8.51517	8.16772e-14	protein disulfide isomerase	-5.65	ER 2
TGGT1_206610	7.45422	2.88159e-11	pyruvate dehydrogenase complex subunit PDH-E2	-2.97	apicoplast
TGGT1_305980	9.21112	9.6523e-09	pyruvate dehydrogenase complex subunit PDH-E3I	-1.38	apicoplast
TGGT1_244560	3.91354	6.82087e-06	putative heat shock protein 90	-4.39	ER 2
TGGT1_224060	4.74825	1.46916e-05	putative thioredoxin	-1.29	Golgi
TGGT1_230410	8.43341	3.45002e-05	peroxiredoxin PRX3	0.4	mitochondrion - soluble
TGGT1_245670	6.45821	5.47431e-05	pyruvate dehydrogenase complex subunit PDH-E1Alpha	0.15	apicoplast
TGGT1_232350	5.68639	0.000323688	lactate dehydrogenase LDH1	0.78	cytosol
TGGT1_272290	6.2681	0.000699049	pyruvate dehydrogenase complex subunit PD-HE1Beta	-0.18	apicoplast
TGGT1_273550	6.16022	0.000781084	hypothetical protein	-0.34	ER 2
TGGT1_237140	-5.20387	0.00117187	putative ethylene inducible protein	0.59	cytosol
TGGT1_226400	4.69687	0.00129639	lipoic acid synthase LIPA	-0.97	apicoplast
TGGT1_233460	4.27391	0.00148624	SAG-related sequence SRS29B	-0.07	PM - peripheral 1
TGGT1_263090	4.16079	0.00179386	14-3-3 protein	-5.79	cytosol
TGGT1_236010	4.44069	0.00189417	prenylcysteine oxidase	1.71	apicoplast
TGGT1_310670	4.85406	0.00329491	putative glycogen phosphorylase 1	1.01	cytosol
TGGT1_235470	2.46365	0.00694939	myosin A	-3.09	IMC
TGGT1_300350	4.20809	0.00717714	cysteine desulfurase/selenocysteine lyase family PLP dependent transferase superfamily protein	0.45	ER 2
TGGT1_267430	-4.51923	0.00844372	DnaJ domain-containing protein	-4.61	ER 1
TGGT1_226960	3.31631	0.0108735	phosphofructokinase PFKII	-5.19	cytosol
TGGT1_216880	2.97525	0.0138476	guanine nucleotide-binding protein	-5.07	cytosol
TGGT1_205470	2.6643	0.0142498	putative translation elongation factor 2 family protein	-4.31	cytosol
TGGT1_313380	3.59961	0.0155059	hypothetical protein	-4.7	IMC
TGGT1_250770	3.06138	0.0163805	putative eukaryotic initiation factor-4A	-4.13	cytosol
TGGT1_214080	4.2692	0.0185048	toxofilin	1.56	rhoptries 1
TGGT1_288380	2.1412	0.0195926	heat shock protein HSP90	-4.32	cytosol
TGGT1_256760	4.84605	0.0199504	pyruvate kinase PyK1	-4.03	cytosol
TGGT1_263300	3.87921	0.0269321	eukaryotic porin protein	-3.67	mitochondrion - membranes
TGGT1_273760	2.19341	0.0302978	heat shock protein HSP70	-4.97	cytosol
TGGT1_216860	2.8411	0.0312691	DEAD (Asp-Glu-Ala-Asp) box polypeptide DDX39	-5.17	cytosol
TGGT1_292080	4.19164	0.0333028	leucyl-tRNA synthetase	-3.73	cytosol
TGGT1_232410	-3.28974	0.0334504	PDI family protein	0.99	tubulin cytoskeleton
TGGT1_290670	4.93111	0.0352607	leucyl aminopeptidase LAP	-1.33	cytosol
TGGT1_219320	3.59889	0.0355289	acid phosphatase GAP50	-3.74	IMC
TGGT1_236040;TGGT1_236050	6.05776	0.0413338	#N/A	#N/A	#N/A
TGGT1_271050	3.44076	0.0416395	SAG-related sequence SRS34A	1.72	PM - peripheral 1
TGGT1_363030	2.08644	0.0452741	rhoptry protein ROP8	N/A	#N/A
TGGT1_208030	4.34709	0.0509889	microneme protein MIC4	0.83	micronemes
TGGT1_288650	2.9164	0.0518524	dense granule protein GRA12	1.75	dense granules
TGGT1_291960	3.1705	0.0548067	rhoptry kinase family protein ROP40 (incomplete catalytic triad)	1.13	rhoptries 1
TGGT1_308090;TGGT1_411430	2.44963	0.0555766	#N/A	#N/A	#N/A
TGGT1_288500	2.60487	0.0574741	FAD Malate-dehydrogenase (MDH-FAD)	-0.79	mitochondrion - soluble
TGGT1_205250	2.15105	0.0582	rhoptry protein ROP18	0.89	rhoptries 1
TGGT1_205700	4.09711	0.0601257	cyclophilin precursor	0.08	cytosol
TGGT1_311720	2.3856	0.0610257	chaperonin protein BiP	-5.5	ER 2
TGGT1_262380	3.03728	0.0628424	putative elongation factor Tu	-4.75	nucleus - chromatin
TGGT1_219540	2.53486	0.0630687	cytosolic tRNA-Ala synthetase	-4.53	cytosol
TGGT1_318160	5.01247	0.0654457	MSP (Major sperm protein) domain-containing protein	-3.54	ER 1
TGGT1_291890	2.97997	0.0666682	microneme protein MIC1	-0.76	micronemes
TGGT1_202680	3.94149	0.0667618	putative peptidase M16, alpha subunit	-4.3	mitochondrion - membranes
TGGT1_279390	4.88843	0.069374	putative proliferation-associated protein 2G4	-0.88	nucleus - non-chromatin
TGGT1_286600	-2.89752	0.0725987	hypothetical protein	0.43	tubulin cytoskeleton
TGGT1_225050	3.81801	0.0726259	putative adenosylhomocysteinase	-1.58	cytosol
TGGT1_231630	4.79176	0.0726406	alveolin domain containing intermediate filament IMC4	-4.52	IMC
TGGT1_248340	2.42282	0.0731544	GTP-binding nuclear protein ran/tc4	-4.59	nucleus - chromatin
TGGT1_227810	3.73137	0.07709	rhoptry kinase family protein ROP11 (incomplete catalytic triad)	0.25	rhoptries 1
TGGT1_215470	4.57876	0.0805377	ribosomal protein RPL10A	-4.94	60S ribosome
TGGT1_310070	4.55986	0.0812886	putative methyltransferase	-1.22	cytosol
TGGT1_226250	2.05901	0.0814663	DEAD (Asp-Glu-Ala-Asp) box polypeptide DDX3X	-4.25	nucleus - non-chromatin
TGGT1_232710	2.16845	0.0836134	ribosomal protein RPS3A	-4.09	40S ribosome
TGGT1_231640	2.03661	0.0843551	alveolin domain containing intermediate filament IMC1	-4	IMC
TGGT1_278990	3.09251	0.0843742	putative phosphate carrier	-2.72	mitochondrion - membranes
TGGT1_363030;TGGT1_215775	4.42146	0.0870576	#N/A	#N/A	#N/A
TGGT1_255260	3.02826	0.0892825	apical membrane antigen AMA1	-2.86	micronemes
TGGT1_295110	3.50374	0.0903706	rhoptry protein ROP7	N/A	rhoptries 1
TGGT1_263700	-3.01106	0.0906471	ribosomal protein RPS14	-4.59	40S ribosome
TGGT1_288360	2.9977	0.0917224	tryptophanyl-tRNA synthetase (TrpRS2)	-4.56	cytosol
TGGT1_221380	-1.77842	0.0939517	alba 1	-0.16	nucleus - non-chromatin
TGGT1_268850	3.37811	0.0987858	enolase 2	-3.38	cytosol
TGGT1_249900	1.74584	0.0994404	putative adenine nucleotide translocator	-3.78	mitochondrion - membranes
TGGT1_311240	2.88174	0.101636	putative DnaJ family chaperone	-3.96	cytosol
TGGT1_301440	5.77626	0.104969	calcium-dependent protein kinase CDPK1	-3.3	nucleus - chromatin
TGGT1_295110;TGGT1_295125	3.28548	0.105549	#N/A	#N/A	#N/A
TGGT1_289690	1.87679	0.107902	glyceraldehyde-3-phosphate dehydrogenase GAPDH1	1.38	cytosol
TGGT1_273460	2.8106	0.108266	eukaryotic translation initiation factor 3 subunit 6 interacting protein	-2.27	nucleus - non-chromatin
TGGT1_319560	1.77749	0.108524	microneme protein MIC3	2.36	micronemes
TGGT1_315320	2.80681	0.108632	SAG-related sequence SRS52A	-0.48	PM - peripheral 1
TGGT1_236040	3.95127	0.110789	fructose-1,6-bisphosphate aldolase	-3.46	cytosol
TGGT1_247350	5.35421	0.119209	thioredoxin domain-containing protein	0.8	ER 1
TGGT1_204530	5.34507	0.119547	microneme protein MIC11	1.77	micronemes
TGGT1_273520	1.90951	0.120885	PCI domain-containing protein	-3.26	nucleus - non-chromatin
TGGT1_205340	5.2071	0.124813	ribosomal protein RPS12	-4.83	40S ribosome
TGGT1_201780	2.64811	0.125147	microneme protein MIC2	-1.17	micronemes
TGGT1_291330	-1.68577	0.125834	RNA recognition motif-containing protein	1.3	nucleus - non-chromatin
TGGT1_273090	2.63477	0.126648	cell division protein CDC48CY	-6.01	cytosol
TGGT1_290200	1.9923	0.128437	NAD/NADP octopine/nopaline dehydrogenase, alpha-helical domain-containing protein	-0.87	nucleus - non-chromatin
TGGT1_216670	2.61669	0.128712	FUSE-binding protein 2 / KH-type splicing regulatory protein	-3.31	nucleus - non-chromatin
TGGT1_209985	5.10432	0.12895	cAMP-dependent protein kinase	1.2	rhoptries 1
TGGT1_286420A;TGGT1_294800A	2.98017	0.131704	#N/A	#N/A	#N/A
TGGT1_220400	3.58702	0.13469	actin depolymerizing factor ADF	-4.23	cytosol
TGGT1_288720	4.92112	0.136811	ribosomal protein RPL10	-5.3	60S ribosome
TGGT1_247550	2.2806	0.137813	heat shock protein HSP60	-5.1	mitochondrion - soluble
TGGT1_236210	3.51962	0.13976	putative peptidase M16 family potein	-4.74	mitochondrion - membranes
TGGT1_360830;TGGT1_277270	4.79854	0.142449	#N/A	#N/A	#N/A
TGGT1_222270	4.78784	0.142956	hypothetical protein	-0.76	apicoplast
TGGT1_286160B	-4.68372	0.148024	non-specific serine/threonine protein kinase	-1.74	#N/A
TGGT1_261950	1.75809	0.149236	ATP synthase beta subunit ATP-B	-4.84	mitochondrion - membranes
TGGT1_269650	1.28733	0.151646	FFD and TFG box motifs protein	-1.68	nucleus - non-chromatin
TGGT1_221470	4.5615	0.154296	hypothetical protein	-1.49	cytosol
TGGT1_290290	2.3951	0.156957	ubiquitin-activating enzyme E1 family protein	-4.25	cytosol
TGGT1_249390	3.28188	0.159527	glutamate/leucine/phenylalanine/valine dehydrogenase family protein	1	cytosol
TGGT1_209030	1.34642	0.161228	actin ACT1	-4.5	cytosol
TGGT1_265450	4.25687	0.171602	hexokinase	-1.37	cytosol
TGGT1_271370	9.00692	0.171888	hypothetical protein	-4.75	#N/A
TGGT1_239100	1.64109	0.175077	ribosomal protein RPS7	-5.53	40S ribosome
TGGT1_201680	1.86549	0.178126	putative eukaryotic initiation factor-3 subunit 10	-4.55	nucleus - non-chromatin
TGGT1_232440	4.14752	0.178459	Brf1p family coiled coil protein	0.34	nucleus - chromatin
TGGT1_312630	2.01169	0.181838	putative anonymous antigen-1	-3.53	cytosol
TGGT1_232130	3.04876	0.182131	hypothetical protein	-0.82	tubulin cytoskeleton
TGGT1_310640	3.0487	0.182138	phosphorylase family protein	1.76	cytosol
TGGT1_211290	3.04805	0.182205	rhoptry protein ROP15	0.16	rhoptries 1
TGGT1_217460	3.03745	0.183318	glutaminyl-tRNA synthetase (GlnRS)	-3.72	cytosol
TGGT1_308090	2.51743	0.185549	rhoptry protein ROP5	N/A	rhoptries 1
TGGT1_237150	2.51595	0.185754	putative minor histocompatibility antigen h13	-3.96	ER 1
TGGT1_217890	4.03163	0.186137	putative alkyl hydroperoxide reductase/ Thiol specific antioxidant/ Mal allergen	0.23	nucleus - non-chromatin
TGGT1_290950	1.6914	0.188001	putative clathrin heavy chain	-4.77	cytosol
TGGT1_229010	3.92514	0.19359	rhoptry neck protein RON4	-0.93	rhoptries 1
TGGT1_218410	2.15557	0.19446	ribosomal protein RPP0	-3.16	60S ribosome
TGGT1_319920	3.87275	0.197403	2-oxo acid dehydrogenases acyltransferase (catalytic domain) domain-containing protein	-1.92	mitochondrion - membranes
TGGT1_266960	-2.39778	0.202927	beta-tubulin	-4	tubulin cytoskeleton
TGGT1_204400	1.61514	0.206563	putative ATPase synthase subunit alpha	-3.84	mitochondrion - membranes
TGGT1_270510	1.51058	0.208439	asparaginyl-tRNA synthetase (NOB+tRNA synthase)	-3.93	cytosol
TGGT1_228470	3.70666	0.210175	ribosomal protein RPL15	-4.94	60S ribosome
TGGT1_219800	1.58402	0.214583	putative vacuolar ATP synthase subunit b	-5.49	nucleus - chromatin
TGGT1_289300	3.64359	0.215312	methionyl-tRNA synthetase	-5.07	cytosol
TGGT1_318230	2.01482	0.220413	phosphoglycerate kinase PGKI	-4.52	cytosol
TGGT1_320050	2.70759	0.222095	ribosomal protein RPL5	-3.66	cytosol
TGGT1_309730	3.53895	0.224206	thioredoxin reductase	-1.98	cytosol
TGGT1_211020	1.63824	0.230138	RNA recognition motif-containing protein	-1.92	nucleus - non-chromatin
TGGT1_251690	2.22357	0.23124	putative seryl-tRNA synthetase, cytoplasmic	-4.13	cytosol
TGGT1_313410	3.37148	0.239468	proteasome 26S regulatory subunit	-4.77	19S proteasome
TGGT1_235970	2.17638	0.239569	putative eukaryotic initiation factor-2 gamma	-5.01	cytosol
TGGT1_316310	6.26659	0.241021	superoxide dismutase	-4.42	cytosol
TGGT1_278660	3.35328	0.241207	putative P-type ATPase4	-4.77	PM - integral
TGGT1_219310	3.30432	0.245966	DnaK family protein	-2.04	cytosol
TGGT1_309210	2.13188	0.247694	putative peroxiredoxin 6	1	cytosol
TGGT1_226910	3.26984	0.249391	Amylo-alpha-1,6-glucosidase	-0.24	cytosol
TGGT1_321680	-1.69182	0.251203	hypothetical protein	-0.07	cytosol
TGGT1_213280	5.98311	0.251313	SAG-related sequence SRS25	2.11	PM - peripheral 1
TGGT1_320600	3.24073	0.252331	cold-shock DNA-binding domain-containing protein	0.66	nucleus - non-chromatin
TGGT1_286450	3.22217	0.254228	dense granule protein GRA5	2.58	dense granules
TGGT1_297500	2.09552	0.254534	T-complex protein 1 eta subunit	-5.99	cytosol
TGGT1_262040	3.17928	0.258683	SAC3/GANP family protein	-0.03	cytosol
TGGT1_240810	5.70181	0.262381	hypothetical protein	-5.4	PM - integral
TGGT1_218820	1.61984	0.269757	alba 2	0.68	nucleus - non-chromatin
TGGT1_266640	2.36272	0.272573	putative Acetyl-coenzyme A synthetase 2	0.59	cytosol
TGGT1_229990	2.33618	0.276938	putative T-complex protein 1 subunit alpha	-4.96	cytosol
TGGT1_223940	5.25362	0.282039	GAP45 protein	-4.14	IMC
TGGT1_218780	2.29534	0.283801	putative phosphoserine aminotransferase	0.69	cytosol
TGGT1_219520	2.93726	0.285771	histone arginine methyltransferase PRMT1	-0.04	cytosol
TGGT1_411430	5.12386	0.288254	rhoptry protein ROP5	N/A	#N/A
TGGT1_243710	2.88015	0.292675	t-complex protein beta subunit	-4.79	cytosol
TGGT1_287500	1.53254	0.293839	putative T complex chaperonin	-4.89	cytosol
TGGT1_228630	2.84986	0.296423	hypothetical protein	-4.48	apicoplast
TGGT1_310490	2.21992	0.296949	ribosomal protein RPL27A	-5.95	60S ribosome
TGGT1_226410	2.83374	0.29844	EF-1 guanine nucleotide exchange domain-containing protein	2.47	cytosol
TGGT1_278050	4.92159	0.298465	putative proteasome subunit alpha type 1	-4.82	20S proteasome
TGGT1_295350	4.91404	0.29886	putative nucleoside diphosphate kinase	2.45	cytosol
TGGT1_211030	2.82786	0.299181	hypothetical protein	1.01	cytosol
TGGT1_294670	1.87714	0.299615	translation initiation factor 3 subunit	-3.91	nucleus - non-chromatin
TGGT1_309752	2.19996	0.300533	putative succinate-Coenzyme A ligase, beta subunit	-3.19	mitochondrion - soluble
TGGT1_215775	4.86442	0.301474	rhoptry protein ROP8	1.08	rhoptries 1
TGGT1_262620	-1.05491	0.301828	RNA recognition motif-containing protein	-2.1	nucleus - non-chromatin
TGGT1_228190	4.80443	0.304692	putative eukaryotic initiation factor-3, subunit 5	-5.13	nucleus - non-chromatin
TGGT1_290040	4.80427	0.304701	putative macrophage migration inhibitory factor	1.34	cytosol
TGGT1_249780	4.75746	0.307256	hypothetical protein	1.62	cytosol
TGGT1_224850	2.76395	0.307377	putative polyadenylate binding protein	-4.12	nucleus - non-chromatin
TGGT1_248880	4.736	0.308441	GTPase RAB7	-2.67	PM - integral
TGGT1_294200	2.75387	0.308693	glucose-6-phosphate 1-dehydrogenase	1.49	dense granules
TGGT1_204050	4.72314	0.309155	subtilisin SUB1	1.21	micronemes
TGGT1_205350	4.7149	0.309614	putative integral membrane protein, GNS1/SUR4 family protein	0.24	ER 1
TGGT1_205558	2.74532	0.309817	NAC domain-containing protein	-3.68	cytosol
TGGT1_227620	2.72648	0.312309	dense granule protein GRA2	2.47	dense granules
TGGT1_226068	-4.59053	0.316698	DnaJ domain-containing protein	-4.72	ER 1
TGGT1_219850	1.34331	0.316867	prolyl-tRNA synthetase (ProRS)	-4.45	cytosol
TGGT1_239820	1.59917	0.317054	D-3-phosphoglycerate dehydrogenase	1.79	nucleus - non-chromatin
TGGT1_319850	0.972627	0.320744	splicing factor U2AF family SnRNP auxilary factor large subunit, RRM domain-containing protein	-3.52	nucleus - non-chromatin
TGGT1_300140	4.52062	0.320812	putative elongation factor 1-gamma	-3.02	cytosol
TGGT1_275810	2.65724	0.321682	ribosomal protein RPS10	-5.12	nucleus - chromatin
TGGT1_251500	2.65	0.322682	putative eukaryotic initiation factor-3, subunit 3	-3.35	nucleus - non-chromatin
TGGT1_246580	4.46356	0.324244	hypothetical protein	-3.92	ER 1
TGGT1_320220	4.45885	0.324529	putative ubiquinol cytochrome c oxidoreductase	-5.76	mitochondrion - membranes
TGGT1_266060	2.06994	0.324994	ribosomal protein RPSA	-5.48	cytosol
TGGT1_293690	2.61841	0.327088	profilin PRF	-4.58	cytosol
TGGT1_242330	-1.75531	0.327937	ribosomal protein RPS5	-4.92	40S ribosome
TGGT1_207440	1.41144	0.330234	ribosomal protein RPS4	-3.44	40S ribosome
TGGT1_300100	-1.40808	0.331294	rhoptry neck protein RON2	-4.63	rhoptries 1
TGGT1_260820	4.32989	0.332549	IMC sub-compartment protein ISP1	0.36	apical 1
TGGT1_230380	4.32388	0.332931	protein translocation complex, SEC61 gamma subunit	-4.61	ER 1
TGGT1_315770	4.29111	0.33503	cytochrome p450 superfamily protein	0.8	mitochondrion - membranes
TGGT1_221620;TGGT1_212240;TGGT1_266960	0.939762	0.336754	#N/A	#N/A	#N/A
TGGT1_221620	-4.2297	0.33903	putative beta-tubulin	-2.8	tubulin cytoskeleton
TGGT1_314810	-1.99848	0.339289	ribosomal protein RPL7	-3.44	60S ribosome
TGGT1_258580	1.19354	0.339505	rhoptry protein ROP17	1.29	rhoptries 1
TGGT1_246540	2.51579	0.341909	cytochrome c1, heme protein	-4.36	mitochondrion - membranes
TGGT1_263070	2.5068	0.343246	CMGC kinase, CK2 family	-2.65	cytosol
TGGT1_234380	4.12105	0.346322	hypothetical protein	2.66	micronemes
TGGT1_286580	2.48334	0.346761	hypothetical protein	1.38	IMC
TGGT1_289680	4.10841	0.347189	Ras-related protein Rab11	-3.58	PM - integral
TGGT1_310700	4.00881	0.354156	serine/threonine phosophatase PP1	-4.72	nucleus - non-chromatin
TGGT1_211710	4.00743	0.354255	TB2/DP1, HVA22 family protein	1.92	ER 1
TGGT1_232300	-1.64651	0.355272	ribosomal protein RPS3	-4.37	40S ribosome
TGGT1_308840	3.96738	0.357129	SAG-related sequence SRS51	1.84	PM - peripheral 1
TGGT1_305850	3.95613	0.357944	RNA recognition motif-containing protein	0.73	nucleus - non-chromatin
TGGT1_226860	3.9557	0.357975	SAG-related sequence SRS67	1.88	PM - peripheral 1
TGGT1_286630	3.95046	0.358356	redoxin domain-containing protein	1.57	apicoplast
TGGT1_324600	2.40455	0.358888	heat shock protein	2.64	IMC
TGGT1_300200	-3.92747	0.360035	histone H2AZ	-5.08	nucleus - chromatin
TGGT1_225930	3.90977	0.361337	triose-phosphate isomerase TPI-I	-5.1	cytosol
TGGT1_310030	1.87601	0.365254	putative cyclase-associated protein	1.17	cytosol
TGGT1_243930	3.84742	0.365992	hypothetical protein	0.25	micronemes
TGGT1_283780	3.79348	0.370105	glucose-6-phosphate isomerase GPI	-2.52	cytosol
TGGT1_289600	3.78937	0.370422	heat shock protein HSP29	2.28	cytosol
TGGT1_279420	3.7711	0.371836	hypothetical protein	-1.96	rhoptries 1
TGGT1_223390	1.56862	0.376068	putative activating signal cointegrator 1 complex subunit 3 family 1 ASCC3L1	-4.82	nucleus - non-chromatin
TGGT1_310750	3.71644	0.376124	emp24/gp25L/p24 family protein	-6.01	Golgi
TGGT1_293570	3.69335	0.377962	putative translocation protein sec62	-4.25	ER 1
TGGT1_260190	-2.28105	0.378906	microneme protein MIC13	-0.01	micronemes
TGGT1_410610	3.66683	0.380092	hypothetical protein	N/A	#N/A
TGGT1_223590	3.66613	0.380148	proteasome subunit	-1.57	20S proteasome
TGGT1_243960	1.15817	0.383695	nuclear transport factor 2 (ntf2) domain-containing protein	-2.28	nucleus - non-chromatin
TGGT1_216180	3.61556	0.38427	hypothetical protein	2.17	ER 1
TGGT1_295125	3.5981	0.385712	rhoptry protein ROP4	1.68	rhoptries 1
TGGT1_316110	-3.57954	0.387255	ribosomal protein RPS15	-6.71	apicoplast
TGGT1_243910	3.56867	0.388163	Cof family hydrolase subfamily protein	1.57	cytosol
TGGT1_278950	-3.55234	0.389535	LSM domain-containing protein	-3.56	nucleus - non-chromatin
TGGT1_240280	3.53689	0.39084	S1/P1nuclease	-2	Golgi
TGGT1_313390	1.51137	0.392021	ribosomal protein RPL6	-3.92	60S ribosome
TGGT1_262935	-2.20098	0.392573	hypothetical protein	1.55	nucleus - non-chromatin
TGGT1_299050	1.75525	0.39274	ribosomal protein RPL17	-5.22	60S ribosome
TGGT1_263870	2.19722	0.393228	glutamate-tRNA ligase	-4.2	cytosol
TGGT1_267080	3.50008	0.393983	putative 26S protease regulatory subunit 4	-4.66	19S proteasome
TGGT1_290660	3.48346	0.395415	RNA recognition motif-containing protein	-3.91	nucleus - non-chromatin
TGGT1_209910	1.73839	0.396731	histone H2Bv	-4.05	nucleus - chromatin
TGGT1_274060	3.4407	0.399143	2-oxoglutarate/malate translocase OMT	0.58	mitochondrion - membranes
TGGT1_240650	2.14835	0.40186	putative coatomer protein complex, subunit alpha	-4.62	cytosol
TGGT1_216450	3.33818	0.408335	peptidase, T1 family protein	-4.1	20S proteasome
TGGT1_268570	2.11026	0.408738	zinc finger (CCCH type) motif-containing protein	-4.23	nucleus - non-chromatin
TGGT1_253430	1.29636	0.409005	putative asparagine synthetase	-0.53	cytosol
TGGT1_291680	1.6678	0.413855	Sec23/Sec24 trunk domain-containing protein	-5.46	nucleus - non-chromatin
TGGT1_209950	2.06258	0.41753	putative thioredoxin	-5.2	apicoplast
TGGT1_262050	2.05985	0.418039	rhoptry kinase family protein ROP39	1.97	rhoptries 2
TGGT1_234190	3.23199	0.418245	putative serine hydroxymethyltransferase 2	-4.23	cytosol
TGGT1_265530	1.25717	0.42234	RNA recognition motif-containing protein	-5.33	nucleus - non-chromatin
TGGT1_245470	3.17303	0.423927	mitotic checkpoint protein, BUB3 family protein	-0.38	nucleus - non-chromatin
TGGT1_220950	3.17204	0.424023	hypothetical protein	2.13	dense granules
TGGT1_262690	2.02663	0.424296	ribosomal protein RPL27	-4.67	60S ribosome
TGGT1_230940	1.05569	0.425	hypothetical protein	-4.92	nucleus - chromatin
TGGT1_272010	1.39889	0.425045	Gar1 protein RNA binding region protein	-1.51	nucleus - non-chromatin
TGGT1_263180	3.16092	0.425109	myosin D	1.56	PM - peripheral 1
TGGT1_291930	3.15555	0.425636	RNA recognition motif-containing protein	-4.82	cytosol
TGGT1_204020	-1.13395	0.4274	ribosomal protein RPL8	-4.99	60S ribosome
TGGT1_259010	3.10958	0.430188	putative vacuolar ATP synthase subunit d	-4.84	PM - integral
TGGT1_239260	-1.22865	0.432254	histone H4	-4.81	nucleus - chromatin
TGGT1_292220	3.01277	0.440046	PCI domain-containing protein	-4.39	19S proteasome
TGGT1_231600	-3.00473	0.440882	HEAT repeat-containing protein	-2.41	cytosol
TGGT1_222160	2.94799	0.446857	aldehyde dehydrogenase	-0.64	cytosol
TGGT1_218540	2.93646	0.448087	putative peptidase S15	0.53	ER 1
TGGT1_231140	2.88659	0.453473	ribosomal protein RPS25	-3.46	40S ribosome
TGGT1_256970	2.88409	0.453746	putative vacuolar ATP synthase subunit A	-3.61	nucleus - chromatin
TGGT1_262920	1.87475	0.454233	trypsin domain-containing protein	0.56	rhoptries 1
TGGT1_230160	1.86628	0.455968	hypothetical protein	2.11	IMC
TGGT1_205510	1.86026	0.457206	putative nucleolar protein 5	-4.28	cytosol
TGGT1_313140	2.82974	0.459747	isocitrate dehydrogenase	-3.04	mitochondrion - soluble
TGGT1_210690	1.28585	0.460505	ribosomal protein RPS6	-4.58	40S ribosome
TGGT1_235380	-2.79818	0.463291	hypothetical protein	1.44	apical 1
TGGT1_290160	1.4532	0.470124	putative sortilin	-3.67	Golgi
TGGT1_238010	1.77988	0.474068	ribosomal protein RPL23A	-4.8	60S ribosome
TGGT1_256990	2.69701	0.474957	glycyl-tRNA synthetase	-4.28	cytosol
TGGT1_289650	1.43208	0.476009	PEP-carboxykinase I	1.9	cytosol
TGGT1_219590	2.68719	0.476114	RuvB family 1 protein	-4.12	cytosol
TGGT1_309820	-1.73943	0.482795	ribosomal protein RPL11	-4.13	40S ribosome
TGGT1_300000	2.63086	0.482844	ribosomal protein RPL18	-5.59	60S ribosome
TGGT1_263850	2.59403	0.487326	hypothetical protein	1.12	cytosol
TGGT1_309570	-2.57626	0.489513	DEAD/DEAH box helicase domain-containing protein	-1.94	nucleus - non-chromatin
TGGT1_215980	2.53801	0.494272	hypothetical protein	2.11	dense granules
TGGT1_311470	0.838029	0.496021	rhoptry neck protein RON5	-4.34	rhoptries 1
TGGT1_204130	2.51478	0.4972	perforin-like protein PLP1	1.13	micronemes
TGGT1_261210	-1.66028	0.500351	putative 26s proteasome subunit p55	-4.01	19S proteasome
TGGT1_245460	1.3468	0.500417	ribosomal protein RPS8	-4.68	40S ribosome
TGGT1_263040	0.954746	0.500582	ribosomal protein RPS16	-3.98	40S ribosome
TGGT1_236910	1.64847	0.503025	putative U2 snRNP auxiliary factor	-3.26	nucleus - non-chromatin
TGGT1_229030	2.43077	0.508013	hypothetical protein	-3.87	ER 1
TGGT1_256770	1.31965	0.508403	putative eukaryotic translation initiation factor 4A, isoform 3	-4.22	nucleus - non-chromatin
TGGT1_308020	1.31676	0.509261	SAG-related sequence SRS57	1.03	PM - peripheral 1
TGGT1_292920	1.61216	0.511334	putative heat shock protein 75	-2.89	mitochondrion - soluble
TGGT1_259240	2.36572	0.516641	ribosomal protein RPS21	-4.87	cytosol
TGGT1_253820	2.33424	0.520897	hypothetical protein	1.11	cytosol
TGGT1_273060	1.5363	0.529134	putative ribosomal protein S17	-4.29	#N/A
TGGT1_236540	0.557889	0.536256	RNA recognition motif-containing protein	-4.66	nucleus - non-chromatin
TGGT1_313010	0.648942	0.53673	DEAD (Asp-Glu-Ala-Asp) box polypeptide DDX6	-0.38	nucleus - non-chromatin
TGGT1_217820	2.18591	0.541691	PCI domain-containing protein	-3.09	nucleus - non-chromatin
TGGT1_312110	1.19405	0.546703	apicoplast-associated thioredoxin family protein Atrx1	-4.16	apicoplast
TGGT1_261570	-0.828766	0.556826	ribosomal protein RPL7A	-4.03	60S ribosome
TGGT1_244110	2.05171	0.561592	nucleosome assembly protein (nap) protein	-0.88	cytosol
TGGT1_235540	1.39968	0.562689	putative eukaryotic initiation factor-2 beta	-5.6	cytosol
TGGT1_230420	1.14211	0.563186	sarco/endoplasmic reticulum Ca2+-ATPase	-5.43	ER 1
TGGT1_297430	0.706533	0.564313	hypothetical protein	-4	nucleus - non-chromatin
TGGT1_316400B;TGGT1_231770	-2.02708	0.565359	#N/A	#N/A	#N/A
TGGT1_286590	-0.808875	0.566055	microtubule associated protein SPM2	1.34	tubulin cytoskeleton
TGGT1_316400B	-0.517127	0.566089	alpha tubulin TUBA1	-4.71	#N/A
TGGT1_227030	2.01148	0.567764	hypothetical protein	1.06	nucleus - chromatin
TGGT1_212290	1.3753	0.568881	ribosomal protein RPS19	-4.49	40S ribosome
TGGT1_238050	1.36162	0.572382	nuclease and tudor domain-containing protein	-0.44	nucleus - non-chromatin
TGGT1_252290	-1.34166	0.577525	putative importin alpha	-5.32	cytosol
TGGT1_202370	1.92857	0.580798	putative T-complex protein 1, epsilon subunit (TCP-1-epsilon)	-6.05	cytosol
TGGT1_272350	1.89126	0.586803	mRNA export protein	-3.4	nucleus - chromatin
TGGT1_226720	1.87218	0.589907	translin family protein	0.29	cytosol
TGGT1_258410	1.27775	0.594266	photosensitized INA-labeled protein PHIL1	1.74	IMC
TGGT1_289750;TGGT1_219820	-1.27297	0.595535	#N/A	#N/A	#N/A
TGGT1_244310	1.25871	0.599337	GTP-binding protein	-3.71	nucleus - chromatin
TGGT1_247510	1.24671	0.602551	fructose-bisphospatase II	-4.77	cytosol
TGGT1_251810	0.887691	0.603459	putative translation initiation factor eIF-5A	-4.32	cytosol
TGGT1_249530	1.78451	0.604466	putative exportin 1	-3.78	cytosol
TGGT1_312480	1.77677	0.605775	putative uracil phosphoribosyltransferase FUR1	0.43	cytosol
TGGT1_234450	1.01124	0.606352	ribosomal protein RPS15A	-4.6	40S ribosome
TGGT1_294560	0.49098	0.611048	rhoptry kinase family protein ROP37 (incomplete catalytic triad)	-1.55	rhoptries 1
TGGT1_201380	1.74351	0.611443	putative chorismate synthase	-2.84	cytosol
TGGT1_257680	-1.73802	0.612385	myosin light chain MLC1	-2.7	IMC
TGGT1_306380	0.988781	0.613992	U1 zinc finger protein	-0.91	nucleus - non-chromatin
TGGT1_243950	1.70379	0.618306	putative prohibitin	-5.18	mitochondrion - membranes
TGGT1_262670	-0.827782	0.6273	ribosomal protein RPL18A	-4.54	60S ribosome
TGGT1_309560	1.62735	0.631802	nmda receptor glutamate-binding chain	1.21	rhoptries 2
TGGT1_263060	1.61866	0.633361	Proteasome/cyclosome repeat-containing protein	-3.81	19S proteasome
TGGT1_288750	1.60224	0.636319	ubiquinol-cytochrome c reductase	-4.04	mitochondrion - membranes
TGGT1_292130	0.710708	0.642356	ribosomal protein RPL13A	-2.39	60S ribosome
TGGT1_267400	-0.776207	0.648276	ribosomal protein RPL32	-2.81	60S ribosome
TGGT1_286420A;TGGT1_294800A;TGGT1_359490;TGGT1_294800B;TGGT1_286420B	0.750294	0.658967	#N/A	#N/A	#N/A
TGGT1_270380	0.666174	0.662897	ribosomal protein RPS13	-4.6	40S ribosome
TGGT1_284190	1.45444	0.663753	pyruvate carboxylase	-0.61	mitochondrion - soluble
TGGT1_271930	1.41757	0.670823	hypothetical protein	2.09	IMC
TGGT1_243570	-0.987328	0.675542	ribosomal protein RPS26	-5.14	40S ribosome
TGGT1_230960	-0.78212	0.687297	putative splicing factor 3b, subunit 3	-4.69	nucleus - non-chromatin
TGGT1_310460	1.31596	0.690775	Rab6	-0.13	PM - peripheral 2
TGGT1_248390	-0.661897	0.696173	ribosomal protein RPL26	-3.23	60S ribosome
TGGT1_218520	0.917689	0.696243	microneme protein MIC6	1.05	micronemes
TGGT1_262720	1.27204	0.69961	putative eukaryotic initiation factor-1A	-4.59	cytosol
TGGT1_267060	-0.887986	0.705207	ribosomal protein RPL14	-3.07	60S ribosome
TGGT1_248480	0.508838	0.715705	ribosomal protein RPS9	-4.26	40S ribosome
TGGT1_312200	1.17315	0.719968	serine/threonine protein phosphatase	0.71	cytosol
TGGT1_207620	1.16301	0.722092	pyridine nucleotide-disulfide oxidoreductase domain-containing protein	-1.15	mitochondrion - soluble
TGGT1_232230	-0.679402	0.725614	ribosomal protein RPL30	-4.23	60S ribosome
TGGT1_233110	1.13032	0.728982	IMP dehydrogenasa	-1.21	cytosol
TGGT1_312270	0.582241	0.730614	rhoptry protein ROP13	-0.13	rhoptries 1
TGGT1_267500	1.11974	0.731228	hypothetical protein	-0.72	IMC
TGGT1_264610	-0.562685	0.739193	RNA recognition motif-containing protein	-3.94	nucleus - non-chromatin
TGGT1_229250A	0.776723	0.739472	ribosomal protein RPL28	-6.04	#N/A
TGGT1_227360	0.375907	0.743697	ribosomal protein RPL3	-5.9	60S ribosome
TGGT1_311430	-0.244451	0.753956	fibrillarin	-5.21	nucleolus
TGGT1_269980	0.718055	0.757953	putative preprotein translocase Sec61	-5.15	ER 1
TGGT1_226970	-0.397577	0.759044	ribosomal protein RPS11	-3.75	40S ribosome
TGGT1_309740	-0.96473	0.764921	LSM domain-containing protein	-4.92	nucleus - non-chromatin
TGGT1_268850;TGGT1_268860	0.935419	0.771457	#N/A	#N/A	#N/A
TGGT1_223920	0.329639	0.774171	rhoptry neck protein RON3	-4.41	rhoptries 1
TGGT1_245490	0.878421	0.784312	microneme protein MIC8	-1.71	micronemes
TGGT1_236650	-0.186418	0.785661	DEAD (Asp-Glu-Ala-Asp) box polypeptide 17	-5.58	nucleus - non-chromatin
TGGT1_217740	-0.861695	0.788119	3-ketoacyl-(acyl-carrier-protein) reductase	-1.89	apicoplast
TGGT1_245680	-0.514962	0.789208	ribosomal protein RPL21	-3.65	60S ribosome
TGGT1_248810	0.514294	0.789471	nuclear factor NF7	-0.8	nucleus - non-chromatin
TGGT1_289830	-0.446595	0.791024	putative eukaryotic initiation factor-3, delta subunit	-4.89	nucleus - non-chromatin
TGGT1_222300	0.835678	0.794074	hypothetical protein	-1.86	apicoplast
TGGT1_223050	-0.41729	0.804332	ribosomal protein RPS20	-4.19	nucleus - chromatin
TGGT1_270550	-0.784484	0.805899	putative gamma-glutamyl phosphate reductase	-0.69	cytosol
TGGT1_311720;TGGT1_273760	-0.773812	0.808382	#N/A	#N/A	#N/A
TGGT1_201700	-0.771281	0.808971	WD domain, G-beta repeat-containing protein	-3.65	nucleus - non-chromatin
TGGT1_251870;TGGT1_305160	0.40522	0.809836	#N/A	#N/A	#N/A
TGGT1_238100	0.76084	0.811408	transmembrane protein	-4.44	Golgi
TGGT1_309590	0.393421	0.81523	rhoptry protein ROP1	1.59	rhoptries 1
TGGT1_313240	0.744328	0.815273	putative ethylene-responsive RNA helicase	-4.89	mitochondrion - soluble
TGGT1_276140	0.342448	0.821367	ADP ribosylation factor ARF1	-1.44	nucleus - chromatin
TGGT1_305520	0.42556	0.824781	ribosomal protein RPS2	-4.24	40S ribosome
TGGT1_233010	0.508699	0.825966	putative cell-cycle-assocaited protein kinase ERK7	-1.53	dense granules
TGGT1_288860	0.694672	0.826979	RuvB family 2 protein	-4.09	nucleus - non-chromatin
TGGT1_222180	0.498685	0.829291	hypothetical protein	-3.96	#N/A
TGGT1_411760	-0.310603	0.837658	actin	N/A	#N/A
TGGT1_254440	-0.464433	0.840708	ribosomal protein RPL12	-5.1	60S ribosome
TGGT1_222860	0.289995	0.84825	putative eukaryotic translation initiation factor	-4.47	nucleus - non-chromatin
TGGT1_261240;TGGT1_218260	-0.596973	0.850358	#N/A	#N/A	#N/A
TGGT1_239330	-0.575622	0.855525	ribosomal protein RPL37	-4.25	60S ribosome
TGGT1_229930	0.558884	0.859589	p25-alpha family protein	1.91	nucleus - chromatin
TGGT1_256820	0.291371	0.862366	zinc finger (CCCH type) motif-containing protein	-4.96	nucleus - chromatin
TGGT1_201760	-0.545541	0.862838	hypothetical protein	0.54	apical 1
TGGT1_300190	-0.390528	0.865555	ribosomal protein RPL37A	-4.82	60S ribosome
TGGT1_236570	0.481744	0.878466	lysine decarboxylase family protein	-3.75	cytosol
TGGT1_277710	0.470893	0.88114	hypothetical protein	-0.05	nucleus - chromatin
TGGT1_321500	0.223441	0.882694	RNA recognition motif-containing protein	-5.18	nucleus - non-chromatin
TGGT1_221620;TGGT1_212240	0.328394	0.886646	#N/A	#N/A	#N/A
TGGT1_269190	0.184058	0.886763	glyceraldehyde-3-phosphate dehydrogenase GAPDH2	-4.4	apicoplast
TGGT1_214290	0.447918	0.886815	DJ-1 family protein	2	cytosol
TGGT1_213350	0.236549	0.887993	ribosomal protein RPS15	-5.34	40S ribosome
TGGT1_286420A;TGGT1_294800A;TGGT1_359490;TGGT1_294800B	0.439583	0.888878	#N/A	#N/A	#N/A
TGGT1_225080	-0.175569	0.899477	ribosomal protein RPS18	-4.15	40S ribosome
TGGT1_207840	0.278272	0.903772	ribosomal protein RPS17	-3.75	40S ribosome
TGGT1_294620	-0.096373	0.903979	putative eukaryotic initiation factor-3, subunit 8	-4.89	nucleus - non-chromatin
TGGT1_277500	-0.362489	0.908069	putative 26S proteasome regulatory subunit 7	-3.35	19S proteasome
TGGT1_239760	-0.262477	0.909188	ribosomal protein RPL22	-4.32	60S ribosome
TGGT1_309120	0.112178	0.910554	ribosomal protein RPL4	-5.62	60S ribosome
TGGT1_229670	0.211304	0.912156	ribosomal protein RPS23	-3.75	40S ribosome
TGGT1_248250	0.314509	0.9201	putative translation initiation factor IF-2	-2.7	nucleus - non-chromatin
TGGT1_312090	-0.310176	0.92119	ribosomal protein RPL23	-4.32	60S ribosome
TGGT1_244200	0.295506	0.924882	putative 2-oxoglutarate dehydrogenase e1 component, mitochondrial precursor	-4.8	mitochondrion - soluble
TGGT1_278870	-0.128703	0.926196	myosin F	-3.55	nucleus - chromatin
TGGT1_269885A	0.235239	0.9401	rhoptry metalloprotease toxolysin TLN1	-1.37	#N/A
TGGT1_289530	0.229488	0.941556	ribosomal protein RPL19	-4.38	60S ribosome
TGGT1_252360	-0.108268	0.94295	rhoptry kinase family protein ROP24 (incomplete catalytic triad)	1.34	rhoptries 1
TGGT1_214940	0.21395	0.945493	MIC2-associated protein M2AP	1.59	micronemes
TGGT1_215460	0.142295	0.950624	ribosomal protein RPS24	-3.44	40S ribosome
TGGT1_313640	-0.113777	0.952593	hypothetical protein	-2.49	apicoplast
TGGT1_284560	0.0877621	0.953737	ribosomal protein RPL9	-5.37	60S ribosome
TGGT1_251780	0.12871	0.955328	heat shock protein	-5.09	mitochondrion - soluble
TGGT1_220260	-0.109257	0.96207	hypothetical protein	-0.65	nucleus - non-chromatin
TGGT1_232250	-0.104621	0.963677	catalase	2.08	cytosol
TGGT1_206470	-0.134731	0.965625	pyruvate dehydrogenase complex subunit PDH-E3II	-3.23	mitochondrion - soluble
TGGT1_235930	-0.0699208	0.966751	domain K- type RNA binding proteins family protein	-4.28	nucleus - non-chromatin
TGGT1_229950	-0.12217	0.968824	putative 26S proteasome regulatory subunit 6b	-5.53	19S proteasome
TGGT1_208790	-0.0724801	0.974827	putative MC family transporter	0.59	mitochondrion - membranes
TGGT1_221620;TGGT1_266960	-0.0305146	0.992207	#N/A	#N/A	#N/A
TGGT1_263050	-0.0141235	0.99255	ribosomal protein RPL13	-3.53	60S ribosome
TGGT1_286420A;TGGT1_359490;TGGT1_294800B;TGGT1_286420B	0.0183694	0.993618	#N/A	#N/A	#N/A
TGGT1_300310	3.16289	#DIV/0!	26S proteasome regulatory subunit, S6a family AAA ATpase	-4.65	19S proteasome
TGGT1_290005	1.36966	#DIV/0!	putative proteasome subunit beta type 1	-3.7	20S proteasome
TGGT1_239500	5.20644	#DIV/0!	putative proteasome subunit alpha type	-4.94	20S proteasome
TGGT1_280710	5.82312	#DIV/0!	putative 20S proteasome subunit beta 7	-4.46	20S proteasome
TGGT1_218920	3.28684	#DIV/0!	putative proteasome subunit beta type	-4.4	20S proteasome
TGGT1_258150	-0.229708	#DIV/0!	putative proteasome subunit alpha type 7	-4.46	20S proteasome
TGGT1_245620	-0.453126	#DIV/0!	ribosomal-ubiquitin protein RPS27A	-4.61	40S ribosome
TGGT1_266070	0.52087	#DIV/0!	ribosomal protein RPL31	-3.75	60S ribosome
TGGT1_227600	-1.15737	#DIV/0!	ribosomal protein RPL34	-5.27	60S ribosome
TGGT1_238250	-0.880933	#DIV/0!	ribosomal protein RPL36	-4.6	60S ribosome
TGGT1_266080	3.98865	#DIV/0!	hypothetical protein	1.77	apical 1
TGGT1_258390	4.07053	#DIV/0!	putative DnaJ protein	-3.22	apicoplast
TGGT1_215100	-2.76001	#DIV/0!	PP-loop family protein	-4.07	apicoplast
TGGT1_248860	-4.52009	#DIV/0!	hypothetical protein	-4.61	apicoplast
TGGT1_222140	-1.13392	#DIV/0!	DEAD/DEAH box helicase domain-containing protein	-5.27	apicoplast
TGGT1_258560	-6.75919	#DIV/0!	hypothetical protein	-4.22	apicoplast
TGGT1_321640	-3.76964	#DIV/0!	cell division protein CDC48AP	-4.08	apicoplast
TGGT1_261850	0.634564	#DIV/0!	putative helicase	-5.28	apicoplast
TGGT1_297780	-1.37084	#DIV/0!	ATPase/histidine kinase/DNA gyrase B/HSP90 domain-containing protein	-2.93	apicoplast
TGGT1_230070	1.83568	#DIV/0!	BolA family protein	2.11	cytosol
TGGT1_216810	2.53478	#DIV/0!	5'-nucleotidase, C-terminal domain-containing protein	0.89	cytosol
TGGT1_257740	2.73603	#DIV/0!	UMP-CMP kinase	-3.2	cytosol
TGGT1_293580	2.8357	#DIV/0!	prefoldin subunit protein	-4.84	cytosol
TGGT1_289330	3.12478	#DIV/0!	ubiquitin carboxyl-terminal hydrolase family 2 protein	-4.51	cytosol
TGGT1_274190	3.28203	#DIV/0!	putative eukaryotic initiation factor 2B epsilon subunit	-5.07	cytosol
TGGT1_243600	3.4759	#DIV/0!	acetyltransferase, GNAT family protein	1.41	cytosol
TGGT1_253290	3.55696	#DIV/0!	valyl-tRNA synthetase	-3.82	cytosol
TGGT1_310040	3.89493	#DIV/0!	putative ubiquitin conjugating enzyme E2	-2.07	cytosol
TGGT1_263130	4.16622	#DIV/0!	putative citrate synthase	1.86	cytosol
TGGT1_268950	4.20891	#DIV/0!	hypothetical protein	-2.62	cytosol
TGGT1_205710	4.47398	#DIV/0!	lysine-tRNA ligase	-5.22	cytosol
TGGT1_272910	4.35244	#DIV/0!	T-complex protein 1 delta subunit	-4.41	cytosol
TGGT1_223070	4.45483	#DIV/0!	hypothetical protein	0.64	cytosol
TGGT1_216260	4.59549	#DIV/0!	putative eukaryotic initiation factor-2B, gamma subunit	-4.15	cytosol
TGGT1_306960	4.58463	#DIV/0!	phenylalanine--tRNA ligase, beta subunit protein	-3.92	cytosol
TGGT1_297060	4.66287	#DIV/0!	phosphoglycerate mutase PGMII	-4.54	cytosol
TGGT1_230450	4.84919	#DIV/0!	bifunctional GMP synthase/glutamine amidotransferase protein	-4.16	cytosol
TGGT1_312600	4.97056	#DIV/0!	heat shock protein HSP21	0.55	cytosol
TGGT1_321520	4.89936	#DIV/0!	hypothetical protein	-1.24	cytosol
TGGT1_293180	5.41829	#DIV/0!	NADP-specific glutamate dehydrogenase	1.34	cytosol
TGGT1_211250	6.16153	#DIV/0!	hypothetical protein	0.46	cytosol
TGGT1_236580	5.94073	#DIV/0!	Prp31-15.5k-U4 Snrna Complex family protein	-3.71	cytosol
TGGT1_264830	7.70995	#DIV/0!	hypothetical protein	-4.36	cytosol
TGGT1_310080	3.87225	#DIV/0!	AMP-binding enzyme domain-containing protein	-2.53	cytosol
TGGT1_222380	2.67606	#DIV/0!	importin-beta N-terminal domain-containing protein	-3.51	cytosol
TGGT1_286750	2.68555	#DIV/0!	MA3 domain-containing protein	0.51	cytosol
TGGT1_299210	-0.879623	#DIV/0!	CTP synthase	-5.67	cytosol
TGGT1_313230	3.17995	#DIV/0!	eukaryotic initiation factor-2, alpha subunit	-4.65	cytosol
TGGT1_247470	3.50715	#DIV/0!	putative nucleolar protein	-3.33	cytosol
TGGT1_213030	0.114308	#DIV/0!	hypothetical protein	-1.04	cytosol
TGGT1_235020	-2.19404	#DIV/0!	putative COPI protein	-4.46	cytosol
TGGT1_215260	0.0721711	#DIV/0!	carbamoylphosphate synthetase	-0.19	cytosol
TGGT1_263500	1.05297	#DIV/0!	putative vacuolar protein sorting-associated protein 26	-4.09	cytosol
TGGT1_300260	0.46911	#DIV/0!	threonyl-tRNA synthetase family protein	-4.32	cytosol
TGGT1_219140	0.0551847	#DIV/0!	EF-1 guanine nucleotide exchange domain-containing protein	-0.86	cytosol
TGGT1_229000	-3.54198	#DIV/0!	kelch repeat-containing protein	0.84	cytosol
TGGT1_214350	-0.6469	#DIV/0!	putative GTP-binding protein	0.6	cytosol
TGGT1_222430	-1.81301	#DIV/0!	HECT-domain (ubiquitin-transferase) domain-containing protein	-2.39	cytosol
TGGT1_207640	-1.23475	#DIV/0!	isoleucyl-tRNA synthetase family protein	-4.61	cytosol
TGGT1_279380	-1.54086	#DIV/0!	hypothetical protein	1.96	cytosol
TGGT1_310850	-1.17821	#DIV/0!	MYND finger domain-containing protein	-2.81	cytosol
TGGT1_280600	-0.687775	#DIV/0!	putative histidyl-tRNA synthetase (HisRS)	-4.23	cytosol
TGGT1_318430	-5.47647	#DIV/0!	malate dehydrogenase MDH	1.63	cytosol
TGGT1_319870	-2.65956	#DIV/0!	ubiquitin-conjugating enzyme subfamily protein	-2.07	cytosol
TGGT1_239752	2.98567	#DIV/0!	hypothetical protein	-1.36	dense granules
TGGT1_203310	3.68533	#DIV/0!	dense granule protein GRA7	1.9	dense granules
TGGT1_243200	-8.33371	#DIV/0!	hypothetical protein	-3.95	dense granules
TGGT1_269920	-9.14918	#DIV/0!	phosphatidylserine decarboxylase	0.52	dense granules
TGGT1_223750	-5.45623	#DIV/0!	hypothetical protein	-1.04	dense granules
TGGT1_277970	1.71427	#DIV/0!	dolichol-phosphate-mannose synthase family protein	-4.37	ER 1
TGGT1_226710	2.38244	#DIV/0!	hypothetical protein	0.4	ER 1
TGGT1_207710	2.44558	#DIV/0!	putative phosphatidylinositol synthase	-3.57	ER 1
TGGT1_299110	2.8359	#DIV/0!	cleft lip and palate transmembrane protein 1 (clptm1) protein	-1.99	ER 1
TGGT1_266810	3.05986	#DIV/0!	hypothetical protein	-4.42	ER 1
TGGT1_262930	3.96023	#DIV/0!	hypothetical protein	-3.47	ER 1
TGGT1_306030	4.1323	#DIV/0!	glutathione s-transferase, n-terminal domain containing protein	0.8	ER 1
TGGT1_258826	-0.929294	#DIV/0!	hypothetical protein	-3.88	ER 1
TGGT1_211040	0.575322	#DIV/0!	Sec61beta family protein	-4.37	ER 1
TGGT1_205240	-0.065383	#DIV/0!	cleft lip and palate transmembrane protein 1 (clptm1) protein	-1.26	ER 1
TGGT1_221210	4.1781	#DIV/0!	cyclophilin	-1.6	ER 2
TGGT1_226830	5.12375	#DIV/0!	DnaK family protein	-5.4	ER 2
TGGT1_262710	3.51319	#DIV/0!	Ctr copper transporter family protein	-2.62	Golgi
TGGT1_214770	4.99853	#DIV/0!	putative small GTP binding protein rab1a	-5.27	Golgi
TGGT1_262560	6.01708	#DIV/0!	hypothetical protein	-3.88	Golgi
TGGT1_305180	12.169	#DIV/0!	Na+/H+ exchanger NHE3	-2.81	Golgi
TGGT1_310150	4.96439	#DIV/0!	AMP-binding enzyme domain-containing protein	0.26	Golgi
TGGT1_234530	-4.07767	#DIV/0!	hypothetical protein	1.07	Golgi
TGGT1_260500	4.07404	#DIV/0!	putative COPI associated protein	-3.3	IMC
TGGT1_316540	4.30706	#DIV/0!	IMC sub-compartment protein ISP3	-0.63	IMC
TGGT1_249850	5.56167	#DIV/0!	GAP40 protein	-3.46	IMC
TGGT1_230210	0.516907	#DIV/0!	alveolin domain containing intermediate filament IMC10	-4.7	IMC
TGGT1_237820	0.680957	#DIV/0!	IMC sub-compartment protein ISP2	-2.04	IMC
TGGT1_311480	-1.10821	#DIV/0!	hypothetical protein	0.15	IMC
TGGT1_219270	2.86094	#DIV/0!	multi-pass transmembrane protein	-3.53	IMC
TGGT1_236950	0.440733	#DIV/0!	hypothetical protein	0.96	IMC
TGGT1_242070	0.62786	#DIV/0!	cAMP-dependent protein kinase regulatory subunit	-5.46	IMC
TGGT1_261780	3.12275	#DIV/0!	microneme protein MIC7	-3.8	micronemes
TGGT1_265370	3.52254	#DIV/0!	hypothetical protein	1.56	mitochondrion - membranes
TGGT1_209150	3.80768	#DIV/0!	non-proton pumping type-II NADH dehydrogenase I	-0.19	mitochondrion - membranes
TGGT1_215430	4.24923	#DIV/0!	hypothetical protein	-5.1	mitochondrion - membranes
TGGT1_264040	4.77586	#DIV/0!	hypothetical protein	-2.54	mitochondrion - membranes
TGGT1_231910	5.45948	#DIV/0!	ATP synthase F1 gamma subunit	-3.94	mitochondrion - membranes
TGGT1_260180	4.0016	#DIV/0!	hypothetical protein	-4.07	mitochondrion - membranes
TGGT1_209720	1.28955	#DIV/0!	hypothetical protein	-1.64	mitochondrion - membranes
TGGT1_225550	0.428751	#DIV/0!	phosphatidylserine decarboxylase	-4.01	mitochondrion - membranes
TGGT1_314820	-0.923889	#DIV/0!	putative atp synthase F1, epsilon subunit	-3.21	mitochondrion - membranes
TGGT1_226590	-2.06646	#DIV/0!	putative cytochrome C oxidase subunit IIa	-3.8	mitochondrion - membranes
TGGT1_316330	3.80244	#DIV/0!	superoxide dismutase SOD2	-4.09	mitochondrion - soluble
TGGT1_230520	4.07885	#DIV/0!	putative cyclophilin 1	-1.69	mitochondrion - soluble
TGGT1_214790	4.8961	#DIV/0!	glycoprotein	-3.48	mitochondrion - soluble
TGGT1_239490	3.73597	#DIV/0!	dehydrogenase E1 component family protein	-1.89	mitochondrion - soluble
TGGT1_268890	1.55748	#DIV/0!	citrate synthase I	-2.4	mitochondrion - soluble
TGGT1_265360	-1.79885	#DIV/0!	hypothetical protein	1.25	mitochondrion - soluble
TGGT1_321620	3.2434	#DIV/0!	dynamin-related protein DRPB	-4.91	nucleus - chromatin
TGGT1_278830	3.75295	#DIV/0!	glucose-6-phosphate 1-dehydrogenase	0.69	nucleus - chromatin
TGGT1_305290	3.94183	#DIV/0!	putative vacuolar atp synthase subunit e	-1.4	nucleus - chromatin
TGGT1_259640	3.94424	#DIV/0!	nucleoporin autopeptidase	-4.08	nucleus - chromatin
TGGT1_214440	4.8188	#DIV/0!	4'-phosphopantetheinyl transferase superfamily protein	2.14	nucleus - chromatin
TGGT1_313670	0.490566	#DIV/0!	adaptin n terminal region domain-containing protein	-4.27	nucleus - chromatin
TGGT1_266760	0.230134	#DIV/0!	isocitrate dehydrogenase	0.35	nucleus - chromatin
TGGT1_260670	-1.79436	#DIV/0!	putative centrin	-4.46	nucleus - chromatin
TGGT1_261250	-2.86531	#DIV/0!	histone H2A1	-3.39	nucleus - chromatin
TGGT1_240640	0.31508	#DIV/0!	casein kinase I	-4.35	nucleus - chromatin
TGGT1_318760	-4.04754	#DIV/0!	hypothetical protein	-0.56	nucleus - chromatin
TGGT1_217570	-7.10767	#DIV/0!	ribosomal protein RPS27	-3	nucleus - chromatin
TGGT1_236070	-6.2796	#DIV/0!	pyrroline-5-carboxylate reductase	0.79	nucleus - chromatin
TGGT1_214610	-0.825429	#DIV/0!	hypothetical protein	-4.12	nucleus - chromatin
TGGT1_293000	2.1597	#DIV/0!	3'5'-cyclic nucleotide phosphodiesterase domain-containing protein	-2.53	nucleus - chromatin
TGGT1_319530	1.41743	#DIV/0!	splicing factor SF2	-0.02	nucleus - non-chromatin
TGGT1_272630	3.05425	#DIV/0!	putative U6 snRNA-associated Sm family protein LSm8	-2.12	nucleus - non-chromatin
TGGT1_320210	3.42462	#DIV/0!	WD domain, G-beta repeat domain containing protein	-5.76	nucleus - non-chromatin
TGGT1_229360	4.4027	#DIV/0!	transaldolase	0.33	nucleus - non-chromatin
TGGT1_268200	4.36098	#DIV/0!	RNA recognition motif-containing protein	-3.27	nucleus - non-chromatin
TGGT1_310050	5.72694	#DIV/0!	RNA recognition motif-containing protein	-0.77	nucleus - non-chromatin
TGGT1_284050	7.01284	#DIV/0!	DEAD/DEAH box helicase domain-containing protein	-1.02	nucleus - non-chromatin
TGGT1_312260	9.58717	#DIV/0!	hypothetical protein	-3.58	nucleus - non-chromatin
TGGT1_300280	2.88128	#DIV/0!	LSM domain-containing protein	-5.79	nucleus - non-chromatin
TGGT1_208530	1.02579	#DIV/0!	nicotinate phosphoribosyltransferase	1.25	nucleus - non-chromatin
TGGT1_258740	0.257159	#DIV/0!	putative eukaryotic initiation factor-2A	-1.21	nucleus - non-chromatin
TGGT1_293630	0.553152	#DIV/0!	hypothetical protein	-6.17	nucleus - non-chromatin
TGGT1_216790	-2.82112	#DIV/0!	putative ATP-binding cassette sub-family E member 1	-4.11	nucleus - non-chromatin
TGGT1_275750	-2.69325	#DIV/0!	putative small nuclear ribonucleoprotein E	-4.38	nucleus - non-chromatin
TGGT1_305780	-1.24214	#DIV/0!	putative 5'-3' exoribonuclease	-5.1	nucleus - non-chromatin
TGGT1_233000	-0.0254959	#DIV/0!	KOW motif domain-containing protein	-4.24	nucleus - non-chromatin
TGGT1_242800	-1.90442	#DIV/0!	putative ribosome biogenesis protein NSA2	-5.18	nucleus - non-chromatin
TGGT1_260260	-3.95794	#DIV/0!	ribosomal protein RPP1	-4.98	nucleus - non-chromatin
TGGT1_290850	-6.42014	#DIV/0!	WD-40 repeat protein	-4.51	nucleus - non-chromatin
TGGT1_313370	-10.3033	#DIV/0!	hypothetical protein	-0.86	nucleus - non-chromatin
TGGT1_209800	3.48875	#DIV/0!	formate/nitrite transporter protein	1.1	PM - integral
TGGT1_232830	3.52014	#DIV/0!	putative vacuolar proton translocating ATPase subunit A	-3.73	PM - integral
TGGT1_248460	4.59383	#DIV/0!	putative ubiquitin	1.18	PM - integral
TGGT1_238150	4.90749	#DIV/0!	hypothetical protein	1.24	PM - integral
TGGT1_320020	2.56225	#DIV/0!	transporter, major facilitator family protein	-4.11	PM - integral
TGGT1_214320	0.729427	#DIV/0!	facilitative glucose transporter GT1	-1.01	PM - integral
TGGT1_212310	1.61388	#DIV/0!	vacuolar ATP synthetase	-4.29	PM - integral
TGGT1_297470	3.81387	#DIV/0!	putative myosin light chain 2	0.78	PM - peripheral 1
TGGT1_233480	3.97732	#DIV/0!	SAG-related sequence SRS29C	1.51	PM - peripheral 1
TGGT1_285870	4.07892	#DIV/0!	SAG-related sequence SRS20A	1.74	PM - peripheral 1
TGGT1_207830	3.21614	#DIV/0!	MORN repeat-containing protein	1.53	PM - peripheral 2
TGGT1_262730	0.611247	#DIV/0!	rhoptry protein ROP16	1.11	rhoptries 1
TGGT1_202200	-4.38032	#DIV/0!	hypothetical protein	-1.41	rhoptries 1
TGGT1_305270	-2.33399	#DIV/0!	hypothetical protein	-1.08	rhoptries 1
TGGT1_314260	-3.87897	#DIV/0!	hypothetical protein	1.53	rhoptries 1
TGGT1_225790	-1.64604	#DIV/0!	PDI family protein	1.98	tubulin cytoskeleton
TGGT1_261700	0.997894	#DIV/0!	hypothetical protein	0.99	#N/A
TGGT1_200250;TGGT1_200240;TGGT1_200230	2.49118	#DIV/0!	#N/A	#N/A	#N/A
TGGT1_360830	3.16981	#DIV/0!	nucleoside-triphosphatase	N/A	#N/A
TGGT1_212960B	3.2543	#DIV/0!	hypothetical protein	-3.59	#N/A
TGGT1_293240	3.53347	#DIV/0!	triacylglycerol lipase	-0.83	#N/A
TGGT1_269885B	3.71609	#DIV/0!	rhoptry metalloprotease toxolysin TLN1	-2.07	#N/A
TGGT1_367060;TGGT1_267160;TGGT1_267140	4.14234	#DIV/0!	#N/A	#N/A	#N/A
TGGT1_210095;TGGT1_410590;TGGT1_410600	3.98167	#DIV/0!	#N/A	#N/A	#N/A
TGGT1_289680;TGGT1_320480	6.00669	#DIV/0!	#N/A	#N/A	#N/A
TGGT1_251670	6.91208	#DIV/0!	putative werner helicase interacting protein 1	0.01	#N/A
TGGT1_261250;TGGT1_261580	7.55965	#DIV/0!	#N/A	#N/A	#N/A
TGGT1_300160	8.27921	#DIV/0!	hypothetical protein	-3.7	#N/A
TGGT1_274140	9.46779	#DIV/0!	hypothetical protein	0.22	#N/A
TGGT1_238170	10.0173	#DIV/0!	hypothetical protein	-5.06	#N/A
TGGT1_211680;TGGT1_247350	10.9879	#DIV/0!	#N/A	#N/A	#N/A
TGGT1_277740	11.7262	#DIV/0!	zinc finger, C3HC4 type (RING finger) domain-containing protein	-2.11	#N/A
TGGT1_314920	6.59148	#DIV/0!	hypothetical protein	-5.8	#N/A
TGGT1_291310	3.98622	#DIV/0!	putative V-ATPase subunit c' proteolipid	-5.45	#N/A
TGGT1_261955B	6.63376	#DIV/0!	hypothetical protein	-2.09	#N/A
TGGT1_264960	5.18626	#DIV/0!	hypothetical protein	-3.52	#N/A
TGGT1_216380	9.43824	#DIV/0!	phospholipid-translocating P-type ATPase, flippase subfamily protein	-0.43	#N/A
TGGT1_242400;TGGT1_206590	0.0128743	#DIV/0!	#N/A	#N/A	#N/A
TGGT1_279100;TGGT1_410370	-2.10488	#DIV/0!	#N/A	#N/A	#N/A
TGGT1_258870B;TGGT1_258870A	-2.58557	#DIV/0!	#N/A	#N/A	#N/A
TGGT1_215900	0.498408	#DIV/0!	hypothetical protein	1.96	#N/A
TGGT1_202310	4.26753	#DIV/0!	O-sialoglycoprotein endopeptidase	-4.74	#N/A
TGGT1_279100;TGGT1_410370;TGGT1_411470	-0.767057	#DIV/0!	#N/A	#N/A	#N/A
TGGT1_254860	2.87746	#DIV/0!	hypothetical protein	-2.38	#N/A
TGGT1_209985;TGGT1_210095;TGGT1_410590	1.37088	#DIV/0!	#N/A	#N/A	#N/A
TGGT1_233040	5.51815	#DIV/0!	3'5'-cyclic nucleotide phosphodiesterase domain-containing protein	1.22	#N/A
TGGT1_235370	-4.70301	#DIV/0!	hypothetical protein	-3.15	#N/A
TGGT1_205430	-5.03167	#DIV/0!	isovaleryl-CoA dehydrogenase	0.91	#N/A
TGGT1_288940	-4.85791	#DIV/0!	hypothetical protein	-4.82	#N/A
TGGT1_225435	-5.57322	#DIV/0!	hypothetical protein	0.11	#N/A
TGGT1_215210	-0.333198	#DIV/0!	hypothetical protein	0.49	#N/A
TGGT1_248750	4.81774	#DIV/0!	hypothetical protein	-0.12	#N/A
TGGT1_201190	-1.21471	#DIV/0!	hypothetical protein	0.69	#N/A
TGGT1_251870;TGGT1_305160;TGGT1_209910	-7.30019	#DIV/0!	#N/A	#N/A	#N/A
TGGT1_209030;TGGT1_411760	-1.28558	#DIV/0!	#N/A	#N/A	#N/A
TGGT1_214770;TGGT1_313190	-1.69682	#DIV/0!	#N/A	#N/A	#N/A
TGGT1_212940	-7.68128	#DIV/0!	hypothetical protein	-3.66	#N/A
TGGT1_211430	-9.62349	#DIV/0!	leucine rich repeat-containing protein	-0.17	#N/A
TGGT1_261250;TGGT1_300200	-0.338285	#DIV/0!	#N/A	#N/A	#N/A
TGGT1_235402	-1.43294	#DIV/0!	CorA family Mg2+ transporter protein	-1.57	#N/A

## Sheet: Sig_PDI8-3FLAG_IP1
Proteins	Protein Log2FoldChange	p-Value	Product Description	HFF scoring	hyper_LOPIT
TGGT1_211680	8.51517	8.16772e-14	protein disulfide isomerase	-5.65	ER 2
TGGT1_206610	7.45422	2.88159e-11	pyruvate dehydrogenase complex subunit PDH-E2	-2.97	apicoplast
TGGT1_305980	9.21112	9.6523e-09	pyruvate dehydrogenase complex subunit PDH-E3I	-1.38	apicoplast
TGGT1_244560	3.91354	6.82087e-06	putative heat shock protein 90	-4.39	ER 2
TGGT1_224060	4.74825	1.46916e-05	putative thioredoxin	-1.29	Golgi
TGGT1_230410	8.43341	3.45002e-05	peroxiredoxin PRX3	0.4	mitochondrion - soluble
TGGT1_245670	6.45821	5.47431e-05	pyruvate dehydrogenase complex subunit PDH-E1Alpha	0.15	apicoplast
TGGT1_232350	5.68639	0.000323688	lactate dehydrogenase LDH1	0.78	cytosol
TGGT1_272290	6.2681	0.000699049	pyruvate dehydrogenase complex subunit PD-HE1Beta	-0.18	apicoplast
TGGT1_273550	6.16022	0.000781084	hypothetical protein	-0.34	ER 2
TGGT1_226400	4.69687	0.00129639	lipoic acid synthase LIPA	-0.97	apicoplast
TGGT1_233460	4.27391	0.00148624	SAG-related sequence SRS29B	-0.07	PM - peripheral 1
TGGT1_263090	4.16079	0.00179386	14-3-3 protein	-5.79	cytosol
TGGT1_236010	4.44069	0.00189417	prenylcysteine oxidase	1.71	apicoplast
TGGT1_310670	4.85406	0.00329491	putative glycogen phosphorylase 1	1.01	cytosol
TGGT1_235470	2.46365	0.00694939	myosin A	-3.09	IMC
TGGT1_300350	4.20809	0.00717714	cysteine desulfurase/selenocysteine lyase family PLP dependent transferase superfamily protein	0.45	ER 2
TGGT1_226960	3.31631	0.0108735	phosphofructokinase PFKII	-5.19	cytosol
TGGT1_216880	2.97525	0.0138476	guanine nucleotide-binding protein	-5.07	cytosol
TGGT1_205470	2.6643	0.0142498	putative translation elongation factor 2 family protein	-4.31	cytosol
TGGT1_313380	3.59961	0.0155059	hypothetical protein	-4.7	IMC
TGGT1_250770	3.06138	0.0163805	putative eukaryotic initiation factor-4A	-4.13	cytosol
TGGT1_214080	4.2692	0.0185048	toxofilin	1.56	rhoptries 1
TGGT1_288380	2.1412	0.0195926	heat shock protein HSP90	-4.32	cytosol
TGGT1_256760	4.84605	0.0199504	pyruvate kinase PyK1	-4.03	cytosol
TGGT1_263300	3.87921	0.0269321	eukaryotic porin protein	-3.67	mitochondrion - membranes
TGGT1_273760	2.19341	0.0302978	heat shock protein HSP70	-4.97	cytosol
TGGT1_216860	2.8411	0.0312691	DEAD (Asp-Glu-Ala-Asp) box polypeptide DDX39	-5.17	cytosol
TGGT1_292080	4.19164	0.0333028	leucyl-tRNA synthetase	-3.73	cytosol
TGGT1_290670	4.93111	0.0352607	leucyl aminopeptidase LAP	-1.33	cytosol
TGGT1_219320	3.59889	0.0355289	acid phosphatase GAP50	-3.74	IMC
TGGT1_236040;TGGT1_236050	6.05776	0.0413338	#N/A	#N/A	#N/A
TGGT1_271050	3.44076	0.0416395	SAG-related sequence SRS34A	1.72	PM - peripheral 1
TGGT1_363030	2.08644	0.0452741	rhoptry protein ROP8	N/A	#N/A
TGGT1_208030	4.34709	0.0509889	microneme protein MIC4	0.83	micronemes
TGGT1_288650	2.9164	0.0518524	dense granule protein GRA12	1.75	dense granules
TGGT1_291960	3.1705	0.0548067	rhoptry kinase family protein ROP40 (incomplete catalytic triad)	1.13	rhoptries 1
TGGT1_308090;TGGT1_411430	2.44963	0.0555766	#N/A	#N/A	#N/A
TGGT1_288500	2.60487	0.0574741	FAD Malate-dehydrogenase (MDH-FAD)	-0.79	mitochondrion - soluble
TGGT1_205250	2.15105	0.0582	rhoptry protein ROP18	0.89	rhoptries 1
TGGT1_205700	4.09711	0.0601257	cyclophilin precursor	0.08	cytosol
TGGT1_311720	2.3856	0.0610257	chaperonin protein BiP	-5.5	ER 2
TGGT1_262380	3.03728	0.0628424	putative elongation factor Tu	-4.75	nucleus - chromatin
TGGT1_219540	2.53486	0.0630687	cytosolic tRNA-Ala synthetase	-4.53	cytosol
TGGT1_318160	5.01247	0.0654457	MSP (Major sperm protein) domain-containing protein	-3.54	ER 1
TGGT1_291890	2.97997	0.0666682	microneme protein MIC1	-0.76	micronemes
TGGT1_202680	3.94149	0.0667618	putative peptidase M16, alpha subunit	-4.3	mitochondrion - membranes
TGGT1_279390	4.88843	0.069374	putative proliferation-associated protein 2G4	-0.88	nucleus - non-chromatin
TGGT1_225050	3.81801	0.0726259	putative adenosylhomocysteinase	-1.58	cytosol
TGGT1_231630	4.79176	0.0726406	alveolin domain containing intermediate filament IMC4	-4.52	IMC
TGGT1_248340	2.42282	0.0731544	GTP-binding nuclear protein ran/tc4	-4.59	nucleus - chromatin
TGGT1_227810	3.73137	0.07709	rhoptry kinase family protein ROP11 (incomplete catalytic triad)	0.25	rhoptries 1
TGGT1_215470	4.57876	0.0805377	ribosomal protein RPL10A	-4.94	60S ribosome
TGGT1_310070	4.55986	0.0812886	putative methyltransferase	-1.22	cytosol
TGGT1_226250	2.05901	0.0814663	DEAD (Asp-Glu-Ala-Asp) box polypeptide DDX3X	-4.25	nucleus - non-chromatin
TGGT1_232710	2.16845	0.0836134	ribosomal protein RPS3A	-4.09	40S ribosome
TGGT1_231640	2.03661	0.0843551	alveolin domain containing intermediate filament IMC1	-4	IMC
TGGT1_278990	3.09251	0.0843742	putative phosphate carrier	-2.72	mitochondrion - membranes
TGGT1_363030;TGGT1_215775	4.42146	0.0870576	#N/A	#N/A	#N/A
TGGT1_255260	3.02826	0.0892825	apical membrane antigen AMA1	-2.86	micronemes
TGGT1_295110	3.50374	0.0903706	rhoptry protein ROP7	N/A	rhoptries 1
TGGT1_288360	2.9977	0.0917224	tryptophanyl-tRNA synthetase (TrpRS2)	-4.56	cytosol
TGGT1_268850	3.37811	0.0987858	enolase 2	-3.38	cytosol

## Sheet: PDI8-3FLAG_IP2
Proteins	Protein Log2FoldChange	p-Value	Product Description	HFF scoring	hyper_LOPIT
TGGT1_211680	6.97362	1.55973e-12	protein disulfide isomerase	-5.65	ER 2
TGGT1_206610	6.0677	8.45237e-10	pyruvate dehydrogenase complex subunit PDH-E2	-2.97	apicoplast
TGGT1_305980	7.73395	5.95318e-08	pyruvate dehydrogenase complex subunit PDH-E3I	-1.38	apicoplast
TGGT1_245670	5.82303	4.41409e-05	pyruvate dehydrogenase complex subunit PDH-E1Alpha	0.15	apicoplast
TGGT1_224060	4.09897	4.89466e-05	putative thioredoxin	-1.29	Golgi
TGGT1_230410	7.62339	5.37668e-05	peroxiredoxin PRX3	0.4	mitochondrion - soluble
TGGT1_237140	-6.42314	8.71752e-05	putative ethylene inducible protein	0.59	cytosol
TGGT1_272290	5.55312	0.000558808	pyruvate dehydrogenase complex subunit PD-HE1Beta	-0.18	apicoplast
TGGT1_273550	5.61399	0.00106082	hypothetical protein	-0.34	ER 2
TGGT1_236010	4.90703	0.00128836	prenylcysteine oxidase	1.71	apicoplast
TGGT1_267430	-6.04022	0.00145389	DnaJ domain-containing protein	-4.61	ER 1
TGGT1_300350	4.75224	0.00288667	cysteine desulfurase/selenocysteine lyase family PLP dependent transferase superfamily protein	0.45	ER 2
TGGT1_226400	3.70717	0.00449364	lipoic acid synthase LIPA	-0.97	apicoplast
TGGT1_310670	3.29528	0.0189596	putative glycogen phosphorylase 1	1.01	cytosol
TGGT1_216880	2.31922	0.0363578	guanine nucleotide-binding protein	-5.07	cytosol
TGGT1_232300	-3.3086	0.0613857	ribosomal protein RPS3	-4.37	40S ribosome
TGGT1_286160B	-4.83577	0.0641666	non-specific serine/threonine protein kinase	-1.74	#N/A
TGGT1_269650	1.67718	0.0652296	FFD and TFG box motifs protein	-1.68	nucleus - non-chromatin
TGGT1_236540	1.62069	0.0737762	RNA recognition motif-containing protein	-4.66	nucleus - non-chromatin
TGGT1_232410	-2.45776	0.0782186	PDI family protein	0.99	tubulin cytoskeleton
TGGT1_207840	-4.42097	0.0788797	ribosomal protein RPS17	-3.75	40S ribosome
TGGT1_310640	-3.50083	0.0810327	phosphorylase family protein	1.76	cytosol
TGGT1_319850	1.68239	0.0846785	splicing factor U2AF family SnRNP auxilary factor large subunit, RRM domain-containing protein	-3.52	nucleus - non-chromatin
TGGT1_305520	3.64529	0.119375	ribosomal protein RPS2	-4.24	40S ribosome
TGGT1_311470	-1.95964	0.119462	rhoptry neck protein RON5	-4.34	rhoptries 1
TGGT1_258580	1.83074	0.120178	rhoptry protein ROP17	1.29	rhoptries 1
TGGT1_262935	-5.09238	0.120364	hypothetical protein	1.55	nucleus - non-chromatin
TGGT1_249900	1.61788	0.124748	putative adenine nucleotide translocator	-3.78	mitochondrion - membranes
TGGT1_308090;TGGT1_411430	1.80229	0.125299	#N/A	#N/A	#N/A
TGGT1_288650	-2.07121	0.125943	dense granule protein GRA12	1.75	dense granules
TGGT1_286600	-2.48183	0.131318	hypothetical protein	0.43	tubulin cytoskeleton
TGGT1_300200	-4.72904	0.135825	histone H2AZ	-5.08	nucleus - chromatin
TGGT1_313640	-3.37709	0.138957	hypothetical protein	-2.49	apicoplast
TGGT1_263700	-2.40991	0.140458	ribosomal protein RPS14	-4.59	40S ribosome
TGGT1_204400	1.8223	0.143669	putative ATPase synthase subunit alpha	-3.84	mitochondrion - membranes
TGGT1_272630	1.52493	#DIV/0!	putative U6 snRNA-associated Sm family protein LSm8	-2.12	nucleus - non-chromatin
TGGT1_228470	4.4326	0.150561	ribosomal protein RPL15	-4.94	60S ribosome
TGGT1_271370	8.56113	0.172946	hypothetical protein	-4.75	#N/A
TGGT1_226710	1.87707	#DIV/0!	hypothetical protein	0.4	ER 1
TGGT1_229990	2.48078	0.175347	putative T-complex protein 1 subunit alpha	-4.96	cytosol
TGGT1_312480	3.99096	0.176906	putative uracil phosphoribosyltransferase FUR1	0.43	cytosol
TGGT1_251780	-2.95035	0.178486	heat shock protein	-5.09	mitochondrion - soluble
TGGT1_234450	-2.45444	0.178986	ribosomal protein RPS15A	-4.6	40S ribosome
TGGT1_309120	-1.33323	0.179538	ribosomal protein RPL4	-5.62	60S ribosome
TGGT1_248340	1.64663	0.181147	GTP-binding nuclear protein ran/tc4	-4.59	nucleus - chromatin
TGGT1_310070	2.90242	0.183689	putative methyltransferase	-1.22	cytosol
TGGT1_264610	2.35732	0.193094	RNA recognition motif-containing protein	-3.94	nucleus - non-chromatin
TGGT1_272010	2.35521	0.193412	Gar1 protein RNA binding region protein	-1.51	nucleus - non-chromatin
TGGT1_294670	2.34615	0.194789	translation initiation factor 3 subunit	-3.91	nucleus - non-chromatin
TGGT1_223050	-2.32945	0.19735	ribosomal protein RPS20	-4.19	nucleus - chromatin
TGGT1_297430	1.57716	0.198224	hypothetical protein	-4	nucleus - non-chromatin
TGGT1_236650	0.832873	0.210725	DEAD (Asp-Glu-Ala-Asp) box polypeptide 17	-5.58	nucleus - non-chromatin
TGGT1_269980	-3.52042	0.212333	putative preprotein translocase Sec61	-5.15	ER 1
TGGT1_363030	1.17847	0.213704	rhoptry protein ROP8	N/A	#N/A
TGGT1_286590	-1.91871	0.222215	microtubule associated protein SPM2	1.34	tubulin cytoskeleton
TGGT1_313010	1.23362	0.231277	DEAD (Asp-Glu-Ala-Asp) box polypeptide DDX6	-0.38	nucleus - non-chromatin
TGGT1_216860	1.3608	0.233904	DEAD (Asp-Glu-Ala-Asp) box polypeptide DDX39	-5.17	cytosol
TGGT1_209950	-2.48413	0.237122	putative thioredoxin	-5.2	apicoplast
TGGT1_227810	2.08714	0.238615	rhoptry kinase family protein ROP11 (incomplete catalytic triad)	0.25	rhoptries 1
TGGT1_232230	-2.45441	0.241529	ribosomal protein RPL30	-4.23	60S ribosome
TGGT1_205250	1.19305	0.245991	rhoptry protein ROP18	0.89	rhoptries 1
TGGT1_250770	1.2302	0.254167	putative eukaryotic initiation factor-4A	-4.13	cytosol
TGGT1_252360	-1.59768	0.256688	rhoptry kinase family protein ROP24 (incomplete catalytic triad)	1.34	rhoptries 1
TGGT1_210690	1.9643	0.262707	ribosomal protein RPS6	-4.58	40S ribosome
TGGT1_211020	1.44206	0.265756	RNA recognition motif-containing protein	-1.92	nucleus - non-chromatin
TGGT1_219800	1.34021	0.267348	putative vacuolar ATP synthase subunit b	-5.49	nucleus - chromatin
TGGT1_235020	-5.28705	0.269751	putative COPI protein	-4.46	cytosol
TGGT1_260180	-5.27361	0.270359	hypothetical protein	-4.07	mitochondrion - membranes
TGGT1_290200	1.31997	0.274087	NAD/NADP octopine/nopaline dehydrogenase, alpha-helical domain-containing protein	-0.87	nucleus - non-chromatin
TGGT1_291890	-1.52352	0.277094	microneme protein MIC1	-0.76	micronemes
TGGT1_300100	-1.51191	0.280413	rhoptry neck protein RON2	-4.63	rhoptries 1
TGGT1_256760	-1.66345	0.280994	pyruvate kinase PyK1	-4.03	cytosol
TGGT1_269190	1.35857	0.292017	glyceraldehyde-3-phosphate dehydrogenase GAPDH2	-4.4	apicoplast
TGGT1_214320	2.71488	0.29792	facilitative glucose transporter GT1	-1.01	PM - integral
TGGT1_313380	1.25125	0.29801	hypothetical protein	-4.7	IMC
TGGT1_316540	2.26891	#DIV/0!	IMC sub-compartment protein ISP3	-0.63	IMC
TGGT1_216810	2.46001	#DIV/0!	5'-nucleotidase, C-terminal domain-containing protein	0.89	cytosol
TGGT1_226410	2.08045	0.30513	EF-1 guanine nucleotide exchange domain-containing protein	2.47	cytosol
TGGT1_321500	-1.57015	0.305771	RNA recognition motif-containing protein	-5.18	nucleus - non-chromatin
TGGT1_214940	-4.55171	0.307229	MIC2-associated protein M2AP	1.59	micronemes
TGGT1_300310	2.5017	#DIV/0!	26S proteasome regulatory subunit, S6a family AAA ATpase	-4.65	19S proteasome
TGGT1_247510	2.64438	0.307345	fructose-bisphospatase II	-4.77	cytosol
TGGT1_239100	1.14969	0.309063	ribosomal protein RPS7	-5.53	40S ribosome
TGGT1_238150	2.39219	#DIV/0!	hypothetical protein	1.24	PM - integral
TGGT1_319560	1.02293	0.315924	microneme protein MIC3	2.36	micronemes
TGGT1_231640	1.06516	0.319517	alveolin domain containing intermediate filament IMC1	-4	IMC
TGGT1_267400	-1.68517	0.326433	ribosomal protein RPL32	-2.81	60S ribosome
TGGT1_209985	2.49913	0.32794	cAMP-dependent protein kinase	1.2	rhoptries 1
TGGT1_263040	-1.47794	0.33212	ribosomal protein RPS16	-3.98	40S ribosome
TGGT1_242330	-1.65683	0.333652	ribosomal protein RPS5	-4.92	40S ribosome
TGGT1_214080	1.3391	0.333929	toxofilin	1.56	rhoptries 1
TGGT1_207620	-4.10728	0.334884	pyridine nucleotide-disulfide oxidoreductase domain-containing protein	-1.15	mitochondrion - soluble
TGGT1_229010	2.43122	0.33814	rhoptry neck protein RON4	-0.93	rhoptries 1
TGGT1_253820	4.04718	0.338974	hypothetical protein	1.11	cytosol
TGGT1_273090	1.63164	0.340189	cell division protein CDC48CY	-6.01	cytosol
TGGT1_236910	2.38855	0.344744	putative U2 snRNP auxiliary factor	-3.26	nucleus - non-chromatin
TGGT1_291680	-1.42577	0.347869	Sec23/Sec24 trunk domain-containing protein	-5.46	nucleus - non-chromatin
TGGT1_231630	1.87173	0.34797	alveolin domain containing intermediate filament IMC4	-4.52	IMC
TGGT1_227030	-3.90569	0.348967	hypothetical protein	1.06	nucleus - chromatin
TGGT1_219520	2.36124	0.34905	histone arginine methyltransferase PRMT1	-0.04	cytosol
TGGT1_290670	1.59398	0.350177	leucyl aminopeptidase LAP	-1.33	cytosol
TGGT1_261210	-1.86143	0.350232	putative 26s proteasome subunit p55	-4.01	19S proteasome
TGGT1_205350	3.82718	0.354743	putative integral membrane protein, GNS1/SUR4 family protein	0.24	ER 1
TGGT1_205470	0.858072	0.358461	putative translation elongation factor 2 family protein	-4.31	cytosol
TGGT1_201780	-1.37706	0.363139	microneme protein MIC2	-1.17	micronemes
TGGT1_226068	-3.71561	0.363251	DnaJ domain-containing protein	-4.72	ER 1
TGGT1_308020	1.53889	0.365258	SAG-related sequence SRS57	1.03	PM - peripheral 1
TGGT1_226250	1.01141	0.367708	DEAD (Asp-Glu-Ala-Asp) box polypeptide DDX3X	-4.25	nucleus - non-chromatin
TGGT1_286420A;TGGT1_294800A	1.50748	0.37411	#N/A	#N/A	#N/A
TGGT1_232710	0.984635	0.379956	ribosomal protein RPS3A	-4.09	40S ribosome
TGGT1_226910	1.73145	0.380064	Amylo-alpha-1,6-glucosidase	-0.24	cytosol
TGGT1_231600	-3.46077	0.384105	HEAT repeat-containing protein	-2.41	cytosol
TGGT1_294620	0.67138	0.384442	putative eukaryotic initiation factor-3, subunit 8	-4.89	nucleus - non-chromatin
TGGT1_239820	1.31158	0.38453	D-3-phosphoglycerate dehydrogenase	1.79	nucleus - non-chromatin
TGGT1_235380	-3.43672	0.386182	hypothetical protein	1.44	apical 1
TGGT1_211710	-3.43432	0.38639	TB2/DP1, HVA22 family protein	1.92	ER 1
TGGT1_273760	0.776134	0.38782	heat shock protein HSP70	-4.97	cytosol
TGGT1_292080	-1.29709	0.389398	leucyl-tRNA synthetase	-3.73	cytosol
TGGT1_263870	-2.06387	0.40025	glutamate-tRNA ligase	-4.2	cytosol
TGGT1_293180	-3.24601	0.403368	NADP-specific glutamate dehydrogenase	1.34	cytosol
TGGT1_233010	2.04307	0.404141	putative cell-cycle-assocaited protein kinase ERK7	-1.53	dense granules
TGGT1_215460	-1.62998	0.405029	ribosomal protein RPS24	-3.44	40S ribosome
TGGT1_264830	3.27803	#DIV/0!	hypothetical protein	-4.36	cytosol
TGGT1_244310	2.03524	0.405616	GTP-binding protein	-3.71	nucleus - chromatin
TGGT1_311430	0.625063	0.405742	fibrillarin	-5.21	nucleolus
TGGT1_262620	-0.801281	0.408416	RNA recognition motif-containing protein	-2.1	nucleus - non-chromatin
TGGT1_245680	-1.61452	0.408965	ribosomal protein RPL21	-3.65	60S ribosome
TGGT1_277710	-3.1712	0.410475	hypothetical protein	-0.05	nucleus - chromatin
TGGT1_209030	0.737889	0.411026	actin ACT1	-4.5	cytosol
TGGT1_240650	-1.96466	0.419195	putative coatomer protein complex, subunit alpha	-4.62	cytosol
TGGT1_310080	-1.96257	0.419605	AMP-binding enzyme domain-containing protein	-2.53	cytosol
TGGT1_221620;TGGT1_212240	-1.96159	0.419797	#N/A	#N/A	#N/A
TGGT1_251810	-1.35301	0.420382	putative translation initiation factor eIF-5A	-4.32	cytosol
TGGT1_219850	-0.954417	0.420556	prolyl-tRNA synthetase (ProRS)	-4.45	cytosol
TGGT1_290660	3.05071	0.422381	RNA recognition motif-containing protein	-3.91	nucleus - non-chromatin
TGGT1_248390	-1.33019	0.427609	ribosomal protein RPL26	-3.23	60S ribosome
TGGT1_290950	0.882665	0.429268	putative clathrin heavy chain	-4.77	cytosol
TGGT1_299050	1.52164	0.433365	ribosomal protein RPL17	-5.22	60S ribosome
TGGT1_207440	1.0655	0.435228	ribosomal protein RPS4	-3.44	40S ribosome
TGGT1_224850	1.86832	0.438541	putative polyadenylate binding protein	-4.12	nucleus - non-chromatin
TGGT1_312090	-2.8815	0.44012	ribosomal protein RPL23	-4.32	60S ribosome
TGGT1_219320	0.974312	0.440772	acid phosphatase GAP50	-3.74	IMC
TGGT1_316110	-2.85414	0.443106	ribosomal protein RPS15	-6.71	apicoplast
TGGT1_266960	1.28103	0.443522	beta-tubulin	-4	tubulin cytoskeleton
TGGT1_255260	1.1358	0.446954	apical membrane antigen AMA1	-2.86	micronemes
TGGT1_291330	-0.764168	0.449071	RNA recognition motif-containing protein	1.3	nucleus - non-chromatin
TGGT1_411430	2.77174	0.452306	rhoptry protein ROP5	N/A	#N/A
TGGT1_286420A;TGGT1_294800A;TGGT1_359490;TGGT1_294800B;TGGT1_286420B	1.22358	0.46272	#N/A	#N/A	#N/A
TGGT1_222430	3.58149	#DIV/0!	HECT-domain (ubiquitin-transferase) domain-containing protein	-2.39	cytosol
TGGT1_300140	-1.74361	0.465023	putative elongation factor 1-gamma	-3.02	cytosol
TGGT1_259640	3.63959	#DIV/0!	nucleoporin autopeptidase	-4.08	nucleus - chromatin
TGGT1_215430	-2.65024	0.466456	hypothetical protein	-5.1	mitochondrion - membranes
TGGT1_234190	2.61354	0.470874	putative serine hydroxymethyltransferase 2	-4.23	cytosol
TGGT1_294560	0.666166	0.472987	rhoptry kinase family protein ROP37 (incomplete catalytic triad)	-1.55	rhoptries 1
TGGT1_306380	-1.37009	0.475985	U1 zinc finger protein	-0.91	nucleus - non-chromatin
TGGT1_268570	1.69059	0.476788	zinc finger (CCCH type) motif-containing protein	-4.23	nucleus - non-chromatin
TGGT1_272910	3.76233	#DIV/0!	T-complex protein 1 delta subunit	-4.41	cytosol
TGGT1_291930	2.55974	0.477473	RNA recognition motif-containing protein	-4.82	cytosol
TGGT1_262670	-1.18058	0.477514	ribosomal protein RPL18A	-4.54	60S ribosome
TGGT1_278870	-0.965151	0.477617	myosin F	-3.55	nucleus - chromatin
TGGT1_221470	-2.55238	0.478387	hypothetical protein	-1.49	cytosol
TGGT1_230380	2.50694	0.484095	protein translocation complex, SEC61 gamma subunit	-4.61	ER 1
TGGT1_316310	2.50348	0.484534	superoxide dismutase	-4.42	cytosol
TGGT1_309570	-2.48357	0.487072	DEAD/DEAH box helicase domain-containing protein	-1.94	nucleus - non-chromatin
TGGT1_204020	-0.937336	0.48986	ribosomal protein RPL8	-4.99	60S ribosome
TGGT1_268200	-2.43816	0.492944	RNA recognition motif-containing protein	-3.27	nucleus - non-chromatin
TGGT1_229670	-1.31026	0.493783	ribosomal protein RPS23	-3.75	40S ribosome
TGGT1_313410	-1.30349	0.495833	proteasome 26S regulatory subunit	-4.77	19S proteasome
TGGT1_311720	-0.749219	0.500119	chaperonin protein BiP	-5.5	ER 2
TGGT1_246540	1.58579	0.500946	cytochrome c1, heme protein	-4.36	mitochondrion - membranes
TGGT1_215775	2.36986	0.501987	rhoptry protein ROP8	1.08	rhoptries 1
TGGT1_209910	-1.10648	0.503852	histone H2Bv	-4.05	nucleus - chromatin
TGGT1_306970	-2.34732	0.505029	thymidylate kinase	-4.96	cytosol
TGGT1_288750	-2.3052	0.510791	ubiquinol-cytochrome c reductase	-4.04	mitochondrion - membranes
TGGT1_310030	1.25385	0.511071	putative cyclase-associated protein	1.17	cytosol
TGGT1_410610	4.12586	#DIV/0!	hypothetical protein	N/A	#N/A
TGGT1_254440	-1.54211	0.511377	ribosomal protein RPL12	-5.1	60S ribosome
TGGT1_236570	2.24758	0.51884	lysine decarboxylase family protein	-3.75	cytosol
TGGT1_236040	-1.05428	0.523048	fructose-1,6-bisphosphate aldolase	-3.46	cytosol
TGGT1_212290	1.48934	0.524261	ribosomal protein RPS19	-4.49	40S ribosome
TGGT1_216180	-2.20799	0.524484	hypothetical protein	2.17	ER 1
TGGT1_214770	4.34137	#DIV/0!	putative small GTP binding protein rab1a	-5.27	Golgi
TGGT1_318230	-0.940363	0.524961	phosphoglycerate kinase PGKI	-4.52	cytosol
TGGT1_230940	0.796358	0.525606	hypothetical protein	-4.92	nucleus - chromatin
TGGT1_222270	1.467	0.529811	hypothetical protein	-0.76	apicoplast
TGGT1_271050	-0.849162	0.530063	SAG-related sequence SRS34A	1.72	PM - peripheral 1
TGGT1_248250	2.16695	0.530433	putative translation initiation factor IF-2	-2.7	nucleus - non-chromatin
TGGT1_256770	-1.19106	0.53089	putative eukaryotic translation initiation factor 4A, isoform 3	-4.22	nucleus - non-chromatin
TGGT1_226970	-0.782621	0.532563	ribosomal protein RPS11	-3.75	40S ribosome
TGGT1_291960	0.778817	0.534499	rhoptry kinase family protein ROP40 (incomplete catalytic triad)	1.13	rhoptries 1
TGGT1_230960	1.17878	0.534837	putative splicing factor 3b, subunit 3	-4.69	nucleus - non-chromatin
TGGT1_277500	-2.09974	0.540399	putative 26S proteasome regulatory subunit 7	-3.35	19S proteasome
TGGT1_259010	2.08736	0.542265	putative vacuolar ATP synthase subunit d	-4.84	PM - integral
TGGT1_256970	-2.07581	0.544015	putative vacuolar ATP synthase subunit A	-3.61	nucleus - chromatin
TGGT1_256990	2.0696	0.544961	glycyl-tRNA synthetase	-4.28	cytosol
TGGT1_233110	-2.06223	0.546084	IMP dehydrogenasa	-1.21	cytosol
TGGT1_260190	-1.40252	0.546143	microneme protein MIC13	-0.01	micronemes
TGGT1_270510	-0.662751	0.549723	asparaginyl-tRNA synthetase (NOB+tRNA synthase)	-3.93	cytosol
TGGT1_223940	-2.01854	0.552818	GAP45 protein	-4.14	IMC
TGGT1_221620	-2.01661	0.553118	putative beta-tubulin	-2.8	tubulin cytoskeleton
TGGT1_217820	2.00759	0.554525	PCI domain-containing protein	-3.09	nucleus - non-chromatin
TGGT1_295125	1.36982	0.554605	rhoptry protein ROP4	1.68	rhoptries 1
TGGT1_218540	1.99438	0.556594	putative peptidase S15	0.53	ER 1
TGGT1_225050	-0.96501	0.557089	putative adenosylhomocysteinase	-1.58	cytosol
TGGT1_249780	-1.97185	0.56015	hypothetical protein	1.62	cytosol
TGGT1_273060	1.34781	0.56037	putative ribosomal protein S17	-4.29	#N/A
TGGT1_234380	-1.96935	0.560547	hypothetical protein	2.66	micronemes
TGGT1_222860	0.954567	0.561169	putative eukaryotic translation initiation factor	-4.47	nucleus - non-chromatin
TGGT1_244200	-1.95182	0.563339	putative 2-oxoglutarate dehydrogenase e1 component, mitochondrial precursor	-4.8	mitochondrion - soluble
TGGT1_223920	0.638972	0.563851	rhoptry neck protein RON3	-4.41	rhoptries 1
TGGT1_268850;TGGT1_268860	1.93688	0.565735	#N/A	#N/A	#N/A
TGGT1_215900	5.18831	#DIV/0!	hypothetical protein	1.96	#N/A
TGGT1_297500	-0.942259	0.566005	T-complex protein 1 eta subunit	-5.99	cytosol
TGGT1_271930	-1.93181	0.566551	hypothetical protein	2.09	IMC
TGGT1_232350	-0.600551	0.567892	lactate dehydrogenase LDH1	0.78	cytosol
TGGT1_279390	1.07716	0.568383	putative proliferation-associated protein 2G4	-0.88	nucleus - non-chromatin
TGGT1_215260	-1.91932	0.56857	carbamoylphosphate synthetase	-0.19	cytosol
TGGT1_229950	1.90911	0.570227	putative 26S proteasome regulatory subunit 6b	-5.53	19S proteasome
TGGT1_310700	1.89193	0.573032	serine/threonine phosophatase PP1	-4.72	nucleus - non-chromatin
TGGT1_236040;TGGT1_236050	-1.06086	0.573909	#N/A	#N/A	#N/A
TGGT1_218780	1.05204	0.576917	putative phosphoserine aminotransferase	0.69	cytosol
TGGT1_247350	1.27692	0.579306	thioredoxin domain-containing protein	0.8	ER 1
TGGT1_286630	1.27513	0.579792	redoxin domain-containing protein	1.57	apicoplast
TGGT1_211290	1.0363	0.582312	rhoptry protein ROP15	0.16	rhoptries 1
TGGT1_211040	1.82085	0.584848	Sec61beta family protein	-4.37	ER 1
TGGT1_225435	6.23428	#DIV/0!	hypothetical protein	0.11	#N/A
TGGT1_213350	-0.894215	0.585147	ribosomal protein RPS15	-5.34	40S ribosome
TGGT1_262560	6.3274	#DIV/0!	hypothetical protein	-3.88	Golgi
TGGT1_263850	1.2514	0.586264	hypothetical protein	1.12	cytosol
TGGT1_220260	-1.25087	0.586409	hypothetical protein	-0.65	nucleus - non-chromatin
TGGT1_306960	-1.77918	0.591935	phenylalanine--tRNA ligase, beta subunit protein	-3.92	cytosol
TGGT1_211030	1.22635	0.593162	hypothetical protein	1.01	cytosol
TGGT1_264960	7.19348	#DIV/0!	hypothetical protein	-3.52	#N/A
TGGT1_288940	7.39585	#DIV/0!	hypothetical protein	-4.82	#N/A
TGGT1_312630	-0.781474	0.594844	putative anonymous antigen-1	-3.53	cytosol
TGGT1_205700	-0.997021	0.595934	cyclophilin precursor	0.08	cytosol
TGGT1_243950	-1.74598	0.597666	putative prohibitin	-5.18	mitochondrion - membranes
TGGT1_261955B	7.77248	#DIV/0!	hypothetical protein	-2.09	#N/A
TGGT1_269920	7.98881	#DIV/0!	phosphatidylserine decarboxylase	0.52	dense granules
TGGT1_251670	8.13568	#DIV/0!	putative werner helicase interacting protein 1	0.01	#N/A
TGGT1_310750	1.74593	0.597675	emp24/gp25L/p24 family protein	-6.01	Golgi
TGGT1_312260	8.497	#DIV/0!	hypothetical protein	-3.58	nucleus - non-chromatin
TGGT1_216450	1.73267	0.599985	peptidase, T1 family protein	-4.1	20S proteasome
TGGT1_314920	9.4302	#DIV/0!	hypothetical protein	-5.8	#N/A
TGGT1_274140	9.63231	#DIV/0!	hypothetical protein	0.22	#N/A
TGGT1_293240	9.81738	#DIV/0!	triacylglycerol lipase	-0.83	#N/A
TGGT1_238170	9.9041	#DIV/0!	hypothetical protein	-5.06	#N/A
TGGT1_211680;TGGT1_247350	10.3874	#DIV/0!	#N/A	#N/A	#N/A
TGGT1_248460	1.99081	#DIV/0!	putative ubiquitin	1.18	PM - integral
TGGT1_225080	-0.698311	0.603574	ribosomal protein RPS18	-4.15	40S ribosome
TGGT1_230420	-0.968691	0.605899	sarco/endoplasmic reticulum Ca2+-ATPase	-5.43	ER 1
TGGT1_287500	-0.693247	0.60614	putative T complex chaperonin	-4.89	cytosol
TGGT1_292920	1.17546	0.607398	putative heat shock protein 75	-2.89	mitochondrion - soluble
TGGT1_249390	-0.957542	0.609853	glutamate/leucine/phenylalanine/valine dehydrogenase family protein	1	cytosol
TGGT1_305180	13.5595	#DIV/0!	Na+/H+ exchanger NHE3	-2.81	Golgi
TGGT1_286450	-1.67408	0.610342	dense granule protein GRA5	2.58	dense granules
TGGT1_270380	-0.747835	0.610344	ribosomal protein RPS13	-4.6	40S ribosome
TGGT1_243930	-1.65561	0.613658	hypothetical protein	0.25	micronemes
TGGT1_244110	1.6508	0.614524	nucleosome assembly protein (nap) protein	-0.88	cytosol
TGGT1_262040	-1.14944	0.614786	SAC3/GANP family protein	-0.03	cytosol
TGGT1_265530	0.674494	0.615698	RNA recognition motif-containing protein	-5.33	nucleus - non-chromatin
TGGT1_319920	-0.928526	0.620226	2-oxo acid dehydrogenases acyltransferase (catalytic domain) domain-containing protein	-1.92	mitochondrion - membranes
TGGT1_318760	5.05994	#DIV/0!	hypothetical protein	-0.56	nucleus - chromatin
TGGT1_232250	-1.12886	0.620683	catalase	2.08	cytosol
TGGT1_321620	1.42755	#DIV/0!	dynamin-related protein DRPB	-4.91	nucleus - chromatin
TGGT1_238100	-1.12522	0.621729	transmembrane protein	-4.44	Golgi
TGGT1_232130	0.922348	0.622451	hypothetical protein	-0.82	tubulin cytoskeleton
TGGT1_295110;TGGT1_295125	0.802176	0.622984	#N/A	#N/A	#N/A
TGGT1_276140	-0.711245	0.627471	ADP ribosylation factor ARF1	-1.44	nucleus - chromatin
TGGT1_261950	-0.508498	0.627841	ATP synthase beta subunit ATP-B	-4.84	mitochondrion - membranes
TGGT1_272350	1.54966	0.633142	mRNA export protein	-3.4	nucleus - chromatin
TGGT1_315320	0.696248	0.634569	SAG-related sequence SRS52A	-0.48	PM - peripheral 1
TGGT1_222220	-1.53815	0.635308	alveolin domain containing intermediate filament IMC7	-0.64	IMC
TGGT1_211250	5.29778	#DIV/0!	hypothetical protein	0.46	cytosol
TGGT1_201680	-0.634083	0.636576	putative eukaryotic initiation factor-3 subunit 10	-4.55	nucleus - non-chromatin
TGGT1_308090	-0.881779	0.63719	rhoptry protein ROP5	N/A	rhoptries 1
TGGT1_204530	-1.52094	0.638563	microneme protein MIC11	1.77	micronemes
TGGT1_309210	0.687328	0.638812	putative peroxiredoxin 6	1	cytosol
TGGT1_266640	-0.868453	0.642082	putative Acetyl-coenzyme A synthetase 2	0.59	cytosol
TGGT1_221380	-0.444901	0.642867	alba 1	-0.16	nucleus - non-chromatin
TGGT1_201700	1.49705	0.643117	WD domain, G-beta repeat-containing protein	-3.65	nucleus - non-chromatin
TGGT1_263300	0.618386	0.644787	eukaryotic porin protein	-3.67	mitochondrion - membranes
TGGT1_227620	1.04497	0.645198	dense granule protein GRA2	2.47	dense granules
TGGT1_223390	-0.746447	0.646609	putative activating signal cointegrator 1 complex subunit 3 family 1 ASCC3L1	-4.82	nucleus - non-chromatin
TGGT1_292130	0.667876	0.648119	ribosomal protein RPL13A	-2.39	60S ribosome
TGGT1_214290	-1.46011	0.65024	DJ-1 family protein	2	cytosol
TGGT1_261240;TGGT1_218260	-1.45482	0.651268	#N/A	#N/A	#N/A
TGGT1_268890	2.25227	#DIV/0!	citrate synthase I	-2.4	mitochondrion - soluble
TGGT1_239760	-1.01203	0.655034	ribosomal protein RPL22	-4.32	60S ribosome
TGGT1_316400B	-0.38383	0.65545	alpha tubulin TUBA1	-4.71	#N/A
TGGT1_411760	0.652104	0.655719	actin	N/A	#N/A
TGGT1_226720	-1.43141	0.655842	translin family protein	0.29	cytosol
TGGT1_249530	1.4311	0.655903	putative exportin 1	-3.78	cytosol
TGGT1_215980	1.42698	0.656713	hypothetical protein	2.11	dense granules
TGGT1_214270	0.457079	#DIV/0!	putative translation initiation factor IF-2	-5.99	cytosol
TGGT1_219540	0.482746	0.66151	cytosolic tRNA-Ala synthetase	-4.53	cytosol
TGGT1_253290	1.7093	#DIV/0!	valyl-tRNA synthetase	-3.82	cytosol
TGGT1_320600	1.40103	0.661838	cold-shock DNA-binding domain-containing protein	0.66	nucleus - non-chromatin
TGGT1_203310	1.52624	#DIV/0!	dense granule protein GRA7	1.9	dense granules
TGGT1_246590	-1.89632	#DIV/0!	hypothetical protein	-0.28	nucleus - chromatin
TGGT1_218520	0.971561	0.667272	microneme protein MIC6	1.05	micronemes
TGGT1_247550	-0.573171	0.668744	heat shock protein HSP60	-5.1	mitochondrion - soluble
TGGT1_260500	-1.74708	#DIV/0!	putative COPI associated protein	-3.3	IMC
TGGT1_232830	1.78828	#DIV/0!	putative vacuolar proton translocating ATPase subunit A	-3.73	PM - integral
TGGT1_226860	-1.3468	0.672707	SAG-related sequence SRS67	1.88	PM - peripheral 1
TGGT1_289300	-0.941336	0.676525	methionyl-tRNA synthetase	-5.07	cytosol
TGGT1_235930	0.670421	0.679664	domain K- type RNA binding proteins family protein	-4.28	nucleus - non-chromatin
TGGT1_312200	1.30528	0.681173	serine/threonine protein phosphatase	0.71	cytosol
TGGT1_267060	-0.91184	0.685644	ribosomal protein RPL14	-3.07	60S ribosome
TGGT1_207710	-0.126951	#DIV/0!	putative phosphatidylinositol synthase	-3.57	ER 1
TGGT1_289650	0.652062	0.687782	PEP-carboxykinase I	1.9	cytosol
TGGT1_217890	0.893135	0.691473	putative alkyl hydroperoxide reductase/ Thiol specific antioxidant/ Mal allergen	0.23	nucleus - non-chromatin
TGGT1_312110	0.732189	0.693467	apicoplast-associated thioredoxin family protein Atrx1	-4.16	apicoplast
TGGT1_305290	2.94415	#DIV/0!	putative vacuolar atp synthase subunit e	-1.4	nucleus - chromatin
TGGT1_257680	-1.24081	0.694567	myosin light chain MLC1	-2.7	IMC
TGGT1_246500	-2.21678	#DIV/0!	surp module domain-containing protein	-5.56	nucleus - non-chromatin
TGGT1_309560	1.24031	0.694673	nmda receptor glutamate-binding chain	1.21	rhoptries 2
TGGT1_262690	-0.871748	0.698181	ribosomal protein RPL27	-4.67	60S ribosome
TGGT1_316400B;TGGT1_231770	-1.21946	0.699069	#N/A	#N/A	#N/A
TGGT1_243960	0.479035	0.699846	nuclear transport factor 2 (ntf2) domain-containing protein	-2.28	nucleus - non-chromatin
TGGT1_230070	-2.1573	#DIV/0!	BolA family protein	2.11	cytosol
TGGT1_288500	0.448205	0.700543	FAD Malate-dehydrogenase (MDH-FAD)	-0.79	mitochondrion - soluble
TGGT1_309752	0.709611	0.702211	putative succinate-Coenzyme A ligase, beta subunit	-3.19	mitochondrion - soluble
TGGT1_243570	-0.854537	0.703611	ribosomal protein RPS26	-5.14	40S ribosome
TGGT1_216670	-0.551357	0.705355	FUSE-binding protein 2 / KH-type splicing regulatory protein	-3.31	nucleus - non-chromatin
TGGT1_261700	-2.52127	#DIV/0!	hypothetical protein	0.99	#N/A
TGGT1_206470	1.17432	0.708696	pyruvate dehydrogenase complex subunit PDH-E3II	-3.23	mitochondrion - soluble
TGGT1_295110	0.600742	0.710745	rhoptry protein ROP7	N/A	rhoptries 1
TGGT1_200250;TGGT1_200240;TGGT1_200230	0.22203	#DIV/0!	#N/A	#N/A	#N/A
TGGT1_269885B	0.666546	#DIV/0!	rhoptry metalloprotease toxolysin TLN1	-2.07	#N/A
TGGT1_235470	0.282499	0.712097	myosin A	-3.09	IMC
TGGT1_263090	0.367727	0.712828	14-3-3 protein	-5.79	cytosol
TGGT1_321640	0.0109122	#DIV/0!	cell division protein CDC48AP	-4.08	apicoplast
TGGT1_290850	-2.68556	#DIV/0!	WD-40 repeat protein	-4.51	nucleus - non-chromatin
TGGT1_221210	-0.413466	#DIV/0!	cyclophilin	-1.6	ER 2
TGGT1_274060	1.15301	0.713291	2-oxoglutarate/malate translocase OMT	0.58	mitochondrion - membranes
TGGT1_206510	-1.14185	0.715709	toxolysin TLN4	0.51	micronemes
TGGT1_289830	-0.585851	0.71748	putative eukaryotic initiation factor-3, delta subunit	-4.89	nucleus - non-chromatin
TGGT1_258870B;TGGT1_258870A	-0.461325	#DIV/0!	#N/A	#N/A	#N/A
TGGT1_263180	1.12909	0.718486	myosin D	1.56	PM - peripheral 1
TGGT1_205510	0.807084	0.718733	putative nucleolar protein 5	-4.28	cytosol
TGGT1_202680	-0.514898	0.723754	putative peptidase M16, alpha subunit	-4.3	mitochondrion - membranes
TGGT1_229030	1.10238	0.724337	hypothetical protein	-3.87	ER 1
TGGT1_263050	-0.510749	0.725862	ribosomal protein RPL13	-3.53	60S ribosome
TGGT1_251870;TGGT1_305160	-0.646017	0.727172	#N/A	#N/A	#N/A
TGGT1_212960B	0.655788	#DIV/0!	hypothetical protein	-3.59	#N/A
TGGT1_269885A	-1.08195	0.728844	rhoptry metalloprotease toxolysin TLN1	-1.37	#N/A
TGGT1_245490	-1.07884	0.729533	microneme protein MIC8	-1.71	micronemes
TGGT1_202310	-1.72719	#DIV/0!	O-sialoglycoprotein endopeptidase	-4.74	#N/A
TGGT1_293580	-2.82458	#DIV/0!	prefoldin subunit protein	-4.84	cytosol
TGGT1_257740	-0.0231765	#DIV/0!	UMP-CMP kinase	-3.2	cytosol
TGGT1_274190	0.236816	#DIV/0!	putative eukaryotic initiation factor 2B epsilon subunit	-5.07	cytosol
TGGT1_267600	-2.78179	#DIV/0!	FHA domain-containing protein	0.74	cytosol
TGGT1_318160	0.637323	0.730621	MSP (Major sperm protein) domain-containing protein	-3.54	ER 1
TGGT1_229250A	0.769139	0.730978	ribosomal protein RPL28	-6.04	#N/A
TGGT1_311240	0.544688	0.736257	putative DnaJ family chaperone	-3.96	cytosol
TGGT1_220400	0.616335	0.738983	actin depolymerizing factor ADF	-4.23	cytosol
TGGT1_207830	0.0637338	#DIV/0!	MORN repeat-containing protein	1.53	PM - peripheral 2
TGGT1_232440	0.733385	0.742636	Brf1p family coiled coil protein	0.34	nucleus - chromatin
TGGT1_290005	-0.452601	#DIV/0!	putative proteasome subunit beta type 1	-3.7	20S proteasome
TGGT1_309590	0.530779	0.742653	rhoptry protein ROP1	1.59	rhoptries 1
TGGT1_254860	4.81616	#DIV/0!	hypothetical protein	-2.38	#N/A
TGGT1_360830	-2.98067	#DIV/0!	nucleoside-triphosphatase	N/A	#N/A
TGGT1_319530	-2.96647	#DIV/0!	splicing factor SF2	-0.02	nucleus - non-chromatin
TGGT1_210095;TGGT1_410590;TGGT1_410600	-3.51035	#DIV/0!	#N/A	#N/A	#N/A
TGGT1_363030;TGGT1_215775	-0.599243	0.745828	#N/A	#N/A	#N/A
TGGT1_248860	-3.02681	#DIV/0!	hypothetical protein	-4.61	apicoplast
TGGT1_288360	0.429682	0.747528	tryptophanyl-tRNA synthetase (TrpRS2)	-4.56	cytosol
TGGT1_204050	0.996004	0.748127	subtilisin SUB1	1.21	micronemes
TGGT1_217460	-0.515205	0.749845	glutaminyl-tRNA synthetase (GlnRS)	-3.72	cytosol
TGGT1_218820	-0.583395	0.752204	alba 2	0.68	nucleus - non-chromatin
TGGT1_266060	0.577927	0.75441	ribosomal protein RPSA	-5.48	cytosol
TGGT1_240640	-0.968193	0.754475	casein kinase I	-4.35	nucleus - chromatin
TGGT1_277970	-1.36459	#DIV/0!	dolichol-phosphate-mannose synthase family protein	-4.37	ER 1
TGGT1_311480	-2.88153	#DIV/0!	hypothetical protein	0.15	IMC
TGGT1_266630	-3.15499	#DIV/0!	hypothetical protein	-4.16	apical 1
TGGT1_226590	-0.286501	#DIV/0!	putative cytochrome C oxidase subunit IIa	-3.8	mitochondrion - membranes
TGGT1_258410	-0.696838	0.754671	photosensitized INA-labeled protein PHIL1	1.74	IMC
TGGT1_235540	-0.695801	0.755014	putative eukaryotic initiation factor-2 beta	-5.6	cytosol
TGGT1_289690	0.321609	0.758291	glyceraldehyde-3-phosphate dehydrogenase GAPDH1	1.38	cytosol
TGGT1_299110	-0.895199	#DIV/0!	cleft lip and palate transmembrane protein 1 (clptm1) protein	-1.99	ER 1
TGGT1_213040	-3.01274	#DIV/0!	hypothetical protein	-4.77	nucleus - chromatin
TGGT1_305240	-1.02305	#DIV/0!	XPA binding protein 2 family protein	-2.5	nucleus - non-chromatin
TGGT1_243600	-0.145823	#DIV/0!	acetyltransferase, GNAT family protein	1.41	cytosol
TGGT1_215100	-3.11818	#DIV/0!	PP-loop family protein	-4.07	apicoplast
TGGT1_239260	-0.443993	0.760137	histone H4	-4.81	nucleus - chromatin
TGGT1_223070	1.18549	#DIV/0!	hypothetical protein	0.64	cytosol
TGGT1_252290	-0.679452	0.760436	putative importin alpha	-5.32	cytosol
TGGT1_292220	-0.674619	0.762044	PCI domain-containing protein	-4.39	19S proteasome
TGGT1_215470	0.553085	0.764471	ribosomal protein RPL10A	-4.94	60S ribosome
TGGT1_289800	0.205387	#DIV/0!	hypothetical protein	-3.23	Golgi
TGGT1_309730	-0.480089	0.766172	thioredoxin reductase	-1.98	cytosol
TGGT1_313670	-1.05347	#DIV/0!	adaptin n terminal region domain-containing protein	-4.27	nucleus - chromatin
TGGT1_247470	0.9136	0.767086	putative nucleolar protein	-3.33	cytosol
TGGT1_222160	0.912775	0.767278	aldehyde dehydrogenase	-0.64	cytosol
TGGT1_214790	-0.156275	#DIV/0!	glycoprotein	-3.48	mitochondrion - soluble
TGGT1_310460	0.240227	#DIV/0!	Rab6	-0.13	PM - peripheral 2
TGGT1_278830	-3.22934	#DIV/0!	glucose-6-phosphate 1-dehydrogenase	0.69	nucleus - chromatin
TGGT1_205558	0.657432	0.767775	NAC domain-containing protein	-3.68	cytosol
TGGT1_270550	-0.905402	0.768997	putative gamma-glutamyl phosphate reductase	-0.69	cytosol
TGGT1_293000	8.10553	#DIV/0!	3'5'-cyclic nucleotide phosphodiesterase domain-containing protein	-2.53	nucleus - chromatin
TGGT1_261250	-0.411093	#DIV/0!	histone H2A1	-3.39	nucleus - chromatin
TGGT1_300000	0.896292	0.771125	ribosomal protein RPL18	-5.59	60S ribosome
TGGT1_266070	-0.651592	#DIV/0!	ribosomal protein RPL31	-3.75	60S ribosome
TGGT1_236070	-3.22554	#DIV/0!	pyrroline-5-carboxylate reductase	0.79	nucleus - chromatin
TGGT1_202370	-0.862373	0.779096	putative T-complex protein 1, epsilon subunit (TCP-1-epsilon)	-6.05	cytosol
TGGT1_233460	-0.278281	0.780311	SAG-related sequence SRS29B	-0.07	PM - peripheral 1
TGGT1_261780	-0.508599	#DIV/0!	microneme protein MIC7	-3.8	micronemes
TGGT1_266810	-2.13222	#DIV/0!	hypothetical protein	-4.42	ER 1
TGGT1_209150	-3.34909	#DIV/0!	non-proton pumping type-II NADH dehydrogenase I	-0.19	mitochondrion - membranes
TGGT1_230450	1.35836	#DIV/0!	bifunctional GMP synthase/glutamine amidotransferase protein	-4.16	cytosol
TGGT1_229930	-0.857099	0.780342	p25-alpha family protein	1.91	nucleus - chromatin
TGGT1_308840	-0.501306	0.785641	SAG-related sequence SRS51	1.84	PM - peripheral 1
TGGT1_205340	-0.600518	0.786925	ribosomal protein RPS12	-4.83	40S ribosome
TGGT1_305850	-0.828501	0.787129	RNA recognition motif-containing protein	0.73	nucleus - non-chromatin
TGGT1_218410	-0.385744	0.790567	ribosomal protein RPP0	-3.16	60S ribosome
TGGT1_226960	-0.248477	0.795018	phosphofructokinase PFKII	-5.19	cytosol
TGGT1_216260	1.09467	#DIV/0!	putative eukaryotic initiation factor-2B, gamma subunit	-4.15	cytosol
TGGT1_221620;TGGT1_266960	0.795438	0.795038	#N/A	#N/A	#N/A
TGGT1_248810	-0.418324	0.795246	nuclear factor NF7	-0.8	nucleus - non-chromatin
TGGT1_242800	-1.37979	#DIV/0!	putative ribosome biogenesis protein NSA2	-5.18	nucleus - non-chromatin
TGGT1_289330	-1.37613	#DIV/0!	ubiquitin carboxyl-terminal hydrolase family 2 protein	-4.51	cytosol
TGGT1_205710	0.903296	#DIV/0!	lysine-tRNA ligase	-5.22	cytosol
TGGT1_320210	-1.88454	#DIV/0!	WD domain, G-beta repeat domain containing protein	-5.76	nucleus - non-chromatin
TGGT1_245460	-0.471902	0.797776	ribosomal protein RPS8	-4.68	40S ribosome
TGGT1_310150	-0.3045	#DIV/0!	AMP-binding enzyme domain-containing protein	0.26	Golgi
TGGT1_222180	0.568465	0.79782	hypothetical protein	-3.96	#N/A
TGGT1_233040	7.39344	#DIV/0!	3'5'-cyclic nucleotide phosphodiesterase domain-containing protein	1.22	#N/A
TGGT1_214610	3.34156	#DIV/0!	hypothetical protein	-4.12	nucleus - chromatin
TGGT1_201380	-0.780665	0.798594	putative chorismate synthase	-2.84	cytosol
TGGT1_288720	0.469419	0.798804	ribosomal protein RPL10	-5.3	60S ribosome
TGGT1_258826	-3.47239	#DIV/0!	hypothetical protein	-3.88	ER 1
TGGT1_258740	-0.364454	#DIV/0!	putative eukaryotic initiation factor-2A	-1.21	nucleus - non-chromatin
TGGT1_312600	0.162965	#DIV/0!	heat shock protein HSP21	0.55	cytosol
TGGT1_268950	0.268968	#DIV/0!	hypothetical protein	-2.62	cytosol
TGGT1_305780	-3.7579	#DIV/0!	putative 5'-3' exoribonuclease	-5.1	nucleus - non-chromatin
TGGT1_293690	0.545838	0.805557	profilin PRF	-4.58	cytosol
TGGT1_293630	-0.361057	#DIV/0!	hypothetical protein	-6.17	nucleus - non-chromatin
TGGT1_279420	-0.746487	0.806869	hypothetical protein	-1.96	rhoptries 1
TGGT1_266080	-0.495187	#DIV/0!	hypothetical protein	1.77	apical 1
TGGT1_293570	-0.743247	0.807657	putative translocation protein sec62	-4.25	ER 1
TGGT1_300190	-0.534225	0.809543	ribosomal protein RPL37A	-4.82	60S ribosome
TGGT1_310040	-1.17756	#DIV/0!	putative ubiquitin conjugating enzyme E2	-2.07	cytosol
TGGT1_313140	-0.714741	0.814617	isocitrate dehydrogenase	-3.04	mitochondrion - soluble
TGGT1_300260	0.0591876	#DIV/0!	threonyl-tRNA synthetase family protein	-4.32	cytosol
TGGT1_262920	0.519133	0.814736	trypsin domain-containing protein	0.56	rhoptries 1
TGGT1_262720	-0.709629	0.81587	putative eukaryotic initiation factor-1A	-4.59	cytosol
TGGT1_263060	0.695314	0.819386	Proteasome/cyclosome repeat-containing protein	-3.81	19S proteasome
TGGT1_251690	-0.367274	0.819585	putative seryl-tRNA synthetase, cytoplasmic	-4.13	cytosol
TGGT1_320050	-0.417773	0.820314	ribosomal protein RPL5	-3.66	cytosol
TGGT1_314820	-0.468591	#DIV/0!	putative atp synthase F1, epsilon subunit	-3.21	mitochondrion - membranes
TGGT1_261570	0.326536	0.821937	ribosomal protein RPL7A	-4.03	60S ribosome
TGGT1_213030	-0.68269	#DIV/0!	hypothetical protein	-1.04	cytosol
TGGT1_255420	-3.99327	#DIV/0!	hypothetical protein	1.74	IMC
TGGT1_294200	-0.680281	0.823091	glucose-6-phosphate 1-dehydrogenase	1.49	dense granules
TGGT1_320220	0.660808	0.827909	putative ubiquinol cytochrome c oxidoreductase	-5.76	mitochondrion - membranes
TGGT1_305270	-2.71476	#DIV/0!	hypothetical protein	-1.08	rhoptries 1
TGGT1_224130	-1.70234	#DIV/0!	hypothetical protein	1.47	#N/A
TGGT1_239490	0.731243	#DIV/0!	dehydrogenase E1 component family protein	-1.89	mitochondrion - soluble
TGGT1_231140	0.655593	0.829203	ribosomal protein RPS25	-3.46	40S ribosome
TGGT1_299210	-3.91038	#DIV/0!	CTP synthase	-5.67	cytosol
TGGT1_243710	-0.472903	0.830739	t-complex protein beta subunit	-4.79	cytosol
TGGT1_297470	0.205981	#DIV/0!	putative myosin light chain 2	0.78	PM - peripheral 1
TGGT1_286750	-3.81942	#DIV/0!	MA3 domain-containing protein	0.51	cytosol
TGGT1_222380	-0.730599	#DIV/0!	importin-beta N-terminal domain-containing protein	-3.51	cytosol
TGGT1_239752	-2.78647	#DIV/0!	hypothetical protein	-1.36	dense granules
TGGT1_236210	-0.472871	0.83075	putative peptidase M16 family potein	-4.74	mitochondrion - membranes
TGGT1_266760	-0.619368	#DIV/0!	isocitrate dehydrogenase	0.35	nucleus - chromatin
TGGT1_289600	0.646654	0.831423	heat shock protein HSP29	2.28	cytosol
TGGT1_242400;TGGT1_206590	-4.10237	#DIV/0!	#N/A	#N/A	#N/A
TGGT1_265370	-4.01345	#DIV/0!	hypothetical protein	1.56	mitochondrion - membranes
TGGT1_267080	-0.630915	0.835344	putative 26S protease regulatory subunit 4	-4.66	19S proteasome
TGGT1_214440	0.84901	#DIV/0!	4'-phosphopantetheinyl transferase superfamily protein	2.14	nucleus - chromatin
TGGT1_275810	0.458571	0.835728	ribosomal protein RPS10	-5.12	nucleus - chromatin
TGGT1_256820	-0.32834	0.838317	zinc finger (CCCH type) motif-containing protein	-4.96	nucleus - chromatin
TGGT1_233350	-1.00759	#DIV/0!	putative nuclear transport factor 2	-3.46	cytosol
TGGT1_238010	0.44251	0.841334	ribosomal protein RPL23A	-4.8	60S ribosome
TGGT1_214350	0.60575	0.841638	putative GTP-binding protein	0.6	cytosol
TGGT1_286580	0.417104	0.850233	hypothetical protein	1.38	IMC
TGGT1_209160	-4.13492	#DIV/0!	myristoyl CoA:protein N-myristoyltransferase	-4.96	nucleus - non-chromatin
TGGT1_279100;TGGT1_410370	-4.15153	#DIV/0!	#N/A	#N/A	#N/A
TGGT1_264080	-4.31643	#DIV/0!	acyl carrier protein ACP	-1.43	apicoplast
TGGT1_208530	-0.251148	#DIV/0!	nicotinate phosphoribosyltransferase	1.25	nucleus - non-chromatin
TGGT1_230160	-0.564173	0.852108	hypothetical protein	2.11	IMC
TGGT1_321680	-0.230558	0.852165	hypothetical protein	-0.07	cytosol
TGGT1_280600	0.431888	#DIV/0!	putative histidyl-tRNA synthetase (HisRS)	-4.23	cytosol
TGGT1_278950	-1.47878	#DIV/0!	LSM domain-containing protein	-3.56	nucleus - non-chromatin
TGGT1_208030	0.341459	0.852483	microneme protein MIC4	0.83	micronemes
TGGT1_248880	0.54356	0.857329	GTPase RAB7	-2.67	PM - integral
TGGT1_209720	-1.53413	#DIV/0!	hypothetical protein	-1.64	mitochondrion - membranes
TGGT1_262380	0.238605	0.857682	putative elongation factor Tu	-4.75	nucleus - chromatin
TGGT1_225790	-1.55105	#DIV/0!	PDI family protein	1.98	tubulin cytoskeleton
TGGT1_367060;TGGT1_267160;TGGT1_267140	-0.839842	#DIV/0!	#N/A	#N/A	#N/A
TGGT1_262930	-1.12267	#DIV/0!	hypothetical protein	-3.47	ER 1
TGGT1_262050	0.391618	0.859197	rhoptry kinase family protein ROP39	1.97	rhoptries 2
TGGT1_235370	-4.19734	#DIV/0!	hypothetical protein	-3.15	#N/A
TGGT1_315770	0.534662	0.859589	cytochrome p450 superfamily protein	0.8	mitochondrion - membranes
TGGT1_227360	0.194049	0.859651	ribosomal protein RPL3	-5.9	60S ribosome
TGGT1_279100;TGGT1_410370;TGGT1_411470	-1.42648	#DIV/0!	#N/A	#N/A	#N/A
TGGT1_263070	0.37279	0.865842	CMGC kinase, CK2 family	-2.65	cytosol
TGGT1_280710	0.631035	#DIV/0!	putative 20S proteasome subunit beta 7	-4.46	20S proteasome
TGGT1_260670	-5.46819	#DIV/0!	putative centrin	-4.46	nucleus - chromatin
TGGT1_233480	-4.5267	#DIV/0!	SAG-related sequence SRS29C	1.51	PM - peripheral 1
TGGT1_273520	-0.182163	0.868152	PCI domain-containing protein	-3.26	nucleus - non-chromatin
TGGT1_208790	-0.364123	0.868907	putative MC family transporter	0.59	mitochondrion - membranes
TGGT1_219140	-0.322702	#DIV/0!	EF-1 guanine nucleotide exchange domain-containing protein	-0.86	cytosol
TGGT1_228190	-0.490693	0.870808	putative eukaryotic initiation factor-3, subunit 5	-5.13	nucleus - non-chromatin
TGGT1_230520	-1.26184	#DIV/0!	putative cyclophilin 1	-1.69	mitochondrion - soluble
TGGT1_295350	-0.48327	0.87271	putative nucleoside diphosphate kinase	2.45	cytosol
TGGT1_202200	-0.469539	0.876235	hypothetical protein	-1.41	rhoptries 1
TGGT1_229360	-1.67179	#DIV/0!	transaldolase	0.33	nucleus - non-chromatin
TGGT1_204130	-0.464404	0.877555	perforin-like protein PLP1	1.13	micronemes
TGGT1_258390	-0.383253	#DIV/0!	putative DnaJ protein	-3.22	apicoplast
TGGT1_213280	0.462529	0.878038	SAG-related sequence SRS25	2.11	PM - peripheral 1
TGGT1_268850	0.2442	0.879224	enolase 2	-3.38	cytosol
TGGT1_284560	-0.219791	0.879415	ribosomal protein RPL9	-5.37	60S ribosome
TGGT1_262710	-1.36416	#DIV/0!	Ctr copper transporter family protein	-2.62	Golgi
TGGT1_207640	-1.24827	#DIV/0!	isoleucyl-tRNA synthetase family protein	-4.61	cytosol
TGGT1_260820	-0.13677	#DIV/0!	IMC sub-compartment protein ISP1	0.36	apical 1
TGGT1_231910	-4.63266	#DIV/0!	ATP synthase F1 gamma subunit	-3.94	mitochondrion - membranes
TGGT1_216790	-4.73372	#DIV/0!	putative ATP-binding cassette sub-family E member 1	-4.11	nucleus - non-chromatin
TGGT1_233000	-0.384881	#DIV/0!	KOW motif domain-containing protein	-4.24	nucleus - non-chromatin
TGGT1_278990	0.219242	0.879713	putative phosphate carrier	-2.72	mitochondrion - membranes
TGGT1_262730	0.181518	#DIV/0!	rhoptry protein ROP16	1.11	rhoptries 1
TGGT1_251500	-0.331766	0.880381	putative eukaryotic initiation factor-3, subunit 3	-3.35	nucleus - non-chromatin
TGGT1_228630	-0.329815	0.881075	hypothetical protein	-4.48	apicoplast
TGGT1_283780	-0.442623	#DIV/0!	glucose-6-phosphate isomerase GPI	-2.52	cytosol
TGGT1_310850	-0.229972	#DIV/0!	MYND finger domain-containing protein	-2.81	cytosol
TGGT1_205240	3.25225	#DIV/0!	cleft lip and palate transmembrane protein 1 (clptm1) protein	-1.26	ER 1
TGGT1_318430	-4.87097	#DIV/0!	malate dehydrogenase MDH	1.63	cytosol
TGGT1_313370	-4.86788	#DIV/0!	hypothetical protein	-0.86	nucleus - non-chromatin
TGGT1_220950	-0.281068	#DIV/0!	hypothetical protein	2.13	dense granules
TGGT1_225550	0.347942	#DIV/0!	phosphatidylserine decarboxylase	-4.01	mitochondrion - membranes
TGGT1_264040	-3.69183	#DIV/0!	hypothetical protein	-2.54	mitochondrion - membranes
TGGT1_300280	-2.00442	#DIV/0!	LSM domain-containing protein	-5.79	nucleus - non-chromatin
TGGT1_286420A;TGGT1_359490;TGGT1_294800B;TGGT1_286420B	-0.329189	0.881297	#N/A	#N/A	#N/A
TGGT1_259240	0.449765	0.881325	ribosomal protein RPS21	-4.87	cytosol
TGGT1_226830	-0.395816	#DIV/0!	DnaK family protein	-5.4	ER 2
TGGT1_215210	2.24856	#DIV/0!	hypothetical protein	0.49	#N/A
TGGT1_279380	-0.70156	#DIV/0!	hypothetical protein	1.96	cytosol
TGGT1_309740	0.433377	0.885555	LSM domain-containing protein	-4.92	nucleus - non-chromatin
TGGT1_246580	-0.406806	0.892435	hypothetical protein	-3.92	ER 1
TGGT1_408820	-4.85413	#DIV/0!	NTPase	N/A	#N/A
TGGT1_297060	-0.51481	#DIV/0!	phosphoglycerate mutase PGMII	-4.54	cytosol
TGGT1_263500	0.0847205	#DIV/0!	putative vacuolar protein sorting-associated protein 26	-4.09	cytosol
TGGT1_291310	-0.880152	#DIV/0!	putative V-ATPase subunit c' proteolipid	-5.45	#N/A
TGGT1_288860	-0.385483	0.897974	RuvB family 2 protein	-4.09	nucleus - non-chromatin
TGGT1_285870	-0.668193	#DIV/0!	SAG-related sequence SRS20A	1.74	PM - peripheral 1
TGGT1_240810	0.38339	0.898519	hypothetical protein	-5.4	PM - integral
TGGT1_239500	-0.471901	#DIV/0!	putative proteasome subunit alpha type	-4.94	20S proteasome
TGGT1_312270	-0.199081	0.90136	rhoptry protein ROP13	-0.13	rhoptries 1
TGGT1_219270	1.62909	#DIV/0!	multi-pass transmembrane protein	-3.53	IMC
TGGT1_313240	-0.37158	0.901594	putative ethylene-responsive RNA helicase	-4.89	mitochondrion - soluble
TGGT1_275750	-4.93943	#DIV/0!	putative small nuclear ribonucleoprotein E	-4.38	nucleus - non-chromatin
TGGT1_209985;TGGT1_210095;TGGT1_410590	0.370116	#DIV/0!	#N/A	#N/A	#N/A
TGGT1_306030	-1.28458	#DIV/0!	glutathione s-transferase, n-terminal domain containing protein	0.8	ER 1
TGGT1_301440	0.19699	0.902388	calcium-dependent protein kinase CDPK1	-3.3	nucleus - chromatin
TGGT1_284190	-4.99039	#DIV/0!	pyruvate carboxylase	-0.61	mitochondrion - soluble
TGGT1_237820	-0.569309	#DIV/0!	IMC sub-compartment protein ISP2	-2.04	IMC
TGGT1_313390	0.188834	0.906403	ribosomal protein RPL6	-3.92	60S ribosome
TGGT1_313230	-0.475699	#DIV/0!	eukaryotic initiation factor-2, alpha subunit	-4.65	cytosol
TGGT1_248480	-0.148782	0.91089	ribosomal protein RPS9	-4.26	40S ribosome
TGGT1_265450	0.237802	0.91396	hexokinase	-1.37	cytosol
TGGT1_222300	-0.321962	0.914566	hypothetical protein	-1.86	apicoplast
TGGT1_222140	-0.399985	#DIV/0!	DEAD/DEAH box helicase domain-containing protein	-5.27	apicoplast
TGGT1_277740	5.92249	#DIV/0!	zinc finger, C3HC4 type (RING finger) domain-containing protein	-2.11	#N/A
TGGT1_217740	0.292594	0.922278	3-ketoacyl-(acyl-carrier-protein) reductase	-1.89	apicoplast
TGGT1_218920	-1.21925	#DIV/0!	putative proteasome subunit beta type	-4.4	20S proteasome
TGGT1_223590	0.281028	0.925321	proteasome subunit	-1.57	20S proteasome
TGGT1_201760	-0.273901	0.927198	hypothetical protein	0.54	apical 1
TGGT1_321520	-0.73171	#DIV/0!	hypothetical protein	-1.24	cytosol
TGGT1_236950	-1.52841	#DIV/0!	hypothetical protein	0.96	IMC
TGGT1_288380	-0.0732323	0.927674	heat shock protein HSP90	-4.32	cytosol
TGGT1_310050	0.268306	#DIV/0!	RNA recognition motif-containing protein	-0.77	nucleus - non-chromatin
TGGT1_267500	0.226472	0.939722	hypothetical protein	-0.72	IMC
TGGT1_249850	-0.261425	#DIV/0!	GAP40 protein	-3.46	IMC
TGGT1_265360	-0.0390062	#DIV/0!	hypothetical protein	1.25	mitochondrion - soluble
TGGT1_248750	2.62581	#DIV/0!	hypothetical protein	-0.12	#N/A
TGGT1_201190	0.808617	#DIV/0!	hypothetical protein	0.69	#N/A
TGGT1_260260	-2.19805	#DIV/0!	ribosomal protein RPP1	-4.98	nucleus - non-chromatin
TGGT1_229000	-1.05463	#DIV/0!	kelch repeat-containing protein	0.84	cytosol
TGGT1_244560	0.0493672	0.939952	putative heat shock protein 90	-4.39	ER 2
TGGT1_258150	-0.336423	#DIV/0!	putative proteasome subunit alpha type 7	-4.46	20S proteasome
TGGT1_314260	-1.88493	#DIV/0!	hypothetical protein	1.53	rhoptries 1
TGGT1_273460	-0.108508	0.940239	eukaryotic translation initiation factor 3 subunit 6 interacting protein	-2.27	nucleus - non-chromatin
TGGT1_238050	-0.160659	0.941754	nuclease and tudor domain-containing protein	-0.44	nucleus - non-chromatin
TGGT1_239330	-0.206807	0.944929	ribosomal protein RPL37	-4.25	60S ribosome
TGGT1_289680;TGGT1_320480	0.0200196	#DIV/0!	#N/A	#N/A	#N/A
TGGT1_278660	-0.151805	0.944954	putative P-type ATPase4	-4.77	PM - integral
TGGT1_290040	-0.775376	#DIV/0!	putative macrophage migration inhibitory factor	1.34	cytosol
TGGT1_289680	0.19935	0.946905	Ras-related protein Rab11	-3.58	PM - integral
TGGT1_311720;TGGT1_273760	0.193611	0.948427	#N/A	#N/A	#N/A
TGGT1_243910	-0.193223	0.94853	Cof family hydrolase subfamily protein	1.57	cytosol
TGGT1_232260	-1.37538	#DIV/0!	hypothetical protein	-2.47	IMC
TGGT1_216380	-6.21206	#DIV/0!	phospholipid-translocating P-type ATPase, flippase subfamily protein	-0.43	#N/A
TGGT1_221620;TGGT1_212240;TGGT1_266960	-0.0557761	0.951598	#N/A	#N/A	#N/A
TGGT1_289530	-0.172581	0.954008	ribosomal protein RPL19	-4.38	60S ribosome
TGGT1_278050	-0.167589	0.955334	putative proteasome subunit alpha type 1	-4.82	20S proteasome
TGGT1_240280	0.15473	0.958751	S1/P1nuclease	-2	Golgi
TGGT1_290160	-0.0738501	0.963294	putative sortilin	-3.67	Golgi
TGGT1_230210	-0.136538	0.96359	alveolin domain containing intermediate filament IMC10	-4.7	IMC
TGGT1_290290	0.0654463	0.963927	ubiquitin-activating enzyme E1 family protein	-4.25	cytosol
TGGT1_209030;TGGT1_411760	0.47757	#DIV/0!	#N/A	#N/A	#N/A
TGGT1_236580	-6.14828	#DIV/0!	Prp31-15.5k-U4 Snrna Complex family protein	-3.71	cytosol
TGGT1_286420A;TGGT1_294800A;TGGT1_359490;TGGT1_294800B	-0.134239	0.964201	#N/A	#N/A	#N/A
TGGT1_320020	-0.852947	#DIV/0!	transporter, major facilitator family protein	-4.11	PM - integral
TGGT1_253430	0.0638351	0.964815	putative asparagine synthetase	-0.53	cytosol
TGGT1_319870	-1.81786	#DIV/0!	ubiquitin-conjugating enzyme subfamily protein	-2.07	cytosol
TGGT1_245470	0.121696	0.96754	mitotic checkpoint protein, BUB3 family protein	-0.38	nucleus - non-chromatin
TGGT1_225930	-0.120174	0.967945	triose-phosphate isomerase TPI-I	-5.1	cytosol
TGGT1_217570	-6.04048	#DIV/0!	ribosomal protein RPS27	-3	nucleus - chromatin
TGGT1_314810	-0.0877527	0.968148	ribosomal protein RPL7	-3.44	60S ribosome
TGGT1_242070	0.0830682	0.977833	cAMP-dependent protein kinase regulatory subunit	-5.46	IMC
TGGT1_289750;TGGT1_219820	0.0591717	0.978516	#N/A	#N/A	#N/A
TGGT1_258560	0.18203	#DIV/0!	hypothetical protein	-4.22	apicoplast
TGGT1_309820	-0.0418623	0.984799	ribosomal protein RPL11	-4.13	40S ribosome
TGGT1_219310	0.0315029	0.98856	DnaK family protein	-2.04	cytosol
TGGT1_237150	-0.0133784	0.993347	putative minor histocompatibility antigen h13	-3.96	ER 1
TGGT1_261250;TGGT1_261580	-0.901342	#DIV/0!	#N/A	#N/A	#N/A
TGGT1_284050	-2.92419	#DIV/0!	DEAD/DEAH box helicase domain-containing protein	-1.02	nucleus - non-chromatin
TGGT1_214770;TGGT1_313190	-0.927506	#DIV/0!	#N/A	#N/A	#N/A
TGGT1_212310	0.210331	#DIV/0!	vacuolar ATP synthetase	-4.29	PM - integral
TGGT1_310490	-0.0145842	0.993642	ribosomal protein RPL27A	-5.95	60S ribosome
TGGT1_276990	-7.20916	#DIV/0!	cytochrome b5 family heme/steroid binding domain-containing protein	0.47	mitochondrion - soluble
TGGT1_227600	-0.920069	#DIV/0!	ribosomal protein RPL34	-5.27	60S ribosome
TGGT1_212940	-0.332397	#DIV/0!	hypothetical protein	-3.66	#N/A
TGGT1_324600	0.016479	0.994016	heat shock protein	2.64	IMC
TGGT1_219590	0.0190182	0.994923	RuvB family 1 protein	-4.12	cytosol
TGGT1_243200	2.3258	#DIV/0!	hypothetical protein	-3.95	dense granules
TGGT1_245620	-0.974063	#DIV/0!	ribosomal-ubiquitin protein RPS27A	-4.61	40S ribosome
TGGT1_235970	0.00385772	0.998082	putative eukaryotic initiation factor-2 gamma	-5.01	cytosol
TGGT1_300160	0.103782	#DIV/0!	hypothetical protein	-3.7	#N/A
TGGT1_238250	-0.816492	#DIV/0!	ribosomal protein RPL36	-4.6	60S ribosome
TGGT1_360830;TGGT1_277270	-0.00647977	0.99827	#N/A	#N/A	#N/A
TGGT1_261850	2.99546	#DIV/0!	putative helicase	-5.28	apicoplast
TGGT1_234530	-9.00834	#DIV/0!	hypothetical protein	1.07	Golgi
TGGT1_211430	-9.12356	#DIV/0!	leucine rich repeat-containing protein	-0.17	#N/A
TGGT1_251870;TGGT1_305160;TGGT1_209910	-6.46216	#DIV/0!	#N/A	#N/A	#N/A
TGGT1_223750	-2.07122	#DIV/0!	hypothetical protein	-1.04	dense granules
TGGT1_297780	0.155738	#DIV/0!	ATPase/histidine kinase/DNA gyrase B/HSP90 domain-containing protein	-2.93	apicoplast
TGGT1_261250;TGGT1_300200	-0.485407	#DIV/0!	#N/A	#N/A	#N/A
TGGT1_235402	-0.007314	#DIV/0!	CorA family Mg2+ transporter protein	-1.57	#N/A

## Sheet: Sig_PDI8-3FLAG_IP2
Proteins	Protein Log2FoldChange	p-Value	Product Description	HFF scoring	hyper_LOPIT
TGGT1_211680	6.97362	1.55973e-12	protein disulfide isomerase	-5.65	ER 2
TGGT1_206610	6.0677	8.45237e-10	pyruvate dehydrogenase complex subunit PDH-E2	-2.97	apicoplast
TGGT1_305980	7.73395	5.95318e-08	pyruvate dehydrogenase complex subunit PDH-E3I	-1.38	apicoplast
TGGT1_245670	5.82303	4.41409e-05	pyruvate dehydrogenase complex subunit PDH-E1Alpha	0.15	apicoplast
TGGT1_224060	4.09897	4.89466e-05	putative thioredoxin	-1.29	Golgi
TGGT1_230410	7.62339	5.37668e-05	peroxiredoxin PRX3	0.4	mitochondrion - soluble
TGGT1_272290	5.55312	0.000558808	pyruvate dehydrogenase complex subunit PD-HE1Beta	-0.18	apicoplast
TGGT1_273550	5.61399	0.00106082	hypothetical protein	-0.34	ER 2
TGGT1_236010	4.90703	0.00128836	prenylcysteine oxidase	1.71	apicoplast
TGGT1_300350	4.75224	0.00288667	cysteine desulfurase/selenocysteine lyase family PLP dependent transferase superfamily protein	0.45	ER 2
TGGT1_226400	3.70717	0.00449364	lipoic acid synthase LIPA	-0.97	apicoplast
TGGT1_310670	3.29528	0.0189596	putative glycogen phosphorylase 1	1.01	cytosol
TGGT1_216880	2.31922	0.0363578	guanine nucleotide-binding protein	-5.07	cytosol
